# Supplementary material for: Identification of hub glutamine metabolism-associated genes and immune characteristics in pre-eclampsia
Source: PLoS One. 2024 May 8;19(5):e0303471. doi: 10.1371/journal.pone.0303471 (PMC11078374; doi:10.1371/journal.pone.0303471)
Supplement: S1 Table — (XLSX) [file pone.0303471.s002.xlsx]

## Sheet: Sheet1
Variable	Health Control (n=21)	PE (n=24)	P Value
Maternal age (year)	32.29±5.36	32.08±4.78	0.8885
Maternal weight (kg)	55.5±5.82	61.65±9.57	0.0131
BMI	21.29±1.84	23.75±3.44	0.0049
Systolic blood pressure (mmHg)	118.52±8.28	161.23±12.09	<0.001
Diastolic blood pressure (mmHg)	72.33±6.61	101.54±8.94	<0.001
Proteinuria (g/day)	0.02±0.01	3.47±2.82	<0.001
Body weight of infant (g)	3127.62±418.64	2337.69±614.16	<0.001
Gestational age (weeks)	38.65±1.31	35.73±1.71	<0.001
