# Supplementary material for: Identification of hub glutamine metabolism-associated genes and immune characteristics in pre-eclampsia
Source: PLoS One. 2024 May 8;19(5):e0303471. doi: 10.1371/journal.pone.0303471 (PMC11078374; doi:10.1371/journal.pone.0303471)
Supplement: S1 Dataset — (ZIP) [file pone.0303471.s003.zip]

Archive with 12 entries (12 files):
- minimal data set/DEG.csv
- minimal data set/enrichGO.csv
- minimal data set/enrichKEGG.csv
- minimal data set/geneMania_enrichGO.csv
- minimal data set/geneMania_enrichKEGG.csv
- minimal data set/GSVA_enrichment_results.csv
- minimal data set/GSVA_Hallmark_enrichment_results.csv
- minimal data set/hub genes_IHC_samples.xls
- minimal data set/hub genes_PCR_clinical samples.xls
- minimal data set/hubgene_expr.csv
- minimal data set/ssGSEA_immunecell.csv
- minimal data set/WGCNA PREE GLN gene1.csv
