# Supplementary material for: Identification of hub glutamine metabolism-associated genes and immune characteristics in pre-eclampsia
Source: PLoS One. 2024 May 8;19(5):e0303471. doi: 10.1371/journal.pone.0303471 (PMC11078374; doi:10.1371/journal.pone.0303471)
Supplement: S1 Dataset — (ZIP) [file pone.0303471.s003.zip › minimal data set/DEG.csv]

	logFC	AveExpr	t	P.Value	adj.P.Val	B	gene_symbol	group
QPCT	1.39708317708848	3.82537895704257	5.85741381116159	3.04792224162978e-07	0.00199660560097524	6.47502700671309	QPCT	up
ERICH5	-1.36293250513048	2.98562005765321	-5.74315017137768	4.62260325676969e-07	0.00199660560097524	6.09886754747649	ERICH5	down
BCL6	1.01474185051008	5.62851285391454	5.70237590061701	5.36141562480632e-07	0.00199660560097524	5.96492622420296	BCL6	up
HTRA4	2.51253151546694	8.17644601802247	5.68527840423589	5.70499493099575e-07	0.00199660560097524	5.90881049596923	HTRA4	up
TMEM45A	1.29269975384182	4.05478726768135	5.57712576256498	8.44359426627183e-07	0.00212139062442547	5.55455479360629	TMEM45A	up
SPAG4	1.09236199805326	3.78415042931933	5.54678559036758	9.42268506208756e-07	0.00212139062442547	5.45540971627848	SPAG4	up
PHYHIP	1.23270927923285	3.5648988752905	5.5139865797453	1.0607710815757e-06	0.00212139062442547	5.34835287099453	PHYHIP	up
PPP1R1C	0.650234021685349	1.89166573035778	5.33818847231068	1.99618557859179e-06	0.00289410988433145	4.77691567213218	PPP1R1C	up
ERGIC1	0.520226349900029	5.14248211505038	5.32495945247913	2.09304571540174e-06	0.00289410988433145	4.73408845976808	ERGIC1	up
EDEM2	0.384034407762868	6.80575992191901	5.29287508038176	2.34765367051089e-06	0.00289410988433145	4.63032804825867	EDEM2	no
SLCO2A1	0.967645973816007	7.01612135358981	5.28207109545639	2.44008699789447e-06	0.00289410988433145	4.59542330004069	SLCO2A1	up
SDC3	0.764686200402386	5.02758907377378	5.27743509736467	2.48084281819969e-06	0.00289410988433145	4.58045116082517	SDC3	up
RAB15	-0.612817962114603	5.62856724427884	-5.2475789898453	2.75988104007598e-06	0.00297196728307874	4.48411010453439	RAB15	down
GLRX	0.555398244400284	7.1031036953197	5.20290063109981	3.23621050108227e-06	0.00317122646525073	4.340206177624	GLRX	up
DUSP4	-0.629802618023311	6.13830992636283	-5.18919226461495	3.39798535457968e-06	0.00317122646525073	4.2961187437912	DUSP4	down
GBA	0.853231201391305	7.47056428378031	5.14911714679026	3.91802895815238e-06	0.00342803046157344	4.16741515664174	GBA	up
GALNT2	0.576922673924448	6.20334963028447	5.12030535436101	4.33961656466169e-06	0.00354274174280717	4.07505581198254	GALNT2	up
EMC10	-0.433505464435416	4.62199049122291	-5.10661628761169	4.55527904639825e-06	0.00354274174280717	4.03122542383091	EMC10	no
NAV2-AS4	-1.19935536892494	3.79164712175719	-5.03711000471259	5.82399661885204e-06	0.00429105940354261	3.80920327697868	NAV2-AS4	down
KCTD17	-0.648128892752135	5.24690173199176	-4.98494636211159	6.9988406842827e-06	0.00489883853696368	3.64317771043368	KCTD17	down
FSTL3	2.26969963493249	8.91309273116186	4.95563744389085	7.75814869768708e-06	0.00510839087285791	3.55012831289117	FSTL3	up
VSIG10L	0.518972510311526	1.53339412736115	4.94589498524808	8.02804480340553e-06	0.00510839087285791	3.51923638480617	VSIG10L	up
PLOD2	0.92895105002887	5.03731384072701	4.91552786622956	8.9298768437784e-06	0.00522997049944462	3.42307123140087	PLOD2	up
ZMYND8	0.37027528967461	5.07119248944657	4.91436553019994	8.96630416363104e-06	0.00522997049944462	3.41939418816411	ZMYND8	no
CLC	1.2859022313571	3.36623261986205	4.89841400595758	9.48121332315793e-06	0.00530910021243551	3.3689601799233	CLC	up
FBLIM1	0.627611242681054	6.55968384199538	4.87154193167706	1.04150461832624e-05	0.0056077012122881	3.28412025279014	FBLIM1	up
LEP	3.27188091634338	8.70970354963324	4.86027567192791	1.08329020966935e-05	0.00561665912783747	3.24859668130995	LEP	up
CABLES2	-0.358886654228189	3.41428615089885	-4.84468319810232	1.14384701129041e-05	0.0057188265396623	3.19947758963309	CABLES2	no
MYO7B	1.20955395706644	3.14286294274441	4.83168123885534	1.19687265935314e-05	0.00577759322699469	3.15855980804217	MYO7B	up
YPEL4	0.570235741390344	2.25572009339107	4.80141538229952	1.32982133755068e-05	0.00619800210556399	3.06345718798637	YPEL4	up
FLT1	1.5449708826277	10.0418932502036	4.79232397050853	1.37251278857407e-05	0.00619800210556399	3.03493001907046	FLT1	up
DPEP2	-0.477871217893159	5.06111064872641	-4.77472073803337	1.45902813372198e-05	0.00638279213874188	2.97974788469631	DPEP2	no
EPHB6	-1.05493173486965	3.8083851672046	-4.72185941647847	1.75222329052116e-05	0.00743314358909266	2.81447204501172	EPHB6	down
ZCCHC7	0.396781579305688	4.28943207313574	4.70595891105333	1.85119701983685e-05	0.00762203149432239	2.76488708349927	ZCCHC7	no
TET3	0.665807830553392	4.52404392602059	4.69097062779245	1.94949385213115e-05	0.00779741841028112	2.71820270122677	TET3	up
OCRL	0.530902516598798	5.36916474139127	4.66882362050826	2.10415705462173e-05	0.00818224850212488	2.64932127244514	OCRL	up
SLC11A2	0.409092168859076	5.81257096518082	4.64102737497898	2.31534363810058e-05	0.00860954865383815	2.56304157658997	SLC11A2	no
GABBR2	-0.594073037819796	1.74207467154782	-4.63831307173839	2.3370444235006e-05	0.00860954865383815	2.55462674126161	GABBR2	down
DNM2	0.356764201214443	5.06761803873315	4.6062323889585	2.60909219475009e-05	0.0093653029831555	2.45531255429329	DNM2	no
HSD17B1	-0.951551931030197	10.4272234318015	-4.59037717312941	2.75474554066341e-05	0.00942307196167699	2.40632616616836	HSD17B1	down
FURIN	-0.549222667957403	8.63242342152248	-4.58984062505079	2.75981106099547e-05	0.00942307196167699	2.404669584606	FURIN	down
SERPINI1	-1.00079975923511	5.22766096493008	-4.48840382911631	3.90042777006867e-05	0.0127996816311434	2.09286170310127	SERPINI1	down
C12orf75	0.945066639556678	4.7426447523508	4.47230265981141	4.11950911354699e-05	0.0127996816311434	2.0436261847473	C12orf75	up
AP1M2	-0.362723591868361	6.13353811200239	-4.46950369705512	4.15879887532138e-05	0.0127996816311434	2.03507467363492	AP1M2	no
NOS2	0.472195636873439	1.04659216968378	4.46687942809642	4.19596826854047e-05	0.0127996816311434	2.02705889249384	NOS2	no
ACOXL	-1.09093036776273	2.96575382908041	-4.46618134855085	4.20591010095433e-05	0.0127996816311434	2.02492694739352	ACOXL	down
LETM2	0.445068033906186	1.88254654619239	4.43469171779281	4.6790723433992e-05	0.0134110609835802	1.92890063485668	LETM2	no
ANG	0.640059028824118	2.22011412915238	4.42844028041664	4.7789958249249e-05	0.0134110609835802	1.90987079591521	ANG	up
SLC45A4	-0.840482049344498	4.35611641782845	-4.42799269674068	4.78622928882115e-05	0.0134110609835802	1.90850874904188	SLC45A4	down
ENG	0.890706854944222	9.03426549950624	4.42742315602534	4.7954491478718e-05	0.0134110609835802	1.90677565673918	ENG	up
PRDX6	0.459473830760695	8.59642628465841	4.41621926086841	4.98037999035744e-05	0.0134110609835802	1.8727016353244	PRDX6	no
ELL2	0.409486576407096	6.31026782417358	4.41610612112069	4.98228245930869e-05	0.0134110609835802	1.87235773251616	ELL2	no
GDPD3	0.594565018790534	4.78358205628329	4.39996945777729	5.26100191598194e-05	0.0134110609835802	1.82334640898797	GDPD3	up
PROCR	0.90480225918005	8.18821270444798	4.39939285303641	5.27123732095492e-05	0.0134110609835802	1.82159651392959	PROCR	up
AQP1	1.0091349422505	4.84976761321631	4.39548766359038	5.34107134402266e-05	0.0134110609835802	1.80974750809509	AQP1	up
MAD2L2	-0.519317594222814	3.24242696150115	-4.3898666289812	5.44317317822723e-05	0.0134110609835802	1.7927001995848	MAD2L2	down
GPIHBP1	1.08073278208884	3.38722027706096	4.38624422642256	5.50997602073739e-05	0.0134110609835802	1.78171921252069	GPIHBP1	up
GPR68	-0.626428095574746	3.88150855827514	-4.38195441935216	5.5901199369336e-05	0.0134110609835802	1.76872005851947	GPR68	down
AMPD3	-0.411192476254563	3.37420364291103	-4.37867204953604	5.65220800079458e-05	0.0134110609835802	1.75877735986229	AMPD3	no
TMEM107	0.311847606502233	3.272337772705	4.36002410894685	6.01789581886457e-05	0.0140407539280475	1.70235127785353	TMEM107	no
ATP1A1	-0.548570332089837	6.75985361722653	-4.34517252434887	6.32551696457495e-05	0.0144137634775595	1.65748694936006	ATP1A1	down
HMGN3	0.526614102964246	7.80718335817197	4.33932294583505	6.45083433867936e-05	0.0144137634775595	1.63983455548089	HMGN3	up
ARL4C	-0.848521663261695	6.04397080619565	-4.33767113235863	6.48665689753731e-05	0.0144137634775595	1.63485172179179	ARL4C	down
CLDN1	-1.25702098678722	5.70335406570439	-4.32480655735427	6.77235013409577e-05	0.014813457738626	1.59607306852978	CLDN1	down
FLNB	0.794315958547901	6.10789659457316	4.30790002754015	7.16647656762915e-05	0.0151794610868408	1.54518749597992	FLNB	up
ATP6V0E1	0.306645053543229	7.99054959303066	4.30680428550767	7.19277629462246e-05	0.0151794610868408	1.54189254972535	ATP6V0E1	no
VWCE	1.02656827911116	3.22691684068616	4.30381612224479	7.26497530408124e-05	0.0151794610868408	1.53290889323359	VWCE	up
CATSPERB	-0.681617867528252	2.33642472239946	-4.29081029889313	7.58751047468566e-05	0.0152786112393705	1.49384026595856	CATSPERB	down
SLC28A3	0.43022930581663	1.06442997615029	4.28950777842233	7.62056858520805e-05	0.0152786112393705	1.48993048145889	SLC28A3	no
GPR17	0.723756732035131	1.91633329637688	4.28875055450816	7.6398513233512e-05	0.0152786112393705	1.48765776072996	GPR17	up
SH3BP5	0.992888078823684	6.20419172407276	4.27986796339935	7.86961828135239e-05	0.0155164487775566	1.46101107327013	SH3BP5	up
COL17A1	1.6776732604719	6.49010488617818	4.27157893434689	8.0900804754736e-05	0.0157001248290821	1.43616733465663	COL17A1	up
WWC1	-0.487479398649981	4.60914736142413	-4.26440113852814	8.28582652205974e-05	0.0157001248290821	1.41467166656802	WWC1	no
OPRK1	-1.05916188642656	3.61082367781502	-4.26391568525162	8.29923021181568e-05	0.0157001248290821	1.41321844600876	OPRK1	down
SLC25A30	0.586442282981564	2.78928471450843	4.25820464603565	8.45850611521249e-05	0.0157880836142479	1.39612786930462	SLC25A30	up
FRZB	-1.17826338551164	6.83733176542361	-4.24715970765557	8.77500723978353e-05	0.0161633324144381	1.36310475732579	FRZB	down
SMKR1	-0.880779431322527	1.7569391783272	-4.22756611342296	9.36500281093462e-05	0.0170260616039317	1.30461825078574	SMKR1	down
AIF1L	0.584349609156003	5.55901986992379	4.20877165894275	9.96702353233601e-05	0.0178882515934836	1.24863374214197	AIF1L	up
ADAMTSL4	-0.526731827466222	8.23487140998168	-4.19625150074843	0.000103887355840281	0.018409102460862	1.21140291941456	ADAMTSL4	down
MSRB1	0.37213227771261	5.52518221228541	4.18028781267014	0.000109516022200788	0.0191639349348604	1.16400698782636	MSRB1	no
PRKD3	0.508820112340448	4.15642010286962	4.16467602562224	0.000115306122264155	0.0193387182972172	1.11773760567739	PRKD3	up
P4HA1	0.692820051931561	6.41151223754729	4.16335372666344	0.000115809949619418	0.0193387182972172	1.11382238270741	P4HA1	up
GALNT11	-0.701409416640428	5.08974195379587	-4.16329703715538	0.000115831597317708	0.0193387182972172	1.11365454262721	GALNT11	down
INHBA	0.97603287093518	9.39339741044697	4.1627502471806	0.000116040598397474	0.0193387182972172	1.11203572206489	INHBA	up
FLVCR2	0.363904118019207	5.83769032171149	4.15413995943556	0.000119380341926288	0.0196612400779542	1.08655741883837	FLVCR2	no
AP3S1	0.381188718812619	6.24223984950512	4.14323618316178	0.000123743588546719	0.0201428662333201	1.05432837331393	AP3S1	no
TCN2	0.687278528743958	3.79732327360907	4.13490600230957	0.000127180733703702	0.020278351250439	1.02973338473528	TCN2	up
PRRG1	0.501237351890595	5.15919943422371	4.13420770334173	0.000127473027361857	0.020278351250439	1.02767271646007	PRRG1	up
RELL1	-0.313990319714862	5.95964610429649	-4.12728285312527	0.000130407083454649	0.020364316804267	1.00724658960041	RELL1	no
CCDC178	-0.378217681859619	1.46145961354939	-4.12454160032835	0.000131586536995841	0.020364316804267	0.999165276830962	CCDC178	no
KHDRBS3	0.415602571503962	1.5980097569918	4.12004760220644	0.000133542519536487	0.020364316804267	0.985922367198278	KHDRBS3	no
PDE7B	-0.551910264167263	1.92163053394075	-4.11938744014493	0.000133832212728949	0.020364316804267	0.983977584876709	PDE7B	down
CCK	-1.72172572915021	5.49450644982652	-4.09482826114636	0.000145052535117914	0.0218343057969427	0.911734914244932	CCK	down
NDRG1	0.794259293724046	6.12357817729218	4.07802697342065	0.000153247580197954	0.0228224773956506	0.862433181708914	NDRG1	up
GNPTG	0.243053991067496	5.5202510593844	4.06850934572723	0.000158086894054333	0.0232953518933327	0.83454846957578	GNPTG	no
TBC1D22A	0.264749634841428	4.62848923226207	4.05900032554574	0.000163069334186619	0.0236866781688923	0.8067208348349	TBC1D22A	no
SMARCA1	0.450108720407488	6.36158947579221	4.05701877918606	0.00016412656492482	0.0236866781688923	0.800925970421717	SMARCA1	no
SVEP1	-0.539559902223839	9.81130924579131	-4.05177618829561	0.000166955761272845	0.0238491194087608	0.785601170746371	SVEP1	down
TMEM91	0.547102993056329	2.74448981627017	4.03241973754975	0.00017781581422826	0.024924764192132	0.729104446184429	TMEM91	up
SASH1	0.819477582633263	6.52115460417262	4.03202066796142	0.000178046747568626	0.024924764192132	0.727941070077959	SASH1	up
ADORA2A	0.26624651607824	1.66246016292192	4.01858108122807	0.000185995488609873	0.0256617218966077	0.688795156217259	ADORA2A	no
MUC15	-0.9577364549462	7.33811398164518	-4.01690916887318	0.000187007995126263	0.0256617218966077	0.683929880295517	MUC15	down
POSTN	-0.859344123578833	5.72357354623999	-4.01395439285369	0.000188810440413644	0.0256617218966077	0.675333935925218	POSTN	down
MFAP5	0.665711396432837	7.56725667424232	4.0101150142311	0.000191177595085208	0.0257016501415925	0.664169258646119	MFAP5	up
SH3PXD2A	0.522134210276861	6.92301550610215	4.00721555816624	0.00019298422230368	0.0257016501415925	0.655741364316709	SH3PXD2A	up
PNCK	0.876771597017592	2.11644180790559	4.00271745852219	0.000195819636738669	0.0257016501415925	0.642672717918048	PNCK	up
EFNB1	0.389789086483444	6.79723418876602	3.99868748313809	0.000198394112303456	0.0257016501415925	0.630970407162795	EFNB1	no
PLAC8	1.22279157624877	4.12232798032038	3.99842370657183	0.000198563756338534	0.0257016501415925	0.630204654949835	PLAC8	up
F8	0.563761154052983	2.04735375192676	3.99601403942669	0.000200119998959467	0.0257016501415925	0.62321048719723	F8	up
FKRP	-0.334516375132654	4.13641208772143	-3.99286915981434	0.000202168795509895	0.0257287360758457	0.614085526034604	FKRP	no
CX3CR1	-0.761231183053263	2.31754692207551	-3.98524422623661	0.000207220666380886	0.0261340730510453	0.591976604556661	CX3CR1	down
INHA	0.97242790232403	7.44610189580083	3.9808032340696	0.000210218977498187	0.0262754952321171	0.579109544358057	INHA	up
LRRC32	0.501655859826562	6.52573571699943	3.974063968351	0.000214849112974478	0.0265851609868843	0.559597493898235	LRRC32	up
UBALD2	-0.493498026701392	5.53003844488813	-3.97170260616538	0.000216494631938339	0.0265851609868843	0.55276466296163	UBALD2	no
DSCR4	0.620388709118384	4.12106680441426	3.96322820154166	0.000222500794986032	0.026883261578945	0.528260163996621	DSCR4	up
MLLT1	-0.450214332934758	8.23059431488282	-3.96286338152881	0.000222762936149555	0.026883261578945	0.527205852926223	MLLT1	no
MED13L	0.35573202849701	4.81359468398603	3.9534884648135	0.000229602438340324	0.0273187277649378	0.500129828268872	MED13L	no
SYNPO2L	-0.612734530966778	2.07910033984471	-3.95258213155785	0.000230274296468509	0.0273187277649378	0.497513953738025	SYNPO2L	down
ARMS2	1.83210186068385	5.24796467373351	3.94819915085956	0.000233550225144	0.0274745344688308	0.484868055146096	ARMS2	up
PAPPA2	1.12793343089561	11.1935532136639	3.94088717551198	0.000239115657175677	0.0277785474172872	0.4637873639182	PAPPA2	up
RNF182	0.40828637171268	1.49324239562316	3.93853064090446	0.000240936409943003	0.0277785474172872	0.456997668492993	RNF182	no
UGGT2	0.33703618813164	4.50454097470284	3.93704968455177	0.000242087490885709	0.0277785474172872	0.452731776424455	UGGT2	no
TMEM59	0.293602145019823	7.45057090923343	3.93292914556538	0.000245318179112417	0.0279203999137782	0.440866920707635	TMEM59	no
TMEM139	-0.565854793706828	5.51349708575309	-3.92913720797588	0.000248327937476731	0.0280350225543286	0.429953916461203	TMEM139	down
ZNF467	-0.476958972670474	3.228678984178	-3.91375927631085	0.000260902874930483	0.0289905052458008	0.385752860600823	ZNF467	no
IL27RA	0.586070846382232	2.75434908287769	3.91372308020419	0.000260933185296871	0.0289905052458008	0.385648927547776	IL27RA	up
KNSTRN	-0.326202935130743	4.46023025462188	-3.90721304101864	0.000266440204335054	0.0293692631534364	0.366964210923467	KNSTRN	no
ZNF554	-0.781805272178555	5.05172790568969	-3.90326544743817	0.000269833958866528	0.029482617802221	0.355641957699525	ZNF554	down
AFF3	-0.580158253490999	2.79037732017026	-3.90021637052767	0.00027248373258294	0.029482617802221	0.346900862234985	AFF3	down
LIMS2	0.505600780441664	3.94521564243887	3.89627576715329	0.000275945441887463	0.029482617802221	0.335609222698296	LIMS2	up
HSD3B2	-0.730513822613718	1.77995210747393	-3.89560353942172	0.000276540190378969	0.029482617802221	0.33368357701575	HSD3B2	down
OTUB2	-0.621832304282875	2.67736024888116	-3.89396076452856	0.000277998824908434	0.029482617802221	0.328978459066826	OTUB2	down
SLC25A5	-0.354982795900418	7.98866506150817	-3.89073908998618	0.000280880930520936	0.0295643018523502	0.319754186461433	SLC25A5	no
SLC23A2	-0.455925348491693	6.67185554629966	-3.88417600868582	0.000286841564042106	0.0299663810076526	0.300975208516237	SLC23A2	no
PLAC1	-0.839696701892915	8.56043774533568	-3.88131516137666	0.00028947776634172	0.0300177722297611	0.292794661271279	PLAC1	down
CRLF3	0.266596342685061	4.90750303743752	3.87381759835398	0.00029649777212752	0.0305196493530378	0.271370548277906	CRLF3	no
PTPRR	0.665784995841688	1.63483172897634	3.86358595642558	0.000306342687566065	0.0311967723292296	0.242169136365419	PTPRR	up
FBN2	-0.628928717930089	8.87094093028083	-3.86040894409563	0.000309463127202268	0.0311967723292296	0.23311015881818	FBN2	down
HFE	0.377909515029554	3.51844378855117	3.86010677070438	0.000309761508233653	0.0311967723292296	0.232248742925371	HFE	no
ISG15	0.824607077397483	6.20317386896368	3.8574777914072	0.00031236920533805	0.0312346893251955	0.224755731023484	ISG15	up
TMEM132A	-0.43052249827332	6.81711174512502	-3.85071024634105	0.000319179537033146	0.0315386589032027	0.205479609555295	TMEM132A	no
NOD1	0.39109220630216	4.141758957312	3.84998777335556	0.000319914962801256	0.0315386589032027	0.203422839129272	NOD1	no
ST8SIA6	0.446744408397624	1.38308971592601	3.8362515025056	0.000334211687702299	0.0321664918757564	0.164356900752515	ST8SIA6	no
NTF4	0.5585522870691	2.74236130223251	3.83615176701257	0.000334317706570214	0.0321664918757564	0.164073525642847	NTF4	up
CLN5	0.296179258512278	3.01278573729165	3.83488981657541	0.00033566195805373	0.0321664918757564	0.160488328390647	CLN5	no
PRKAB2	0.461804049489913	4.8265417961065	3.83316770911401	0.000337504768402511	0.0321664918757564	0.155596844291628	PRKAB2	no
MBD2	0.315439719024127	5.75415996290261	3.83291846097716	0.000337772291287677	0.0321664918757564	0.154888975797343	MBD2	no
SLC25A43	-0.452789753081002	3.58791693211907	-3.82316767618267	0.00034839955657046	0.0327803645495689	0.127215958183513	SLC25A43	no
DTNB	-0.550443172926743	4.14164604656939	-3.82097743963002	0.000350830517809233	0.0327803645495689	0.121005204348687	DTNB	down
TUBD1	0.275220908585896	2.85529818582083	3.82060700064472	0.000351243280408267	0.0327803645495689	0.119954956495728	TUBD1	no
CADM3	-1.11238414142484	4.66621101387351	-3.81406624454986	0.000358608709136709	0.0332461146967204	0.101419994711053	CADM3	down
SCML2	-0.311880967670006	3.81748374579079	-3.80908678398522	0.000364315315699744	0.0335529612136889	0.0873208490770354	SCML2	no
TFAP2B	-0.298187133908068	0.945148057484433	-3.80655184445069	0.000367253862703873	0.0336025282613824	0.0801470861719267	TFAP2B	no
CFAP53	0.299634832192144	1.51774899884665	3.79654995990328	0.000379072061178135	0.0342924087407027	0.051867414498953	CFAP53	no
FRRS1	0.406821972120178	3.70085390236862	3.79603271255776	0.00037969307484884	0.0342924087407027	0.0504060275229179	FRRS1	no
NR1D2	-0.540245975393585	5.23101921726931	-3.78785298771127	0.000389644689825635	0.034625156111731	0.0273100949568379	NR1D2	down
CSH2	-0.841834813690705	14.2437538997483	-3.78416479107731	0.00039421335266321	0.034625156111731	0.0169051155426709	CSH2	down
TRIM24	0.383503750671789	4.36191523169851	3.78404249920173	0.000394365716738054	0.034625156111731	0.0165602055423708	TRIM24	no
HID1-AS1	0.545599519334359	2.83487935736038	3.78339207065368	0.000395177040067215	0.034625156111731	0.0147258495313674	HID1-AS1	up
SLC6A8	0.824831127013984	5.38900847452857	3.7829380366426	0.000395744337301019	0.034625156111731	0.0134454724415836	SLC6A8	up
CSHL1	-1.15017616258174	10.3895325496912	-3.78078451412724	0.000398445749019767	0.0346449816181846	0.00737367377799458	CSHL1	down
LYG1	0.441147089977364	1.83346976308731	3.77772890161885	0.000402309171376575	0.0347649758648189	-0.00123830785243584	LYG1	no
TMEM255B	0.290737893890971	1.13235948241747	3.7731694952504	0.000408140914432281	0.0350525439333589	-0.0140815350646069	TMEM255B	no
LMBR1L	0.338528940631421	4.54552679706059	3.76827876373929	0.000414486666459394	0.0353392307174781	-0.0278486323765348	LMBR1L	no
SLC16A4	-0.594199732698643	8.28914980969957	-3.76672089593092	0.00041652782830087	0.0353392307174781	-0.0322318781225546	SLC16A4	down
RASEF	0.630100638141871	4.22209343026465	3.75680748927569	0.000429744551047845	0.0361428711840324	-0.0601011259255344	RASEF	up
KLC2	-0.322042425224295	4.56700704491063	-3.75576055280205	0.000431163617953669	0.0361428711840324	-0.0630419900662806	KLC2	no
KEAP1	-0.299058712739926	5.49965038320367	-3.75103583615801	0.00043762386414856	0.0364660504417601	-0.0763081962569077	KEAP1	no
CACFD1	-0.285311721954936	1.98712645156064	-3.74559838727099	0.000445173639922145	0.0368756555341426	-0.0915642441089943	CACFD1	no
SLC17A8	0.69289312241933	1.44764324441857	3.74020231757871	0.000452789435455233	0.0372858782761047	-0.106692113401496	SLC17A8	up
CST6	1.19064338230091	5.46882515095017	3.72414899839836	0.000476192661363677	0.0389837489264919	-0.151626108345704	CST6	up
CTSF	-0.745604099397836	5.82914299692039	-3.71994586714108	0.000482509238066688	0.0390926196710743	-0.163373133096048	CTSF	down
LFNG	0.613759273559927	4.03437406496523	3.71955045361208	0.000483107593620677	0.0390926196710743	-0.164477865483064	LFNG	up
CYB561A3	-0.400486671491703	5.04679988226848	-3.71704200701238	0.000486920082129166	0.039174679481185	-0.171484604939567	CYB561A3	no
CTSG	-0.608515946413449	1.48542692597411	-3.7141104217982	0.000491412243185503	0.0393101713848792	-0.179669940150589	CTSG	down
BZW1	0.344011741230424	6.62154305134621	3.7114595839645	0.000495508392447102	0.0394126249196988	-0.187068292418608	BZW1	no
RS1	-0.326227888717426	0.631405315448774	-3.70656223496905	0.00050316216546881	0.0397952946576151	-0.200728778534264	RS1	no
TMPRSS2	-0.41960621758583	0.74485016891673	-3.7035655007516	0.000507901332450472	0.0398163301593909	-0.20908278303042	TMPRSS2	no
MTHFD1L	0.486528736214027	4.49236829085094	3.70280137242629	0.000509116586794126	0.0398163301593909	-0.21121234041039	MTHFD1L	no
PTPN3	-0.459016976681673	5.25916360654687	-3.70045840669225	0.000512860189909715	0.0398511796609614	-0.217740441767286	PTPN3	no
SOD1	-0.487835292566061	8.17049994895346	-3.69795602767437	0.000516887634952375	0.0398511796609614	-0.224710150725532	SOD1	no
UBR1	0.291621136803729	5.19317369083743	3.69618288774767	0.000519759736921527	0.0398511796609614	-0.22964715744187	UBR1	no
APMAP	-0.392457776467497	8.34015160470342	-3.69304582105774	0.000524878606289898	0.0398511796609614	-0.238378528953405	APMAP	no
FIBCD1	-0.411563713201765	2.45181182535321	-3.6925231605626	0.000525736131896802	0.0398511796609614	-0.239832840705222	FIBCD1	no
N4BP1	0.313620894710224	5.03895311438954	3.69197162306807	0.000526642491412091	0.0398511796609614	-0.241367377727254	N4BP1	no
COG6	0.255023370759829	4.79351852958126	3.6849882893021	0.000538248697094875	0.0405076191413557	-0.260785876957315	COG6	no
NMUR1	0.463068193274476	1.44225027143094	3.6832919818394	0.000541104706009967	0.0405076191413557	-0.265499658852349	NMUR1	no
FZD1	-0.455296094321935	4.21789883303689	-3.6728259389461	0.000559049669286836	0.0416283846826937	-0.294556100322697	FZD1	no
ADM	-0.578830754351564	9.50960339447843	-3.66329776469215	0.000575881012312625	0.0425924667040071	-0.320968069715723	ADM	down
RAB25	0.393866153607997	5.73570562714376	3.6620716057686	0.000578081911119462	0.0425924667040071	-0.324364138885949	RAB25	no
PIK3CB	0.530177392370436	4.88795511581583	3.65916219758114	0.000583336430771331	0.0427545900228684	-0.332419687134689	PIK3CB	up
MME	0.685819735573316	6.65568883013447	3.65386282303491	0.000593025029214529	0.0431550029088557	-0.347083199138698	MME	up
TMPRSS3	-0.781903551878696	1.91812048498717	-3.65192697603582	0.000596602503936563	0.0431550029088557	-0.352436722324399	TMPRSS3	down
JPH2	0.554816005665836	2.97283224065927	3.65114806741192	0.00059804775800543	0.0431550029088557	-0.354590313184369	JPH2	up
HSPA2	0.456585065244032	6.35047541548494	3.64890667512665	0.00060222534638576	0.0432336032002782	-0.3607860382498	HSPA2	no
OBSCN	0.411655889759531	2.5328573868872	3.63814989987049	0.000622665800879005	0.0444225405010686	-0.390490000345606	OBSCN	no
RAB36	-0.400855476058228	4.04473387035374	-3.63663150318333	0.000625604032670827	0.0444225405010686	-0.394678888963829	RAB36	no
ARHGEF4	0.746183344601755	2.29384688805756	3.63524094154594	0.000628306523266774	0.0444225405010686	-0.398514232915891	ARHGEF4	up
HEXB	0.632089033878115	8.48811578928826	3.6328794416433	0.000632921588749249	0.0445239664366871	-0.405025620433695	HEXB	up
CDH3	-0.66796162472259	2.7563015083079	-3.63119274010514	0.000636237729924642	0.0445297971414039	-0.40967489392143	CDH3	down
BACH1-IT2	0.608592429981579	2.75783932968324	3.62688920430844	0.000644774154164801	0.0445297971414039	-0.421531669773431	BACH1-IT2	up
ECM1	-0.700570099523097	5.95759012007381	-3.62643730874251	0.000645676854614052	0.0445297971414039	-0.422776229589789	ECM1	down
FANK1	0.421706481676453	2.16387874229512	3.62641163220154	0.000645728181991928	0.0445297971414039	-0.422846942347936	FANK1	no
SLC20A1	-0.531995467107497	7.48923269892467	-3.62075866324084	0.000657123949881461	0.0450935204626989	-0.438408111277643	SLC20A1	down
TMEM40	-0.386478083661689	6.14710491594807	-3.61874562251551	0.000661228254405292	0.0451538260166814	-0.443946119805339	TMEM40	no
ACSS1	-0.519248832976335	6.68189386569792	-3.60235165789286	0.000695577809476614	0.0472689017226365	-0.488980777900042	ACSS1	down
NTRK2	0.480057759013234	1.34428391139976	3.60033372187509	0.00069992191909801	0.0472726492968508	-0.4945159232257	NTRK2	no
TPBG	0.547921163939175	2.94942559457644	3.59919410267291	0.000702386674315663	0.0472726492968508	-0.497641074245299	TPBG	up
SLAMF1	-0.606073447297881	1.41604211811349	-3.59738934654075	0.000706306953357202	0.0473090480385047	-0.502589040660517	SLAMF1	down
CDC42EP4	-0.352234968417219	5.46356293101081	-3.59315681714665	0.000715582989799988	0.0473655088624821	-0.514187401962754	CDC42EP4	no
AP1S3	-0.417823306337147	2.26287267815725	-3.59285305824554	0.000716253166382662	0.0473655088624821	-0.515019484637881	AP1S3	no
MIR210HG	0.921488908308552	2.0874254022099	3.59237895424747	0.00071730036994401	0.0473655088624821	-0.516318109646051	MIR210HG	up
ATP6V0E2	-0.326336857176734	2.82242557443911	-3.58638948196481	0.000730656535525628	0.0479474738138742	-0.532715373229022	ATP6V0E2	no
ASPHD2	0.872397364467112	2.19117444091788	3.58518875176136	0.000733362522805174	0.0479474738138742	-0.536000672560153	ASPHD2	up
SEC31A	0.231097037387745	6.98204631796449	3.58309666656773	0.000738100164344582	0.0479474738138742	-0.54172326297008	SEC31A	no
ST3GAL4	-0.400497387497526	7.56790211434696	-3.58234307264093	0.000739813868404659	0.0479474738138742	-0.543784130938489	ST3GAL4	no
SLC37A1	-0.350089311775606	4.25204011842806	-3.580345198665	0.000744375525633465	0.0480207971582621	-0.549246532050398	SLC37A1	no
CKS1B	-0.339151783355858	5.26393481358338	-3.56650203414827	0.000776728713736214	0.0494930884100319	-0.587046288609161	CKS1B	no
ANKRD53	-0.483399723215533	2.04592984820599	-3.56632407110501	0.000777153246605714	0.0494930884100319	-0.587531671362287	ANKRD53	no
OXGR1	0.592295755135653	1.77519341589289	3.56605141955129	0.000777804089592615	0.0494930884100319	-0.588275283397565	OXGR1	up
EML6	-0.354351965779653	1.35059967001607	-3.55718881017197	0.000799245441000674	0.0506273164188617	-0.612428412676654	EML6	no
C10orf90	0.291163143643264	1.88428437029583	3.55520687134811	0.000804116933652955	0.0507064547486834	-0.617824927065853	C10orf90	no
RASGRF2	0.66923720215427	4.04153028096593	3.54688861844637	0.000824873410205441	0.0513252992935708	-0.640454932769623	RASGRF2	up
ENPEP	-0.547597054306149	4.09795089963793	-3.54655896436083	0.000825706432266692	0.0513252992935708	-0.641351120859848	ENPEP	down
ACACB	0.335388911447074	2.55219747291196	3.54547738003235	0.000828445189483559	0.0513252992935708	-0.644291139675254	ACACB	no
PADI1	0.858839882509274	1.81919991305252	3.54416070622516	0.00083179092849437	0.0513252992935708	-0.647869476628553	PADI1	up
PTPRJ	-0.284262064396628	6.02750998192484	-3.54397552577501	0.000832262514439643	0.0513252992935708	-0.648372680365914	PTPRJ	no
IPO13	-0.270623962980142	4.36470561558283	-3.54210485703282	0.000837040735224386	0.0513935668965183	-0.653455108126319	IPO13	no
TFEB	-0.367122023062797	4.71810909141236	-3.53236062590393	0.000862356314209572	0.0527167076096934	-0.679903581961833	TFEB	no
THBS3	0.422291078448792	4.73384360697761	3.52070796782651	0.000893588756108976	0.054388473898998	-0.711475302724747	THBS3	no
TRPV6	-0.598334041065916	6.63315501683064	-3.51784174554843	0.000901434642660195	0.054628500270996	-0.719231544282666	TRPV6	down
PDZD7	0.447407404778158	1.73986467994041	3.51356066675055	0.000913275863732831	0.0551075380017065	-0.730809501506887	PDZD7	no
TIMELESS	-0.343418879150466	3.35948619558385	-3.50934800593918	0.000925072418242033	0.0552608482929273	-0.742194218970776	TIMELESS	no
CRYAB	-0.395326020922196	6.51896462473304	-3.50922349532344	0.000925423279701007	0.0552608482929273	-0.742530584943334	CRYAB	no
OCLN	-0.302038821543787	2.63277690124972	-3.50843113187168	0.000927659071993565	0.0552608482929273	-0.744670991310537	OCLN	no
OCEL1	0.344272836970572	4.42033999571679	3.50248273715082	0.000944608580962954	0.0560320996817813	-0.760730128302946	OCEL1	no
INPP5B	0.335338518106092	5.15314848988078	3.49900874011154	0.000954643490266117	0.0563884144313729	-0.770101486364792	INPP5B	no
BAG3	-0.299640194408197	6.36242935774139	-3.49567103255239	0.000964380284937946	0.0567242000371693	-0.779099946309125	BAG3	no
ERP44	0.328813683479651	5.28908457485545	3.48961790238959	0.000982280281620311	0.0573912257215215	-0.795406041993636	ERP44	no
TNFRSF11A	-0.445481668386943	2.41630196272374	-3.48906871669666	0.000983919863787781	0.0573912257215215	-0.796884614567983	TNFRSF11A	no
MIR193B	1.02071307173589	3.72557183950018	3.48194190854461	0.00100543447778204	0.0574237014949825	-0.81605942705036	MIR193B	up
RPS6KA6	-0.493167044603906	2.52145380128173	-3.48127777765986	0.00100746202576739	0.0574237014949825	-0.817845081889166	RPS6KA6	no
CGB8	1.69426702364233	9.01601595444556	3.47971666603431	0.00101224333288373	0.0574237014949825	-0.82204164911658	CGB8	up
RN7SL674P	0.718598319310011	6.60450576724707	3.47966553458107	0.00101240030082621	0.0574237014949825	-0.822179081081295	RN7SL674P	up
NBEAP1	-0.821219363883674	2.74248830302124	-3.47924928163833	0.00101367901382782	0.0574237014949825	-0.823297847337776	NBEAP1	down
USP3	0.270691712533054	4.30126980470223	3.4772188003511	0.0010199386412574	0.0574237014949825	-0.828754030939815	USP3	no
EPB41L4B	-0.337935479929643	2.52707466745945	-3.4756218538944	0.00102488757933737	0.0574237014949825	-0.833043897116328	EPB41L4B	no
RARRES1	0.936736837776142	3.20201758320966	3.47535499711276	0.0010257167937549	0.0574237014949825	-0.833760636706368	RARRES1	up
ESYT1	0.372683631456444	5.26295033638841	3.47485551816278	0.00102727056009445	0.0574237014949825	-0.835102077307243	ESYT1	no
SLC27A2	-0.807862527418092	4.98836456834827	-3.47483222881163	0.00102734306263423	0.0574237014949825	-0.83516462221157	SLC27A2	down
SLC13A3	-0.518757118047303	4.87613852643928	-3.47289083940395	0.00103340399063044	0.0574237014949825	-0.840377446408212	SLC13A3	down
TRIM40	-0.737778191340667	4.55114111766867	-3.47279615396303	0.00103370046265702	0.0574237014949825	-0.84063164127639	TRIM40	down
ZC2HC1A	-0.655655089252478	3.83229361824209	-3.46338950207192	0.00106356066404542	0.0588489554781494	-0.865864081956055	ZC2HC1A	down
P2RY6	-0.312009088112993	4.1889234085933	-3.44748817820694	0.00111591145640259	0.0614051556832412	-0.908423462073545	P2RY6	no
PDIA5	0.409076899948884	5.21641774449784	3.44671128155153	0.00111853094501225	0.0614051556832412	-0.910499750408602	PDIA5	no
GOT1	-0.423814557064957	5.23734536441454	-3.44417038937828	0.00112713903894288	0.0616360133053178	-0.917288399412129	GOT1	no
GRIN2C	-0.373294039637695	2.0309279237936	-3.43676179663693	0.00115259896070161	0.0626824123189172	-0.93706493933687	GRIN2C	no
SEC23A	0.284384974023906	5.55886860024119	3.4356092127557	0.00115660865696967	0.0626824123189172	-0.940139316830504	SEC23A	no
IGDCC3	-0.571205921990524	3.80631376462907	-3.43472106140314	0.00115970746414741	0.0626824123189172	-0.942507922927917	IGDCC3	down
KLF7-IT1	0.543351135602047	2.27113200967554	3.43233041953489	0.00116808778562092	0.0628925419650281	-0.948881653274479	KLF7-IT1	up
APH1B	0.40814907646497	3.91394499221449	3.42907743105552	0.00117958349169556	0.0632681582384908	-0.957550140756035	APH1B	no
GH2	-0.726256129849263	10.5963996900126	-3.42203328489949	0.00120484618121737	0.0643764950032902	-0.976303961070918	GH2	down
TOX	-0.361004313724666	1.70447761895855	-3.41970190556633	0.00121331988526279	0.0645827569345772	-0.982505646170785	TOX	no
ADAM32	0.195699889989441	1.05937406684608	3.41634199373832	0.00122563154529731	0.0648164565814235	-0.991438757885177	ADAM32	no
DSCR8	0.36475605472831	5.20079188532324	3.41417344716773	0.00123364060324819	0.0648164565814235	-0.997201481055356	DSCR8	no
PRKCZ	-0.387218774113737	7.69542822766781	-3.41382419048551	0.00123493514469083	0.0648164565814235	-0.998129389857889	PRKCZ	no
ITGA5	0.361112618514564	9.24260339921438	3.41347500164139	0.0012362307241403	0.0648164565814235	-0.999057060067684	ITGA5	no
LINC00551	-0.467320192760452	0.93461659239949	-3.4086552982639	0.00125424541083483	0.0655156026353613	-1.01185532700521	LINC00551	no
COL27A1	0.630880853504929	4.2485341705545	3.40334140200684	0.00127439602740798	0.0661606242834442	-1.02595296236578	COL27A1	up
GALK1	0.380084794056962	3.9548797774296	3.40290981795041	0.00127604604304093	0.0661606242834442	-1.02709734864892	GALK1	no
USP27X	-0.499895846880484	6.81256836299116	-3.39795399097534	0.00129513887313013	0.0669027641511023	-1.04023177457414	USP27X	no
LIMD1	0.490925708324501	5.37810946166443	3.39382975560173	0.00131123428629164	0.06729264912758	-1.05115321438223	LIMD1	no
PPP1R11	-0.278635663159711	4.62926347521795	-3.39214927070512	0.00131784688807744	0.06729264912758	-1.0556009747801	PPP1R11	no
TVP23A	0.263489562888465	1.22522531842638	3.39145598391831	0.00132058413642877	0.06729264912758	-1.05743550828286	TVP23A	no
CYTH3	-0.428976453823632	6.83263513433062	-3.39111956983653	0.00132191431602861	0.06729264912758	-1.05832562318826	CYTH3	no
CRISPLD1	-0.693966304203181	2.62099029782351	-3.38340345414576	0.00135277501545083	0.0684180642748522	-1.07872659799376	CRISPLD1	down
HAX1	0.180596996063007	5.33639480650261	3.38315080037197	0.00135379697150754	0.0684180642748522	-1.07939411293493	HAX1	no
MICAL3	0.462857413706125	3.52455816358713	3.37651756946509	0.00138089109441825	0.069468540587172	-1.09690812591678	MICAL3	no
ADAMTS3	-0.773371272103281	3.66156216635176	-3.37564150727973	0.00138450766653482	0.069468540587172	-1.09921963419395	ADAMTS3	down
SCNN1B	-0.571961992185052	5.61261767152558	-3.37162726091731	0.0014011945007962	0.0700547207737357	-1.10980653215787	SCNN1B	down
TENM4	0.282018927347916	0.609346013688344	3.36794857059803	0.00141665374150767	0.0705326802082022	-1.11950156666516	TENM4	no
SNORD15B	0.369284382719291	7.17130526284751	3.3657183949108	0.00142610435446282	0.0705326802082022	-1.12537588829773	SNORD15B	no
WBP2NL	0.247411857878984	1.60796374278819	3.36483553607126	0.00142986205092269	0.0705326802082022	-1.12770068311334	WBP2NL	no
IGSF8	0.560292837210828	6.84846593242235	3.36404757034524	0.00143322377974635	0.0705326802082022	-1.1297752784254	IGSF8	up
TRIM14	0.590948282837319	3.28897661681146	3.36341068659444	0.00143594641469659	0.0705326802082022	-1.13145187594678	TRIM14	up
MAPK8IP2	-0.504599385423508	2.34565104096444	-3.36059126883211	0.00144805822613315	0.070878905970762	-1.13887161617355	MAPK8IP2	down
LINC01484	-0.267348144970114	1.03324530961215	-3.35481968489566	0.00147315471923882	0.0718139412952938	-1.15404831110214	LINC01484	no
IFI44L	0.757436603388951	2.91654651807502	3.35384784363698	0.00147742089385275	0.0718139412952938	-1.15660221489307	IFI44L	up
SLC16A1	0.308703544732316	4.06801797895578	3.34541755241772	0.00151492238398479	0.0729923002694178	-1.17873673361454	SLC16A1	no
NEBL	0.341079859476182	4.78204422099726	3.34410833929936	0.00152082658601789	0.0729923002694178	-1.18217105973253	NEBL	no
TGM1	0.491873876624971	2.71856744727845	3.34365850426769	0.00152286024774499	0.0729923002694178	-1.18335087154713	TGM1	no
ODF2L	0.445260264694769	2.83349085126302	3.34323019765372	0.00152479897491671	0.0729923002694178	-1.1844741267283	ODF2L	no
HTRA1	0.85652039529138	11.1061588251578	3.34258283526405	0.00152773369375951	0.0729923002694178	-1.18617169491098	HTRA1	up
LINC00642	0.317218328101293	1.49134891346169	3.33991830762553	0.00153986933811469	0.0733218736879847	-1.1931566685362	LINC00642	no
CP	0.967364176733589	1.96487479782623	3.33859475523675	0.00154593136454379	0.0733609938042322	-1.19662501672088	CP	up
PRKCSH	-0.262810857504094	7.16799416323964	-3.33662805525392	0.00155498083414062	0.0735411374903196	-1.20177712573784	PRKCSH	no
DERL3	0.883309904444146	4.7700975524103	3.33482458216243	0.00156332330576755	0.0736867439644443	-1.20649995428134	DERL3	up
AFAP1	0.659438805600921	4.54748521849555	3.33098398170509	0.00158123049933073	0.074280690470238	-1.21655213140465	AFAP1	up
CAP2	-0.374823302959036	5.87095680441123	-3.32659323151819	0.00160194067843932	0.0747149680037666	-1.22803529141489	CAP2	no
RUSC2	0.474408769778474	4.53975408608286	3.32652199045671	0.00160227881362859	0.0747149680037666	-1.22822152987072	RUSC2	no
RNF44	-0.30068098530395	4.47832795258426	-3.32563665640779	0.00160648656112106	0.0747149680037666	-1.23053576096708	RNF44	no
FBXW7	0.239802585563925	4.55929235843606	3.32313283222628	0.00161844322744694	0.0750218104007605	-1.23707856057935	FBXW7	no
GAMT	-0.296410273855979	2.31972815362526	-3.3204900479823	0.00163115480978653	0.075085508030102	-1.24398110157799	GAMT	no
WDR86-AS1	1.06607571090265	5.09870208813908	3.32008590512426	0.001633107013409	0.075085508030102	-1.24503635372214	WDR86-AS1	up
ERICH1	-0.383984417451952	3.14452768104461	-3.31866657640418	0.00163998058159153	0.075085508030102	-1.24874170072689	ERICH1	no
ZBED5-AS1	-0.206021646480831	2.30928041974192	-3.31840055731093	0.00164127190922289	0.075085508030102	-1.24943606752601	ZBED5-AS1	no
SLC15A1	-0.520147754542025	2.48206018531656	-3.31504663186099	0.00165763550509269	0.0755189915893523	-1.25818750861593	SLC15A1	down
CLDN16	-0.827574654577324	2.78791304694751	-3.31425169932941	0.00166153649614405	0.0755189915893523	-1.26026091480869	CLDN16	down
SNORA28	0.353715446916594	6.14658506101151	3.31126611803242	0.00167626540983726	0.075941875314925	-1.26804533086389	SNORA28	no
DNMT3A	-0.374963819643547	5.69315392907235	-3.30813357482374	0.00169185206539511	0.0762277428788947	-1.27620814300291	DNMT3A	no
DNAJC27	-0.365976101992669	3.00364208761391	-3.30781080955212	0.00169346582151127	0.0762277428788947	-1.27704892936968	DNAJC27	no
PLCXD2	-0.475701670690079	3.74280856902095	-3.30120008918426	0.00172683997941437	0.0774808745891724	-1.29425803976798	PLCXD2	no
RXRB	-0.202518149341513	4.76160746778717	-3.29757002497449	0.00174542987315414	0.078064769310814	-1.30369855706844	RXRB	no
SLC34A2	-0.667948722484689	2.00802758178318	-3.29627821242117	0.00175209089092176	0.0781131222357126	-1.30705651107277	SLC34A2	down
STAC	-0.429101899410997	0.813398288937339	-3.29455529001985	0.00176101226095535	0.0782616210829015	-1.31153379331124	STAC	no
ARTN	-0.587676755427184	3.60402069947359	-3.29211256246459	0.00177373443934209	0.078274002761374	-1.31787904453382	ARTN	down
TMEM184A	0.489665473347179	4.38777994460472	3.29185047991999	0.00177510456256583	0.078274002761374	-1.31855965429748	TMEM184A	no
ABCG2	-0.66298503693594	5.86985761660327	-3.29128483525992	0.00177806506737031	0.078274002761374	-1.32002847555944	ABCG2	down
LIMS1	0.391338032862105	5.38347179097012	3.28710755609274	0.00180007329066413	0.0789029953119672	-1.33087071653963	LIMS1	no
MXRA7	0.655451020255327	4.93102526404618	3.28643778665293	0.00180362586612112	0.0789029953119672	-1.33260830351852	MXRA7	up
HSD11B2	-0.704842006424312	7.80103029010963	-3.28512118520937	0.00181062867511598	0.0789625882334846	-1.33602331147259	HSD11B2	down
BTD	0.225529736758776	3.43245141410452	3.28115657946834	0.00183187131808564	0.0796408900058413	-1.34630144496211	BTD	no
CLNK	0.479399598447208	0.958356296903234	3.27982694931202	0.00183904814597173	0.0797053715029665	-1.34974669779122	CLNK	no
RAB8B	0.463899537466154	5.76078472920611	3.2778342191182	0.00184985388690068	0.0799262486503786	-1.35490845976246	RAB8B	no
ZNF670	0.278237904911885	1.22027312016255	3.27579046522747	0.00186099859314808	0.0800736199701769	-1.36020030164291	ZNF670	no
EPHB4	-0.485085869967834	6.42602008372309	-3.27511340066812	0.00186470462963624	0.0800736199701769	-1.36195294208203	EPHB4	no
GPR89B	0.301830748829042	2.30014719354799	3.27227176732209	0.00188033498932879	0.0804978884269534	-1.36930622440517	GPR89B	no
EML2	-0.362975561740501	5.39005403304893	-3.26849242677792	0.00190131498780094	0.0810720382254583	-1.37907966369935	EML2	no
CD177	-0.544410955874696	1.93221440628155	-3.26777383406659	0.00190532899322636	0.0810720382254583	-1.38093713651255	CD177	down
SCD	0.59696701815146	4.73107152229348	3.26295604318579	0.00193244819457154	0.0817674972762673	-1.39338374974135	SCD	up
ABAT	-0.508101829731466	3.84158545373312	-3.26269954984003	0.00193390215737323	0.0817674972762673	-1.39404606139332	ABAT	down
RAB3D	0.25925915496339	4.56520163594858	3.26176714565948	0.00193919630657338	0.0817674972762673	-1.3964534135018	RAB3D	no
GSTA3	-0.623965056924134	6.14699180494182	-3.25489833877612	0.00197862083506336	0.0829425500440539	-1.41417417134582	GSTA3	down
CRYGN	0.353346076026549	1.56812727018893	3.2541394330111	0.0019830227994083	0.0829425500440539	-1.41613058747848	CRYGN	no
NSG1	-0.465223544955035	6.24993302667159	-3.25382686509381	0.0019848385073761	0.0829425500440539	-1.41693628438448	NSG1	no
ACSF2	0.282442005809326	5.09554470975327	3.25096996293769	0.00200150712517914	0.0833901733493534	-1.42429812208146	ACSF2	no
XKRX	-0.695104513975537	4.45902278777965	-3.24641093865303	0.00202838065177005	0.0842590526532016	-1.43603744575616	XKRX	down
ITPR3	0.516105227690347	3.99228371472873	3.24494539974731	0.00203709144764454	0.0843705419395737	-1.43980889552768	ITPR3	up
OLFML3	-0.796773693179849	4.96733267055484	-3.24116313641193	0.00205973562861952	0.0850567524042615	-1.4495371667809	OLFML3	down
GCLM	-0.465985535477589	4.5382118727085	-3.23822184124548	0.00207750888010429	0.0855383729781762	-1.45709732892217	GCLM	no
RAB3B	-0.581559912865884	6.36361655497902	-3.23508696119267	0.00209661109053284	0.086017621823804	-1.46515017819594	RAB3B	down
KIAA1614-AS1	0.335556197302985	1.54178801167198	3.23305263809629	0.00210909561200135	0.086017621823804	-1.47037322278888	KIAA1614-AS1	no
GPR146	0.584085024680581	4.00989733271556	3.23208135475693	0.00211508101513497	0.086017621823804	-1.47286620312919	GPR146	up
UBE2Q2	0.373855792413925	6.8270906163983	3.23154772739716	0.00211837623556947	0.086017621823804	-1.47423565073493	UBE2Q2	no
DIO2	1.21036466920665	3.87065892814681	3.23102056677247	0.00212163627575412	0.086017621823804	-1.47558835871153	DIO2	up
HYOU1	-0.249230786048792	6.86038074307061	-3.22698514271123	0.00214674910358814	0.086017621823804	-1.48593861654983	HYOU1	no
HMGA1	-0.450886872224775	6.76778354849965	-3.22692457007973	0.00214712817893338	0.086017621823804	-1.48609391227764	HMGA1	no
MX2	0.584664543171698	2.50008578364316	3.22686518252891	0.00214749989907669	0.086017621823804	-1.48624616786464	MX2	up
BIN2	0.58632706504662	5.24859228141826	3.22670164417087	0.00214852383631992	0.086017621823804	-1.48666543199663	BIN2	up
RASSF7	0.356928610078701	4.69886906085653	3.22637120641139	0.00215059415946363	0.086017621823804	-1.48751253485675	RASSF7	no
CNOT3	-0.333837393368298	3.81309680038244	-3.22077227494681	0.0021859608463904	0.0866159613231946	-1.50185725549103	CNOT3	no
MAGEA10	-0.491047889478478	6.00073783013055	-3.2193881667193	0.00219478794720317	0.0866159613231946	-1.50540090569987	MAGEA10	no
CLPTM1	-0.290511891403412	6.15161519468875	-3.21933961564272	0.00219509818897999	0.0866159613231946	-1.50552519014179	CLPTM1	no
SMIM3	0.549298448689454	5.42953595062318	3.21887086934737	0.00219809560814176	0.0866159613231946	-1.50672505693177	SMIM3	up
SUN2	0.234242179525372	5.75112865927479	3.21771328811085	0.00220551434650693	0.0866159613231946	-1.50968767194288	SUN2	no
ADAMTS19	-0.571428118259807	3.00188970658055	-3.21728874065883	0.00220824110696092	0.0866159613231946	-1.51077404865335	ADAMTS19	down
TKT	-0.309898693581124	6.31794107680538	-3.21719170475734	0.00220886478979788	0.0866159613231946	-1.51102234122269	TKT	no
CIB2	-0.333279494999696	3.52277527785383	-3.21530870475358	0.0022210003866431	0.0868485598117786	-1.51583953938608	CIB2	no
DIXDC1	0.32280026311932	4.0043988269367	3.2141388838226	0.00222857128262997	0.0869018645836686	-1.51883131639087	DIXDC1	no
BTG2	-0.489834517170705	7.27632315193775	-3.21160636302453	0.0022450447405801	0.0871135445645992	-1.52530571945957	BTG2	no
ABCA5	0.301382720453772	4.1704043287871	3.21129998949135	0.00224704539013221	0.0871135445645992	-1.52608873931282	ABCA5	no
EMP3	0.516045723050409	4.61361260589022	3.20956415121896	0.00225841234074999	0.0871135445645992	-1.5305242196569	EMP3	up
GAS8	0.293756683482757	2.5607395269187	3.20949121920407	0.00225889111200439	0.0871135445645992	-1.53071054406362	GAS8	no
PMEPA1	0.561898154427832	2.26763728304112	3.2026796448303	0.00230403042103439	0.0886102249012651	-1.54810034401457	PMEPA1	up
DUSP1	0.565155721128654	9.57583042563746	3.19995387968054	0.00232233056476288	0.089069330345522	-1.55505239376383	DUSP1	up
ASAH1	-0.362615763297677	5.82968102880077	-3.19855152439423	0.00233179888777994	0.0891416981610413	-1.55862758410746	ASAH1	no
SEMA6A	-0.474122564798456	5.74136596676471	-3.19779041918056	0.00233695286985514	0.0891416981610413	-1.56056753011018	SEMA6A	no
BACH1	0.41959439791263	6.04172305549762	3.19535820871231	0.00235349508901913	0.0895287438890728	-1.56676485164386	BACH1	no
FCRLB	0.335828510387514	2.10125739727291	3.19046238871449	0.00238712793777669	0.090562070463241	-1.57923012425102	FCRLB	no
EIF5A	-0.183249691691842	7.66321417054606	-3.18156127290015	0.00244943794965713	0.0921428432648312	-1.6018611398124	EIF5A	no
RPS27L	0.319875830870232	4.12580301099323	3.18066008782076	0.00245583108257971	0.0921428432648312	-1.60415007787502	RPS27L	no
DUSP9	-0.442285648347108	7.98186275023185	-3.18007132377159	0.00246001633290544	0.0921428432648312	-1.60564526102176	DUSP9	no
FBLN7	-0.285132433231064	4.05412492126478	-3.17909158596547	0.00246699571279941	0.0921428432648312	-1.60813292934037	FBLN7	no
SNHG12	0.269842254303434	4.31107265653253	3.17902112134348	0.00246749840066133	0.0921428432648312	-1.60831182776401	SNHG12	no
CBX4	-0.351296898939037	5.33695282882347	-3.17891044082284	0.00246828817946366	0.0921428432648312	-1.60859282266171	CBX4	no
CFAP36	0.342793908493353	3.54727175730277	3.17500824322332	0.00249628542965811	0.0927246910645431	-1.61849557441217	CFAP36	no
TLE6	0.600137313300246	3.07417667991672	3.17489230166507	0.00249712183236894	0.0927246910645431	-1.61878968100069	TLE6	up
CYP26A1	0.654827244143373	1.91006691920653	3.17333305280178	0.0025083959005391	0.0928969159038277	-1.62274430788585	CYP26A1	up
SLC25A42	0.283785724315242	2.21028118963213	3.16583075369005	0.00256331341318789	0.0946802756496496	-1.6417540015052	SLC25A42	no
CCZ1	0.29547582180482	3.7504775791697	3.16384203193009	0.00257805948900099	0.094974354701381	-1.64678813827227	CCZ1	no
KANTR	0.308207789720951	2.28240859549759	3.16196809816558	0.00259202738424052	0.0952382975117664	-1.65152979316885	KANTR	no
ILDR1	-0.524893468411997	2.44248131125355	-3.1528584283535	0.00266094830783628	0.0975146998989532	-1.67455368402283	ILDR1	down
MORF4L2	0.30240531010547	8.11469097550353	3.15126466221214	0.00267318187274324	0.0976707446666253	-1.67857726238291	MORF4L2	no
ALDH4A1	-0.470638798126249	4.79347754496752	-3.15048828697575	0.00267916036516781	0.0976707446666253	-1.68053678915225	ALDH4A1	no
ZRSR2	0.22389702086114	2.58212954152656	3.14853232019975	0.00269427807251692	0.0976922748475115	-1.68547211691453	ZRSR2	no
ARSI	-0.639002848503347	4.98997051194988	-3.14796488086177	0.00269867879976461	0.0976922748475115	-1.6869035084508	ARSI	down
MDH2	-0.207524347714793	5.7683324401176	-3.14770629189247	0.00270068650374934	0.0976922748475115	-1.68755575406005	MDH2	no
KCNN4	-0.299345007252246	7.19555194236283	-3.14677875203452	0.00270789954299135	0.0977007363462265	-1.68989501894975	KCNN4	no
GPR84	-0.412113211447711	2.18593115044858	-3.14576088806021	0.00271583581787137	0.0977333667193936	-1.69246155511367	GPR84	no
CPXM2	1.29838964700573	5.85887063310082	3.14449596575848	0.00272572885656806	0.0977333667193936	-1.69565027805245	CPXM2	up
VEGFA	0.838116552461053	2.57220125361699	3.14398327273882	0.00272974829539845	0.0977333667193936	-1.69694247513952	VEGFA	up
ALKBH7	-0.226755094571581	5.76791410458283	-3.13750244244364	0.00278103945112921	0.099117154876545	-1.71326474491842	ALKBH7	no
SRCIN1	-0.296157700808761	1.51720573646419	-3.13731217306989	0.00278255888752641	0.099117154876545	-1.71374360833451	SRCIN1	no
USP39	-0.211556152270747	5.24142671465	-3.13433764256978	0.0028064142253976	0.0996741791953586	-1.72122728884383	USP39	no
FXYD3	-0.534898748212061	5.67086715834847	-3.1335904574099	0.00281243665848751	0.0996741791953586	-1.72310640340926	FXYD3	down
CLIC5	-0.535661996536811	5.44394770848278	-3.1311388653056	0.00283228222649963	0.0998650111198826	-1.72926987520968	CLIC5	down
LRGUK	0.16706184434714	0.987861382794087	3.12846745103793	0.00285405690222622	0.0998650111198826	-1.73598233065073	LRGUK	no
EHF	0.194445526922464	1.61494235460192	3.12826825849055	0.0028556867992139	0.0998650111198826	-1.73648268802055	EHF	no
CSNK1E	0.290137439488647	5.31407457558971	3.1282452994063	0.00285587471852994	0.0998650111198826	-1.7365403582238	CSNK1E	no
NCEH1	-0.346496314562847	5.26303893415089	-3.12801999103005	0.00285771947590226	0.0998650111198826	-1.73710628826992	NCEH1	no
DUSP16	-0.217782414601695	3.52549277269697	-3.12680971268056	0.00286764803008284	0.0998650111198826	-1.74014580212173	DUSP16	no
BGN	-0.414402470156258	7.50193443673397	-3.12507295368962	0.0028819521686816	0.0998650111198826	-1.74450615574374	BGN	no
TIMP3	0.69375008691082	10.5188945855636	3.12401621099088	0.00289068836157011	0.0998650111198826	-1.74715845010616	TIMP3	up
ADAMTS4	0.48972356410717	1.87705626928339	3.1230730038063	0.00289850693334491	0.0998650111198826	-1.74952527784477	ADAMTS4	no
FUT9	0.37199618239524	1.37213827072721	3.12255566112161	0.00290280379077167	0.0998650111198826	-1.75082326373869	FUT9	no
LOX	0.631519179482253	1.98446073281615	3.12215281104021	0.00290615385419672	0.0998650111198826	-1.75183389406859	LOX	up
GABARAPL1	-0.321952028376685	8.17250651533247	-3.12192101150366	0.00290808312159663	0.0998650111198826	-1.75241537023392	GABARAPL1	no
TOR1B	0.230674226097497	5.37983394230905	3.12150733100749	0.00291152917113852	0.0998650111198826	-1.75345302855447	TOR1B	no
TNFSF10	0.630885219475169	6.5526444441018	3.12076849494661	0.00291769337438617	0.0998650111198826	-1.7553060642388	TNFSF10	up
ARHGAP42	-0.497082950071083	5.37620646270757	-3.11080374415177	0.00300203602164628	0.102501225041527	-1.78026942599024	ARHGAP42	no
VAMP1	0.293480366907344	1.76670097629134	3.10947027010007	0.00301349464549416	0.10264212054081	-1.7836059402185	VAMP1	no
PIK3AP1	0.389268286116028	6.91165891908924	3.1047728337804	0.00305418762844955	0.103775661676372	-1.79535184636891	PIK3AP1	no
CSF1R	-0.330445686681428	8.0942516909652	-3.10166119570004	0.00308142626995324	0.104447666714468	-1.80312590560867	CSF1R	no
GALNT10	-0.319248914192582	3.27547046801537	-3.10007452777649	0.00309540316353061	0.104572713279817	-1.80708798964497	GALNT10	no
CATIP-AS1	0.397065823660879	2.94022924274014	3.09954788824777	0.00310005543332553	0.104572713279817	-1.80840276492214	CATIP-AS1	no
HEPHL1	-0.214553316167901	1.35426761968223	-3.09754897475025	0.00311777332155988	0.104917569058934	-1.81339175910824	HEPHL1	no
TRIM45	-0.487763346113014	3.56081458613426	-3.0964564729336	0.00312749707165585	0.10499240169331	-1.81611756732571	TRIM45	no
ABCA1	0.35368281558794	7.20413853092693	3.09479708806432	0.00314232072911587	0.105237674370557	-1.82025651835831	ABCA1	no
PODXL2	-0.322572478323842	2.97118085517675	-3.09384297959294	0.00315087378830466	0.105272272464145	-1.82263564407509	PODXL2	no
SLC35A3	0.309992035209448	3.59560982704389	3.09204418619843	0.00316705836527954	0.105561071560829	-1.82711969671388	SLC35A3	no
TIMP1	0.700219144432904	7.42929246009298	3.09106473412889	0.00317590367918057	0.105604455118406	-1.82956054668166	TIMP1	up
XPNPEP2	-0.437903970235742	2.25763787699416	-3.08926689687766	0.00319220001291015	0.105738285211976	-1.83403950150084	XPNPEP2	no
ANKRD36B	0.482260500187123	2.42701684400785	3.08752597350993	0.0032080551080442	0.105738285211976	-1.83837499101338	ANKRD36B	no
LGALS14	-0.769340177585949	8.64991888078109	-3.08731734008526	0.00320996013702651	0.105738285211976	-1.83889444830416	LGALS14	down
PAQR3	0.289448792051332	2.55298816542626	3.08729748098187	0.00321014152547252	0.105738285211976	-1.83894389243508	PAQR3	no
DYRK3	0.206556940211362	1.11554338676433	3.08606586210741	0.00322140963328468	0.105860360226179	-1.84200989147354	DYRK3	no
DDX58	0.432245847276314	3.81782827581031	3.08295894382136	0.00324999977362117	0.106549758386236	-1.84974059999485	DDX58	no
RUVBL2	0.198466009776912	5.46011029840492	3.08156979289228	0.00326285961747713	0.106721429404351	-1.85319541619928	RUVBL2	no
PYCR1	0.759155051554529	3.83818355420938	3.07995733336347	0.00327784647868776	0.106738038088548	-1.85720428029357	PYCR1	up
PPP2R5A	0.275510865689123	5.74795128846309	3.07987464160584	0.0032786167853472	0.106738038088548	-1.85740982860839	PPP2R5A	no
PIP5K1B	-0.426308983204454	4.33073273940755	-3.07792553434938	0.00329682267194912	0.107081718293772	-1.86225367665414	PIP5K1B	no
ARSK	0.318676377520368	3.27791781208185	3.07706828702846	0.00330485984430692	0.107094289260307	-1.86438341843336	ARSK	no
TXNIP	0.497043293837647	9.05171017751821	3.07560565534958	0.00331861521308498	0.107291672905258	-1.86801624749326	TXNIP	no
SLC26A6	0.471223507946203	4.12421123281126	3.07474209271323	0.00332676177176437	0.107307230513662	-1.87016058247482	SLC26A6	no
CTSB	0.317951670895773	7.79223212119143	3.07332190777967	0.00334020005492895	0.107493012802185	-1.87368619384705	CTSB	no
WDR64	0.24456895301899	0.841180079962308	3.07157865336302	0.00335676482638447	0.107778327533386	-1.8780123168023	WDR64	no
PLEKHA2	0.408952631208496	4.41049516049546	3.06696140399484	0.00340101132335362	0.108769963718177	-1.88946260575555	PLEKHA2	no
TMEM62	0.255226476107857	4.72256402359449	3.06673560235541	0.00340318909268957	0.108769963718177	-1.89002227013072	TMEM62	no
GLIS2	-0.277103287897419	3.45993307549443	-3.06559701067796	0.00341419026949434	0.108873005883032	-1.89284391916656	GLIS2	no
ESYT3	0.390987283890599	1.12711813887266	3.05985307402255	0.00347019807202545	0.11040750638701	-1.90706764465116	ESYT3	no
FOXC1	-0.351605827719363	2.89306757681292	-3.05726289038672	0.00349573462943262	0.110967775685776	-1.91347578967285	FOXC1	no
LHB	0.831173795997813	2.86011163881451	3.05445163108418	0.00352364969899965	0.111600841937321	-1.92042669896662	LHB	up
SIK3	-0.312775599889796	5.35620640604199	-3.05296563921043	0.00353848933226217	0.111817860411599	-1.92409909211897	SIK3	no
CXADR	0.232892058793538	0.831563050945055	3.05018192972581	0.00356644589857003	0.112272864139199	-1.93097531139498	CXADR	no
USP11	0.224917079075995	4.80801169574473	3.04993575741095	0.00356892810500347	0.112272864139199	-1.93158319164991	USP11	no
STAT2	0.35219322191648	5.84172884604209	3.04794089201317	0.00358910243289875	0.112654360892712	-1.93650793510847	STAT2	no
AK4	0.521794149378786	2.86860493090395	3.04476574034878	0.00362143326927204	0.113331487879185	-1.9443419283157	AK4	up
FNBP1L	0.349292799849524	5.11632974866581	3.04423473925599	0.00362686667403922	0.113331487879185	-1.94565151355329	FNBP1L	no
AVL9	0.214005904870592	4.42376728979246	3.04116388036322	0.00365843868094303	0.114063436736128	-1.95322198132721	AVL9	no
ZCCHC2	0.351403940451431	4.60193302450487	3.0401049584179	0.00366938508581172	0.114150492925063	-1.95583128950959	ZCCHC2	no
MAOB	0.857602724299616	2.78737807406013	3.03844059128913	0.00368665207378144	0.114433353394382	-1.95993123030846	MAOB	up
ANXA6	-0.307390555143686	7.50632566990793	-3.03267417136881	0.00374706509391345	0.1158011970316	-1.97412413579403	ANXA6	no
FBXL19-AS1	-0.444722339214777	3.49750398750804	-3.03265537358074	0.00374726353706086	0.1158011970316	-1.97417037266056	FBXL19-AS1	no
TTC3	0.288605194331126	5.64349076576398	3.03117029061502	0.00376297223233059	0.116030502820255	-1.9778226066676	TTC3	no
LINC00877	-0.184109916770812	1.30015496971419	-3.02935173192362	0.00378229214033533	0.116133535007317	-1.98229328112126	LINC00877	no
FGGY	0.217615245454241	1.97674200106588	3.02929415372652	0.00378290534776317	0.116133535007317	-1.98243479910568	FGGY	no
GPR89A	0.230050905864237	2.67067107156723	3.02811007667024	0.00379553637875039	0.116266332092181	-1.98534466193698	GPR89A	no
CSF3R	-0.391693055517358	8.79082658117075	-3.0271832064903	0.00380545116566166	0.116315525912877	-1.98762189600085	CSF3R	no
VAT1	0.332282377702466	6.42980376498785	3.02276426488406	0.00385305444661701	0.117118092057505	-1.99847224895003	VAT1	no
FGFR1OP2	0.296648063691445	4.32087425754866	3.02162821956913	0.00386538213450712	0.117118092057505	-2.00125995782362	FGFR1OP2	no
RALGPS1	-0.294226776505115	2.72714323661712	-3.02156625484993	0.00386605559725343	0.117118092057505	-2.00141199056553	RALGPS1	no
MID1	0.409308963474952	3.23562633123179	3.02126760717407	0.00386930298307155	0.117118092057505	-2.00214470370703	MID1	no
NEDD9	0.344224817152368	6.0953046457975	3.02048884999008	0.00387778289310578	0.117118092057505	-2.00405510108263	NEDD9	no
CYP2E1	0.155737409040802	0.933185775321838	3.01988953247704	0.00388432069606297	0.117118092057505	-2.00552507812622	CYP2E1	no
CCDC181	0.297155098953061	1.56803107641603	3.01878970678791	0.00389634520654277	0.117118092057505	-2.00822215597925	CCDC181	no
C8orf58	0.348698252968793	5.02253483793576	3.01836023006195	0.00390105015285165	0.117118092057505	-2.00927516879217	C8orf58	no
ZNF728	-0.48071950753173	0.822505851126991	-3.0178174441657	0.00390700399963245	0.117118092057505	-2.01060585143927	ZNF728	no
CNTNAP3	0.236725808689311	1.366419182957	3.01686318499548	0.00391749189841901	0.117181557875999	-2.01294489450296	CNTNAP3	no
SMPD2	-0.253914891070108	5.10256263061653	-3.01580533412457	0.00392914906029618	0.117279653934086	-2.01553726295284	SMPD2	no
ANXA2P2	0.319507955861675	4.69583235967246	3.01389401636697	0.00395029331939363	0.117610423477811	-2.02021955063625	ANXA2P2	no
KLF16	-0.281300886228821	3.82538374987268	-3.01328676717356	0.00395703332081214	0.117610423477811	-2.02170674350011	KLF16	no
TGDS	0.248280694339296	3.92817854232708	3.01053200027141	0.00398774418737374	0.118046366684289	-2.02845075613977	TGDS	no
TMEM150A	-0.27810147892722	4.73986760376824	-3.01045858156074	0.00398856571481309	0.118046366684289	-2.02863043617617	TMEM150A	no
POMK	-0.186117052216964	2.55274153430329	-3.0087068871086	0.00400821342977696	0.118377594522042	-2.03291652058695	POMK	no
MLST8	-0.292898441884402	3.20160238871564	-3.00127885808559	0.0040925373366153	0.12028833252128	-2.05107246847093	MLST8	no
FN1	1.0751056787703	10.3183718436375	3.00116855951536	0.00409380184350835	0.12028833252128	-2.05134183220727	FN1	up
SLC11A1	0.503309220048499	2.87518719663356	2.99928756233821	0.00411542255181307	0.12028833252128	-2.05593442430864	SLC11A1	up
GLIS3	0.376495683555251	2.36938388239959	2.99913355601002	0.00411719745444667	0.12028833252128	-2.05631035393177	GLIS3	no
TMEM30B	-0.315837031861655	4.38478760980151	-2.99880256789754	0.00412101446623035	0.12028833252128	-2.05711825116237	TMEM30B	no
B3GNT2	-0.340681166828388	5.79092846176275	-2.99850351754052	0.00412446600544427	0.12028833252128	-2.05784813967509	B3GNT2	no
KIFC3	-0.31213740151867	5.60999838605189	-2.99549855668031	0.00415929829707566	0.120842357359938	-2.0651795177959	KIFC3	no
IRF2BP1	-0.285344982258212	5.02484033496658	-2.9953758115222	0.00416072692674406	0.120842357359938	-2.0654788782774	IRF2BP1	no
CABLES1	-0.338355725459444	3.98733711629406	-2.99333869021268	0.00418450390617709	0.121281304725824	-2.07044592996998	CABLES1	no
BZW2	0.260942790751706	8.87420768810096	2.98866417432941	0.00423954410593041	0.122622681691983	-2.08183482026579	BZW2	no
SLC29A3	-0.284500148569122	3.37955170528879	-2.98694508586379	0.00425995481573499	0.122803638549817	-2.08602007001749	SLC29A3	no
ALAS2	0.820972834232695	4.81255916446309	2.98666028222872	0.00426334512002365	0.122803638549817	-2.08671328469519	ALAS2	up
ALS2CL	0.37744396843884	4.48565780389043	2.98262278725483	0.00431167894110459	0.123940849068836	-2.09653565435861	ALS2CL	no
RAP1GAP	-0.372180869862073	5.5570925378669	-2.97759805229576	0.00437254479368601	0.125218812870461	-2.10874689052566	RAP1GAP	no
ECE1	0.452667189695273	5.89495594194692	2.97679222712766	0.00438238015116839	0.125218812870461	-2.11070389647658	ECE1	no
EXO1	-0.365746269244069	2.16630426920008	-2.97674382916952	0.00438297151986041	0.125218812870461	-2.11082142277799	EXO1	no
PNPLA7	0.271131434532009	1.86771931535434	2.97489949124786	0.00440556275924451	0.125607888119478	-2.11529909770177	PNPLA7	no
SLC13A4	-0.54874931439305	5.87280806397006	-2.97242076951911	0.00443609550295951	0.126221343386037	-2.12131388757254	SLC13A4	down
COG3	0.266687600480799	5.54313070138385	2.97153662445602	0.00444703397758316	0.126275920186991	-2.12345848300392	COG3	no
DDX24	0.221571545545446	4.14785736946154	2.96983381707252	0.00446817163406934	0.126619301022949	-2.12758758709427	DDX24	no
HNRNPA0	-0.259655979327773	6.13596756479054	-2.96825562161717	0.00448784598273266	0.12674036991043	-2.13141305109432	HNRNPA0	no
STON2	-0.477437223419871	3.28321989373775	-2.9678497708532	0.0044929184939731	0.12674036991043	-2.13239658345061	STON2	no
REPS2	0.443107926053045	2.88428568033774	2.96731547373807	0.004499604532144	0.12674036991043	-2.1336912478603	REPS2	no
SYMPK	-0.22548798146989	6.40333483603972	-2.96576952345126	0.00451900234958609	0.127031152393284	-2.13743635165015	SYMPK	no
DNAJC1	0.252282501511298	5.84432916174279	2.96470992364023	0.00453234264581343	0.127150831059604	-2.14000247361952	DNAJC1	no
DDIT4L	0.602247178416818	2.8362661609713	2.96071883128645	0.00458292024527423	0.128075680686751	-2.14966229825559	DDIT4L	up
RABGAP1L	-0.283101182223651	5.13919485307606	-2.96036979271978	0.00458736838289412	0.128075680686751	-2.15050666078068	RABGAP1L	no
DENND2A	0.41549829745924	4.00782168052381	2.95955822212621	0.00459772656302923	0.128075680686751	-2.15246967042333	DENND2A	no
DLX6-AS1	0.307199406162987	2.81098458552175	2.95923132453188	0.00460190494931322	0.128075680686751	-2.15326025723848	DLX6-AS1	no
SNORD114-11	0.787480085561604	5.58879375054161	2.95766098548906	0.00462202627141092	0.128380447963257	-2.15705720032031	SNORD114-11	up
N4BP2L2	0.311907511037954	4.75380767569672	2.95362756099382	0.00467408404314719	0.129462564452464	-2.16680321840734	N4BP2L2	no
ANKRD13C	0.204396805090715	3.66008753540919	2.95321178469894	0.004679481221012	0.129462564452464	-2.16780733591751	ANKRD13C	no
CSH1	-0.58871221639815	15.7123760492034	-2.94780034750583	0.00475025808385352	0.131121255291578	-2.18086717061869	CSH1	down
KIAA0319	-0.598481989278565	1.78868406006051	-2.94720022211257	0.00475816827545693	0.131121255291578	-2.18231446664027	KIAA0319	down
ZFAS1	0.238552785381646	2.99267459106244	2.94509576957365	0.00478600381777693	0.131629209125853	-2.18738805192466	ZFAS1	no
SMAGP	-0.369204648889873	5.96353124517639	-2.9418297546537	0.00482950353720348	0.132492109255164	-2.19525699839085	SMAGP	no
UCA1	0.894658091088951	4.29262050183384	2.94132138614199	0.00483630743834478	0.132492109255164	-2.19648128152838	UCA1	up
HYPK	0.206030492141573	2.33849994494777	2.93989685796411	0.00485542057150691	0.132755923008838	-2.19991112428514	HYPK	no
SWAP70	0.266175150137709	6.46076862828722	2.93705575680162	0.0048937501072126	0.133543095030934	-2.20674817561874	SWAP70	no
PRKCE	-0.385216388056124	4.85758143658564	-2.93618913457183	0.00490549768308485	0.133603233590476	-2.20883276079512	PRKCE	no
TNIP2	0.21542303276276	6.19505073768736	2.9333166109255	0.00494462425825775	0.134167765266109	-2.21573928031557	TNIP2	no
VANGL2	-0.491691452470494	2.12056821218202	-2.93326033121986	0.00494539373364612	0.134167765266109	-2.2158745483612	VANGL2	no
DNASE2	0.335625625433308	4.67173578735065	2.93169551395847	0.0049668330955683	0.13448877467091	-2.21963485011686	DNASE2	no
LTF	1.37653139426051	3.73256170653701	2.93036647986895	0.00498510986540247	0.134723075300713	-2.22282745049207	LTF	up
SGSM3	0.179179866855514	1.60185795247183	2.92943830438127	0.00499791112646184	0.13480878200258	-2.22505650636312	SGSM3	no
LRIG3	-0.377035662897659	4.01198867306179	-2.92706340910071	0.00503080461945155	0.135435065130197	-2.23075766482727	LRIG3	no
DAD1	0.186336730763385	7.82030802768166	2.92599839086082	0.00504562092663921	0.135573219485647	-2.23331328426909	DAD1	no
DEGS1	0.256058184343195	7.84647524717986	2.92352125534155	0.00508023934886442	0.136241897786883	-2.23925489031488	DEGS1	no
CFAP58	0.335395553736974	2.47081970114422	2.91963347016731	0.00513501729183659	0.137447623457783	-2.24857290386077	CFAP58	no
FAM110B	-0.468251132435971	2.72073163391476	-2.9185156261639	0.00515086874699695	0.137550773365456	-2.25125046859797	FAM110B	no
AICDA	-0.429912307025055	2.31164754869762	-2.91797703006336	0.0051585224670951	0.137550773365456	-2.25254030637653	AICDA	no
BCL2L12	-0.264768260618478	3.82912052553888	-2.91423568089201	0.00521198127833638	0.138712026455192	-2.26149550863662	BCL2L12	no
PTRHD1	-0.268512191457136	4.50785380729191	-2.91328340250665	0.00522566998462422	0.138774585646163	-2.26377356438311	PTRHD1	no
STC2	0.48031908141321	4.58672786578	2.9126940657122	0.00523415824138682	0.138774585646163	-2.26518312207642	STC2	no
SIX4	-0.289213172029327	2.94376027507092	-2.91189782933306	0.00524564683039891	0.138816275952277	-2.26708721602692	SIX4	no
SMS	-0.271874608179525	7.75161465000151	-2.90836723778287	0.00529687114378983	0.139907356871535	-2.27552572743784	SMS	no
CCDC183	0.395269269272688	2.11788349251991	2.90715246192518	0.00531460312680028	0.140111354373027	-2.27842750535261	CCDC183	no
EIF3C	-0.245506438158195	2.47092280696227	-2.90612841957875	0.00532959379594334	0.140200183509693	-2.28087300550767	EIF3C	no
FUT8-AS1	-0.452559865706975	2.89438781817718	-2.90555517078528	0.00533800255808745	0.140200183509693	-2.28224170631033	FUT8-AS1	no
TIMP2	-0.206998445191635	9.59056500960831	-2.90435211616675	0.0053556897688695	0.140266618294997	-2.28511352357377	TIMP2	no
ARHGEF19	0.41000509189867	3.02225732548231	2.9033699881293	0.00537016926534836	0.140266618294997	-2.28745734202129	ARHGEF19	no
LINC01140	0.216957030035505	1.58097075904526	2.90334139986594	0.00537059128552885	0.140266618294997	-2.28752555863248	LINC01140	no
LINC01068	0.4503344594514	2.28549164297473	2.89933979596617	0.00542996774564102	0.141067818948914	-2.29706939483681	LINC01068	no
RELL2	-0.329611835366721	6.00613570093987	-2.89929810241561	0.0054305895969812	0.141067818948914	-2.29716878499271	RELL2	no
SCARNA21	0.250395061589051	10.0132100154556	2.89838585875061	0.00544421209540067	0.141067818948914	-2.29934316137496	SCARNA21	no
TPI1	0.255362492717455	8.09628817049899	2.89803756676838	0.00544942148795284	0.141067818948914	-2.30017320406184	TPI1	no
KDM3A	0.340584573208154	4.04868381051694	2.89703175670357	0.00546449134468477	0.141067818948914	-2.30256983419155	KDM3A	no
TNNT2	0.376355532394743	2.09839071224447	2.89674358023977	0.00546881616043051	0.141067818948914	-2.30325638834849	TNNT2	no
IFI44	0.642580514370308	4.33999049857983	2.89654441701648	0.00547180696401604	0.141067818948914	-2.30373084827997	IFI44	up
NF2	-0.330641640291786	4.74427353439804	-2.89325667475081	0.00552139837943924	0.142084661606195	-2.31155978415923	NF2	no
CWF19L2	0.236669312878528	4.80178419861864	2.88594024703778	0.00563325792534271	0.144697206783253	-2.32895937210043	CWF19L2	no
ART4	0.619404515158883	2.35429294485712	2.88284370981907	0.0056812305046887	0.144790569810311	-2.33631398264176	ART4	up
NAALADL2	-0.481558311124699	3.25458186473295	-2.88278460059719	0.0056821499190186	0.144790569810311	-2.33645431881351	NAALADL2	no
ATP6V0A1	0.221616380206335	4.62320331004427	2.88163913754044	0.00569999429486601	0.144790569810311	-2.33917345470656	ATP6V0A1	no
NIN	-0.305546521109963	6.61094083009561	-2.88115282493498	0.00570758592720828	0.144790569810311	-2.34032764619619	NIN	no
SERPINB7	0.484780898753454	1.79168122063035	2.88099271942939	0.00571008732151119	0.144790569810311	-2.34070760274887	SERPINB7	no
PAPSS1	0.282676115986488	4.49335989974048	2.88090748772468	0.00571141934619288	0.144790569810311	-2.34090986539625	PAPSS1	no
CA4	0.578924013438821	3.02058429531794	2.87931267562472	0.00573639671416363	0.144790569810311	-2.34469371519288	CA4	up
PSMB6	-0.173300567171799	7.68240079347594	-2.87915455173607	0.00573887870466892	0.144790569810311	-2.3450687985161	PSMB6	no
SPON1	-0.7402245660368	4.33929674452466	-2.87892131198251	0.00574254156864525	0.144790569810311	-2.34562203629236	SPON1	down
PPP1R12C	0.279797209046421	5.27795906947532	2.87882142839966	0.0057441108319476	0.144790569810311	-2.34585894742828	PPP1R12C	no
BNIP3L	0.3260052765759	7.37474937843235	2.87840454050834	0.00575066481995378	0.144790569810311	-2.34684768921066	BNIP3L	no
C5orf46	0.611560380546981	1.6151806951688	2.87407951672824	0.00581906980816008	0.146135346059674	-2.35709941975659	C5orf46	up
ABCB4	-0.32052357738873	1.33316573132022	-2.87370971911092	0.00582495343248074	0.146135346059674	-2.35797545202662	ABCB4	no
CACNA2D2	-0.260695532514978	1.40875648447216	-2.87246837540706	0.00584474404575775	0.146369538276499	-2.36091554614182	CACNA2D2	no
OAS3	0.5328139681762	2.96908514189035	2.87061064426604	0.0058744781221106	0.146851462913261	-2.36531384720754	OAS3	up
GRINA	-0.247692602352452	6.37782416529872	-2.86982033359888	0.00588716996739266	0.146906403517879	-2.36718434433551	GRINA	no
MTX1	0.304888399696434	4.75084104461429	2.86858610684224	0.005907041645059	0.146992559984787	-2.37010476110033	MTX1	no
PID1	-0.332556497122073	5.67993370258156	-2.86813209147539	0.00591436714929278	0.146992559984787	-2.37117882276272	PID1	no
GPR137	-0.206374026404458	5.78010428103326	-2.86765195451316	0.00592212328247874	0.146992559984787	-2.37231454809171	GPR137	no
RNF112	0.174614908881466	1.43234601629081	2.86558123726065	0.00595568176024297	0.147563874268392	-2.37721110741331	RNF112	no
SLC25A38	-0.20955881954569	4.36772855902021	-2.8628849788856	0.0059996419981461	0.148301989701837	-2.38358307635368	SLC25A38	no
RAB40A	0.200461325948997	1.43211271234956	2.86245625444691	0.00600665963004084	0.148301989701837	-2.38459587011786	RAB40A	no
UGP2	0.327640312884816	6.91910925614872	2.86165998563649	0.00601971364219576	0.148362625487849	-2.3864766416578	UGP2	no
TMEM14B	0.22201408961233	4.38454117347457	2.86081490289772	0.00603359665344153	0.148443443851543	-2.38847230147628	TMEM14B	no
ENDOV	0.213292092257015	2.48583660538613	2.85809484371525	0.00607848338532279	0.149187444163444	-2.39489284857761	ENDOV	no
AXL	0.550638170706156	5.32684520446728	2.85614707753515	0.00611081547271774	0.149187444163444	-2.39948775567282	AXL	up
LRRC8A	0.255221807026962	6.80066969108519	2.85545261148511	0.00612238177911511	0.149187444163444	-2.40112550388273	LRRC8A	no
ANO9	0.350032156991408	1.18979123948214	2.85472679803964	0.00613449184037516	0.149187444163444	-2.40283687333938	ANO9	no
SLC26A11	-0.247684937606152	4.37905922449365	-2.85463209244917	0.00613607362041904	0.149187444163444	-2.40306015326846	SLC26A11	no
POLR2E	-0.191469656955254	4.99882949639674	-2.85436582919493	0.00614052279367108	0.149187444163444	-2.40368787279297	POLR2E	no
PAEP	1.32888337689902	2.39872199090435	2.85397476487016	0.00614706276879912	0.149187444163444	-2.40460973663171	PAEP	up
LMO7-AS1	-0.32560733695334	1.69553939415488	-2.85385343340131	0.00614909316967693	0.149187444163444	-2.40489573536441	LMO7-AS1	no
CLDN9	0.502313816457209	2.74937735377	2.85234535468357	0.00617438174113071	0.14954181659877	-2.40844980410908	CLDN9	up
SLC4A4	-0.542412144771767	2.16838434191229	-2.85162477692687	0.00618649888639151	0.149576507617607	-2.41014750465803	SLC4A4	down
SNORA5C	0.329053122559921	6.52385669911296	2.85069167792223	0.00620222247852357	0.149629626425313	-2.41234545410323	SNORA5C	no
ARRDC3	0.451579123861464	8.09222415302079	2.85001492276269	0.00621364957689497	0.149629626425313	-2.41393925341415	ARRDC3	no
TSSC2	0.504883454207565	2.71134937638234	2.84941103365833	0.0062238627759717	0.149629626425313	-2.4153612196595	TSSC2	up
COL21A1	-0.453958660621681	4.50905910296508	-2.84896299221425	0.00623145026115848	0.149629626425313	-2.41641607472163	COL21A1	no
LINC00857	-0.325900682148447	2.88892568871708	-2.84791361545322	0.00624925475755034	0.149695456727416	-2.4188862295496	LINC00857	no
USP18	0.40657319015418	2.43140948205292	2.84665281207049	0.00627070874910694	0.149695456727416	-2.42185320342139	USP18	no
EIF3K	-0.174978229485529	6.64437127403999	-2.84658624700082	0.00627184332136789	0.149695456727416	-2.42200982085324	EIF3K	no
CYB5R2	0.303338398766996	2.47887333844422	2.84578557204819	0.00628550536974345	0.149695456727416	-2.42389348064151	CYB5R2	no
RBM22	0.221374433972089	6.74100729372754	2.84466594685608	0.00630465591300695	0.149695456727416	-2.42652686166936	RBM22	no
CCDC97	-0.289647767440863	4.34570608514802	-2.84421679301019	0.00631235359682296	0.149695456727416	-2.42758307146832	CCDC97	no
DDX60L	0.454965800480764	5.02490081824336	2.84406096519744	0.00631502623520075	0.149695456727416	-2.42794948109862	DDX60L	no
C17orf100	0.19908746292116	1.35513057190808	2.84378638390824	0.00631973819029238	0.149695456727416	-2.428595089608	C17orf100	no
LINC00656	-0.494034825435185	2.89165392301654	-2.84281042564109	0.00633651248116482	0.149839253756463	-2.43088944647723	LINC00656	no
HLA-E	0.292411986905032	7.83453927128476	2.84126217213326	0.0063632076512972	0.150216768820421	-2.43452803782689	HLA-E	no
SH3BP5-AS1	0.256992299965779	2.57145593448463	2.83994027790804	0.00638608222723894	0.150502971547337	-2.43763352898813	SH3BP5-AS1	no
LPL	1.19336919472079	5.71957532639772	2.83846710964746	0.00641166414002062	0.150851909741426	-2.4410931802258	LPL	up
HAUS7	-0.207987378572606	2.53149842790655	-2.83672634901833	0.00644201505714652	0.151311692592272	-2.44517959284991	HAUS7	no
SAT1	0.351881625755714	10.8192251221313	2.83332320481741	0.00650173461357828	0.152458597747877	-2.45316321865716	SAT1	no
KANSL1L	0.249248544280861	3.6836256467949	2.83150253753432	0.00653389417900672	0.152866839765968	-2.4574315905536	KANSL1L	no
SLC6A9	-0.31246988072913	2.19856282020536	-2.83110226468983	0.00654098414313984	0.152866839765968	-2.45836972512998	SLC6A9	no
ELMO3	0.356839358830761	5.67670016805654	2.82984009610885	0.00656338733526683	0.153134765510667	-2.46132729161123	ELMO3	no
SLC7A5	-0.366758682420381	7.98388615883526	-2.82772627223817	0.00660106619888158	0.153757613507726	-2.46627836375948	SLC7A5	no
TRIP10	0.349687382226965	6.81094832852467	2.82543059663737	0.00664221305538485	0.154164970074229	-2.47165235373003	TRIP10	no
CHIC2	0.258052554881535	5.43143071553811	2.8252124809362	0.00664613479230925	0.154164970074229	-2.4721627811037	CHIC2	no
NPNT	0.785616864897945	3.83288489166373	2.82490914279149	0.00665159239408775	0.154164970074229	-2.47287259605299	NPNT	up
ASCL2	1.16671880130177	4.28420431756518	2.8236880154742	0.00667360462079898	0.154419489399281	-2.47572949257778	ASCL2	up
LGR5	-0.575037692339444	4.95584375061983	-2.82038578684972	0.0067334688205602	0.155547574288815	-2.48345077768465	LGR5	down
MINPP1	-0.392787680484213	5.74724660616825	-2.81938173065727	0.00675176893926661	0.15571336636045	-2.48579717268332	MINPP1	no
THADA	0.235783455293377	3.37599176016983	2.81744608975188	0.00678717808529937	0.155901488629477	-2.49031889944948	THADA	no
STEAP3	-0.556774963878325	4.34704085427647	-2.81721964320505	0.00679133172018758	0.155901488629477	-2.490847740104	STEAP3	down
NREP	-0.508626891847247	4.5309437079736	-2.81711043040998	0.00679333581427108	0.155901488629477	-2.49110278342529	NREP	down
DLX4	-0.318955298702658	3.91588875515811	-2.81623003102332	0.00680951143090564	0.156016940296642	-2.49315850845801	DLX4	no
MLF1	0.242400009571643	1.25504530101212	2.81281040512586	0.00687267853670439	0.157146744402338	-2.50113889811449	MLF1	no
C1GALT1C1	0.235371999869647	4.45656620743274	2.81145468121054	0.00689787089623001	0.157146744402338	-2.50430081268651	C1GALT1C1	no
PCSK6	0.465443683342672	2.96119605982119	2.81132773174231	0.00690023426197427	0.157146744402338	-2.50459683667043	PCSK6	no
VWA5A	-0.386414366101056	5.75999413130128	-2.81114029244413	0.00690372510946768	0.157146744402338	-2.5050338946835	VWA5A	no
ZNF586	0.242698543389281	3.71625811853249	2.80971609304005	0.00693030256947083	0.157286827895684	-2.5083540554396	ZNF586	no
SPATA9	0.45510121914543	3.11321854144266	2.80960656760145	0.00693235036871471	0.157286827895684	-2.50860933586274	SPATA9	no
LINC01422	0.158078348777394	0.704395519365533	2.80850070924754	0.00695305795755303	0.157288659015262	-2.51118645198521	LINC01422	no
OSBPL11	-0.257025725290598	5.295310484504	-2.8084023524113	0.00695490248806678	0.157288659015262	-2.51141562929388	OSBPL11	no
SNHG14	0.187904200921646	1.18312137544858	2.8076120498857	0.00696973980429503	0.157335376825927	-2.51325687040339	SNHG14	no
MAPK8IP1	-0.261483082374097	2.0770273107095	-2.80709587741828	0.00697944631822994	0.157335376825927	-2.51445924262654	MAPK8IP1	no
SNX8	-0.198870999523654	4.75343967277423	-2.80611686904334	0.0069978906667228	0.157497542513589	-2.51673930487353	SNX8	no
P4HA2	0.323070703027875	4.55896068757652	2.80469478343177	0.00702476270574312	0.157848560381538	-2.52005024543011	P4HA2	no
MIR424	0.493104926928721	5.89841684251845	2.80372117617927	0.00704321511601842	0.15800956475824	-2.52231632417279	MIR424	no
MORC4	-0.303550478446956	7.80586512927853	-2.80000062168461	0.00711414244365111	0.159058613436409	-2.53097068766018	MORC4	no
FPGS	0.259587470446578	4.07770445287108	2.79951362578292	0.00712347500922067	0.159058613436409	-2.53210286927927	FPGS	no
CKB	0.619479401745819	3.58618784631849	2.79948298996427	0.00712406247765042	0.159058613436409	-2.53217408750417	CKB	up
C8G	0.34485524549263	2.30160151210114	2.79720827481059	0.00716780726937785	0.159780468095574	-2.53746047309604	C8G	no
PSMB5	-0.154899667299896	7.05196852295984	-2.79586274849015	0.007193799503156	0.160104927257044	-2.54058597638375	PSMB5	no
JAK1	0.326311796344809	5.64423298667592	2.79324004925038	0.00724471375921627	0.160982139548045	-2.54667506533282	JAK1	no
SLC25A6	-0.179936538897451	8.31634734723176	-2.78404137511346	0.00742592672143503	0.164605947856102	-2.56799865383715	SLC25A6	no
PTDSS2	-0.2081971025023	3.92060325559686	-2.78346786252483	0.007437362165759	0.164605947856102	-2.56932642621703	PTDSS2	no
IL21R	-0.423703626512175	2.09396914287614	-2.78318180594964	0.00744307200463696	0.164605947856102	-2.56998861795437	IL21R	no
MCOLN1	0.187611238400333	4.79587295106336	2.7801891237342	0.00750305036728422	0.165029404646593	-2.57691339750982	MCOLN1	no
NWD2	-0.175674848937487	0.521342892865711	-2.78000608180414	0.00750673325810783	0.165029404646593	-2.57733676272893	NWD2	no
TRIML2	0.439158773531009	3.88521022929616	2.77997350363175	0.007507388921171	0.165029404646593	-2.57741211199509	TRIML2	no
FBXO7	0.249421929046666	5.127714371164	2.77987487161278	0.0075093742952982	0.165029404646593	-2.5776402316783	FBXO7	no
AMD1	0.336461073286911	7.08873414658519	2.77854455495128	0.00753619972016394	0.165359341508738	-2.58071645924177	AMD1	no
VIT	0.727807050663517	2.2067968707108	2.77787331596799	0.00754976855894655	0.165397824814856	-2.58226822626285	VIT	up
FAM169A	-0.236150474503166	1.96290763016509	-2.77515206023585	0.00760500877312647	0.166347684085934	-2.58855640928026	FAM169A	no
GLA	0.284045630419526	4.53342996156304	2.7742155395287	0.00762410571884284	0.166505235504026	-2.59071944823213	GLA	no
PFKP	0.547206369073405	2.88746379895838	2.7719539938862	0.00767040414259614	0.16725543238661	-2.59594063826112	PFKP	up
CLDN23	-0.467669329028336	4.92195661353728	-2.77108130435602	0.00768833905112821	0.167353314311962	-2.59795456927033	CLDN23	no
DSE	0.239888946265927	4.80148567305263	2.77044945160484	0.00770134856182565	0.167353314311962	-2.59941242504762	DSE	no
SCARA5	0.825942569090296	2.45637087057419	2.76981034254637	0.00771452811108362	0.167353314311962	-2.60088677593556	SCARA5	up
PLIN2	0.612559897077938	9.00247397806063	2.76941400632118	0.00772271169694461	0.167353314311962	-2.60180095300288	PLIN2	up
SLC1A3	0.355688207098345	3.73751794018674	2.7679704339739	0.00775258638657704	0.16758128984249	-2.60512984447371	SLC1A3	no
GLT8D2	-0.36922497132854	2.76104615879273	-2.76732274436792	0.00776602488156462	0.16758128984249	-2.60662301038152	GLT8D2	no
SHQ1	0.224614494635782	2.88869354110815	2.76717252591674	0.00776914473232202	0.16758128984249	-2.60696928338481	SHQ1	no
GABRB3	-0.468192522765447	0.947976275772681	-2.76529245666736	0.00780828922813149	0.168042136016425	-2.6113019237898	GABRB3	no
PSMC5	-0.215926380180083	6.27897939093997	-2.76499412009853	0.00781451750458553	0.168042136016425	-2.6119892456638	PSMC5	no
APBA1	-0.183706356164795	1.73588360179899	-2.76216338116447	0.00787384207579088	0.168902024736768	-2.61850813488914	APBA1	no
QSOX1	0.524600568524383	8.34924032032365	2.76193550332499	0.0078786357706343	0.168902024736768	-2.61903270059879	QSOX1	up
LDLR	0.407237231856248	5.58883686637981	2.76100848533748	0.00789816447531617	0.169061780565674	-2.62116633237484	LDLR	no
LCP1	-0.472950799247789	6.96817653375764	-2.75927950052548	0.00793470670514759	0.169345248894989	-2.62514437540874	LCP1	no
CECR2	-0.318307741011388	3.77838863070068	-2.7592372627852	0.00793560134831863	0.169345248894989	-2.62524153303028	CECR2	no
EPHA2	-0.307200632631337	5.22369601544798	-2.75814271034281	0.00795881762888414	0.169582173495813	-2.62775890395424	EPHA2	no
SYTL3	0.382028644322749	1.67923995745595	2.7566304262407	0.00799099722890674	0.170009073263625	-2.63123581515613	SYTL3	no
IFIT1	0.579489061711714	3.02337814042431	2.75464086525201	0.0080335152046758	0.170654293399479	-2.63580790983054	IFIT1	up
KIAA1522	-0.33600955818584	5.4415573985926	-2.75329268740835	0.00806244476574016	0.170835926405834	-2.63890470283172	KIAA1522	no
CFAP44	0.270606981612604	2.19059094870611	2.75310534379965	0.00806647241619087	0.170835926405834	-2.63933494704275	CFAP44	no
DUSP8	-0.25517879207263	2.18915329133406	-2.7517902060946	0.00809479839417196	0.170933929428893	-2.64235462349743	DUSP8	no
GAS5	0.261254261533947	5.30110576325508	2.75106617623924	0.00811043190050272	0.170933929428893	-2.64401661027798	GAS5	no
TMEM38A	0.224846474239654	1.5695586415848	2.7504395737468	0.00812398415029649	0.170933929428893	-2.64545469657975	TMEM38A	no
CNPY2	0.206181283501795	3.8337506951138	2.74983611437566	0.00813705555776648	0.170933929428893	-2.64683944081864	CNPY2	no
CD151	0.225515865543337	6.81496991743157	2.74979911752061	0.00813785756836266	0.170933929428893	-2.64692432938625	CD151	no
MLX	0.164290928558893	4.74432490238601	2.74915120296305	0.00815191473296436	0.170933929428893	-2.64841082083418	MLX	no
SLC25A37	0.543626685139781	4.73020289674202	2.74893672556072	0.00815657295938998	0.170933929428893	-2.64890283340026	SLC25A37	up
EBI3	0.45753096692912	11.7184148751136	2.74825480998605	0.00817139973943408	0.170988677058801	-2.65046696486731	EBI3	no
SYDE1	0.439014495109536	8.33066180858196	2.74763011310776	0.0081850041883946	0.1710177218408	-2.65189960180206	SYDE1	no
GAP43	-0.617985485186353	1.57440612359254	-2.74689508270505	0.00820103813621206	0.171097366421509	-2.65358496365791	GAP43	down
KLF8	0.275853717057475	2.83218751699918	2.74425838877025	0.00825879306589584	0.172045899002196	-2.65962795061017	KLF8	no
TPRG1L	0.196105545752332	5.86001701258458	2.74281409120809	0.0082905878066568	0.172451617690028	-2.66293629899503	TPRG1L	no
KRBOX1	0.504834729605544	2.6187590253973	2.74158983297365	0.00831762675042504	0.172549095989378	-2.66573961599466	KRBOX1	up
RARS2	0.189470870546005	3.50862583301897	2.74148591129179	0.00831992569418032	0.172549095989378	-2.66597753435803	RARS2	no
MAPK10	0.12969230719027	1.27078593670682	2.74049304380795	0.00834191928622257	0.172574095157189	-2.66825027123747	MAPK10	no
P3H1	0.310825048480671	4.7430247729635	2.74031872225249	0.00834578630055125	0.172574095157189	-2.66864924185706	P3H1	no
TRIP4	0.266066885990299	4.6407264928975	2.73734925075181	0.00841191255044391	0.173300030320311	-2.67544261642714	TRIP4	no
SAMD9	0.470098637488109	4.11882392187782	2.7372739152484	0.00841359642423723	0.173300030320311	-2.6756148938277	SAMD9	no
ALDOA	0.256002133399264	7.52280283686108	2.73609195250665	0.00844005587630629	0.173300030320311	-2.67831735171156	ALDOA	no
ANXA11	-0.222574187455154	6.24163560420976	-2.73577400363013	0.00844718653887215	0.173300030320311	-2.67904416819248	ANXA11	no
SRPX	-0.582207356965935	5.27160092418595	-2.73569417247488	0.00844897778794159	0.173300030320311	-2.67922664876176	SRPX	down
TCP11L1	0.354199372839001	3.66084572840338	2.73515319422772	0.0084611254484762	0.173300030320311	-2.68046313050844	TCP11L1	no
PRRX1	-0.498810653906291	1.9157469350604	-2.73486741214328	0.00846754916344685	0.173300030320311	-2.68111625286046	PRRX1	no
KIAA0513	0.384685607276888	3.51194452626356	2.73213498575964	0.00852919455264437	0.174245027930621	-2.6873583620211	KIAA0513	no
ASS1	-0.439743105370768	5.36885004057215	-2.73171896966496	0.00853861626976255	0.174245027930621	-2.68830832918791	ASS1	no
CLPB	-0.222820045653059	3.3301525469728	-2.72859707236895	0.00860962528398694	0.174964500344159	-2.69543373491062	CLPB	no
TRAF3	-0.261282945270003	3.75736989892636	-2.72819394118849	0.00861883416037276	0.174964500344159	-2.6963534016274	TRAF3	no
MX1	0.5479382899392	3.79910818075114	2.72784522881685	0.00862680722977084	0.174964500344159	-2.6971488413458	MX1	up
BNIPL	0.364359689656109	2.70389561642365	2.7277379461047	0.00862926153884732	0.174964500344159	-2.69739354636203	BNIPL	no
TMEM11	-0.196146746954839	4.91271615882582	-2.72652378105413	0.00865708278985895	0.174964500344159	-2.70016248415445	TMEM11	no
TFCP2L1	-0.432217279514796	4.80923462151347	-2.7264756665442	0.00865818697704263	0.174964500344159	-2.70027219191104	TFCP2L1	no
CNPY4	0.285637240568783	4.37303947741974	2.72593163018247	0.00867068115958183	0.174964500344159	-2.70151257082318	CNPY4	no
DGKK	-0.292961036288576	1.35914917880933	-2.72579333737608	0.00867385979275995	0.174964500344159	-2.70182784318911	DGKK	no
TANGO2	0.183956672173118	3.62117241923908	2.72381131664882	0.00871953397119497	0.175321014665576	-2.70634504760243	TANGO2	no
UAP1	0.240509047034439	6.20336168633708	2.72354047775413	0.00872579238557421	0.175321014665576	-2.70696212543803	UAP1	no
ZNF300P1	0.643369613729375	2.81858472477842	2.7230973652958	0.00873604051605416	0.175321014665576	-2.70797161264777	ZNF300P1	up
LAIR2	1.11579008482012	3.36734115871086	2.72285591765124	0.00874162927613202	0.175321014665576	-2.7085216212751	LAIR2	up
SH3TC2	-0.397418532045766	4.79127499085139	-2.72038725039607	0.00879896003650941	0.176218371317733	-2.71414308387267	SH3TC2	no
KCTD3	-0.293718938869029	6.05613300553092	-2.71980536811385	0.0088125235143082	0.176237880966858	-2.71546755330483	KCTD3	no
SLC38A1	-0.273746803809567	8.3186640101979	-2.71907228470145	0.0088296387823702	0.176328264357205	-2.71713588564809	SLC38A1	no
PAQR7	0.333382594207123	8.19310961805554	2.71830282582807	0.00884763615013504	0.176435980720428	-2.71888664255687	PAQR7	no
CILP2	0.387559886427436	1.28683926864268	2.71449700104975	0.00893714957312807	0.177967506222219	-2.72754067945717	CILP2	no
ALDH1B1	0.333765165018603	2.84384176668428	2.71303987670595	0.00897164093161614	0.177999685150016	-2.73085164772556	ALDH1B1	no
ZCCHC3	-0.201146823329378	5.81514727316165	-2.71287113949327	0.00897564297106982	0.177999685150016	-2.73123497783073	ZCCHC3	no
ULK1	-0.266468845696432	5.64448882373969	-2.71232221824521	0.00898867340220592	0.177999685150016	-2.73248187188746	ULK1	no
FANCM	0.209347130045016	1.59974227271757	2.71204806000403	0.00899518794231926	0.177999685150016	-2.73310456206256	FANCM	no
SIGLEC6	0.635515531836429	7.5614058699992	2.71162967627034	0.0090051379213602	0.177999685150016	-2.73405473886911	SIGLEC6	up
MPO	-0.419204528084531	1.54747420653701	-2.71121303266781	0.00901505655913718	0.177999685150016	-2.73500085580309	MPO	no
TPM1	0.558227486164176	5.61791639196934	2.71066800664177	0.00902804661929065	0.17800510510345	-2.73623834174781	TPM1	up
ARL8A	-0.17181866030409	5.67914385106311	-2.70859889107771	0.00907751820152374	0.178728800707638	-2.74093460650606	ARL8A	no
CORO2A	0.558095695043084	3.12667891558566	2.70661184787864	0.00912526162323485	0.179352870909579	-2.74544208932448	CORO2A	up
CNTN5	-0.439575426619507	1.92128873054293	-2.70583820170665	0.00914391256930259	0.179352870909579	-2.74719639361008	CNTN5	no
TTC9	-0.250141918760618	3.68046961128983	-2.70568335378436	0.00914764981994712	0.179352870909579	-2.74754747892175	TTC9	no
ARRDC2	0.391126971506189	3.72966801798874	2.70209167866922	0.00923472917797727	0.180344554658697	-2.7556866681225	ARRDC2	no
LRRC37B	0.204286901947297	2.71983292682827	2.70187364760189	0.0092400397051542	0.180344554658697	-2.75618049567965	LRRC37B	no
ZNF57	0.297255185350738	3.91183652988122	2.70118981954495	0.00925671371479041	0.180344554658697	-2.75772913413141	ZNF57	no
EMP2	-0.411531827472666	6.00978613622784	-2.70102451536271	0.00926074852409356	0.180344554658697	-2.75810344831256	EMP2	no
IFT81	0.266729173230267	1.87990310044115	2.70094693573458	0.00926264267444841	0.180344554658697	-2.75827911347158	IFT81	no
SPATA5L1	0.209354806149642	3.97002300880329	2.69996461865844	0.00928665726847472	0.18054666803676	-2.76050307026128	SPATA5L1	no
ABCA12	0.472857842459287	2.80707880680111	2.69946808866631	0.00929881760515064	0.18054666803676	-2.76162698095317	ABCA12	no
KDM4D	0.164062386390021	1.34811384116994	2.6985268018526	0.00932191043043066	0.180719424109397	-2.76375719069893	KDM4D	no
TUBE1	0.337145247435196	2.91419656965804	2.69800164690751	0.00933481704355046	0.180719424109397	-2.76494541979155	TUBE1	no
IL36RN	-0.483444744607588	4.46822538857144	-2.69681391506982	0.00936406815010566	0.180719424109397	-2.76763217849637	IL36RN	no
TIFA	-0.283063072783853	3.38162369529415	-2.69645076341207	0.00937302851233209	0.180719424109397	-2.76845348543253	TIFA	no
FRAS1	-0.483227915305226	3.91202258307852	-2.69638620609458	0.00937462221532657	0.180719424109397	-2.76859948021423	FRAS1	no
KRT7	0.347061533732033	9.1185763215523	2.69595911615858	0.00938517189281605	0.180719424109397	-2.76956526811473	KRT7	no
NOTUM	1.14337426349075	7.58152745123528	2.69524308428889	0.00940288324981522	0.180811761832642	-2.77118419159037	NOTUM	up
TSC22D3	0.660958736223347	5.84920339292333	2.6935435710846	0.00944504425640832	0.181373353285953	-2.77502545226214	TSC22D3	up
ADAM2	0.336118243997064	0.743141989383037	2.69203841575276	0.00948252839784027	0.181843719234748	-2.77842591789272	ADAM2	no
RIMKLA	0.312393407826761	0.935490583977774	2.69128433011987	0.00950135927653394	0.181955579360053	-2.78012902574182	RIMKLA	no
SSTR1	-0.523516250081848	1.35195718022902	-2.68994221415966	0.00953495918823753	0.18196019794095	-2.78315932583101	SSTR1	down
HCAR1	0.457716174272852	2.15029101797683	2.68981917105677	0.00953804502188958	0.18196019794095	-2.78343708272071	HCAR1	no
HLF	-0.719052504251872	4.11342814257423	-2.68971753367186	0.00954059470595451	0.18196019794095	-2.78366651131518	HLF	down
PRSS53	0.17115201261357	1.43239258266874	2.68917561911958	0.00955419977330159	0.181971758675441	-2.78488967954507	PRSS53	no
SLC9A1	-0.328231462565879	6.19986074008227	-2.68749145767674	0.00959659521779583	0.182171948185394	-2.78868986885272	SLC9A1	no
ZSCAN22	-0.175581007075349	2.73560905660142	-2.6871188746553	0.0096059975299478	0.182171948185394	-2.78953033614256	ZSCAN22	no
G6PC3	-0.212140598699955	3.75654699881525	-2.6865689383334	0.00961989087165766	0.182171948185394	-2.7907707157701	G6PC3	no
SZRD1	-0.220277262174063	5.8678130970084	-2.68619560190414	0.00962933316939346	0.182171948185394	-2.79161266711224	SZRD1	no
SPICE1	0.253056415701939	2.72050433202921	2.68617808020212	0.00962977653098017	0.182171948185394	-2.79165218005489	SPICE1	no
VSNL1	-0.396814847617494	1.87009323863815	-2.68455058528654	0.00967103965150505	0.182705646533629	-2.79532148337289	VSNL1	no
USP54	0.229606219556585	1.90090106914317	2.68189882443433	0.00973861907350893	0.183221543817745	-2.80129651601937	USP54	no
CDYL2	-0.268774543872852	6.67086081636803	-2.68187260875313	0.00973928932845466	0.183221543817745	-2.80135556405255	CDYL2	no
MLLT10	0.246432251554594	4.80313456528815	2.68141778196146	0.00975092459286677	0.183221543817745	-2.80237994449265	MLLT10	no
SEL1L3	-0.364821291373784	4.96645641646425	-2.68099523798351	0.0097617454201964	0.183221543817745	-2.8033315000691	SEL1L3	no
NUAK1	0.512034757948908	3.41371356862428	2.68091551547887	0.00976378824830617	0.183221543817745	-2.80351102006598	NUAK1	up
KDELR3	0.487200665803562	3.67663562632179	2.67927606769455	0.00980588480610088	0.183455275802691	-2.8072018631592	KDELR3	no
EPSTI1	0.546040628726632	3.58211347867814	2.67907807976908	0.00981097983718671	0.183455275802691	-2.80764747384485	EPSTI1	up
SLC6A15	-0.317608023080536	2.12792536876876	-2.67843941671724	0.0098274317620304	0.183455275802691	-2.80908474288896	SLC6A15	no
SCIN	-0.348910378146834	4.97719949279813	-2.67839164978266	0.00982866325109069	0.183455275802691	-2.80919222894281	SCIN	no
ELK1	-0.343211569826533	5.24110116166815	-2.67524020207055	0.00991022446011363	0.184731334510161	-2.81628051364137	ELK1	no
CHST1	0.271979896724883	1.58135723515438	2.67410262538369	0.00993981755513246	0.185036577066887	-2.81883763764811	CHST1	no
PDCD1LG2	0.563130981907878	3.29706670894113	2.67248410951959	0.0099820614072539	0.185576198725295	-2.82247444958576	PDCD1LG2	up
UQCRFS1	-0.168887919586032	5.98418778937102	-2.66986237209494	0.0100508387574464	0.186607018256621	-2.8283620120933	UQCRFS1	no
NPAS3	0.199762594796744	1.28586603558538	2.6645763553411	0.010190830789863	0.188955549969922	-2.84021952683527	NPAS3	no
TIMD4	0.597101384621965	2.23077465085515	2.66076477412119	0.0102928798456713	0.190595271110519	-2.8487586909897	TIMD4	up
RRAGC	0.192355545746405	4.75363767520485	2.65781645327124	0.0103724570744494	0.191610111891973	-2.85535759157839	RRAGC	no
CCND1	-0.592221439803614	6.72119585143226	-2.65772036575809	0.0103750599910076	0.191610111891973	-2.85557256134162	CCND1	down
FAM98C	-0.207430696722032	3.14497036781213	-2.65713163445253	0.0103910211995297	0.191652049765766	-2.85688956079257	FAM98C	no
RAB6B	-0.481259474810275	3.57186889707878	-2.65529333580414	0.0104410043892215	0.192179079695254	-2.8610004497851	RAB6B	no
ANXA8L1	0.512517090002826	4.06174769180979	2.65426179192968	0.0104691482394114	0.192179079695254	-2.86330630125078	ANXA8L1	up
MAP1S	-0.231641572749439	5.09826214297358	-2.65392894847814	0.0104782440834375	0.192179079695254	-2.8640501761175	MAP1S	no
VAV2	0.39587331637041	3.47427256116923	2.65313694751613	0.0104999167192563	0.192179079695254	-2.86581994477398	VAV2	no
SLC2A3	0.648960254149819	5.32001661101711	2.65306626440541	0.0105018529123827	0.192179079695254	-2.86597787070706	SLC2A3	up
FYN	0.314338519021103	3.66200348506814	2.65306220434217	0.0105019641379291	0.192179079695254	-2.86598694193341	FYN	no
GATA2-AS1	-0.351061079942165	5.07955349991191	-2.65004484108927	0.0105849235084309	0.193444313569874	-2.87272562563423	GATA2-AS1	no
SERPINB2	-0.526709643103494	8.40728796852457	-2.64869330635018	0.0106222765995986	0.19386743019624	-2.87574214322734	SERPINB2	down
CRH	1.1896697774585	10.7675289968972	2.64817599078018	0.0106366058003491	0.19386743019624	-2.87689644429093	CRH	up
SMYD4	0.221364508409367	3.29521823845572	2.64770664125396	0.0106496216744702	0.19386743019624	-2.87794357074907	SMYD4	no
CCRL2	0.407950407540312	2.51123561827699	2.64620875283373	0.0106912581843172	0.194203832694354	-2.88128445122035	CCRL2	no
LOXL4	0.391512556874527	3.33827511149133	2.64604401333426	0.0106958464895597	0.194203832694354	-2.88165179836691	LOXL4	no
SPRY4	-0.300238973843345	4.53205334725978	-2.64433912777257	0.0107434366061181	0.194815244882185	-2.88545245625364	SPRY4	no
TET1	0.280250591323077	2.17290632177208	2.64221141565063	0.0108031010269408	0.195643740331363	-2.89019312589261	TET1	no
FAM162B	-0.633975390656813	5.62361648308119	-2.64026407470796	0.0108579728608241	0.196383413538341	-2.89452940099595	FAM162B	down
PLEKHG1	-0.30726782281145	4.11100054407837	-2.63812283511327	0.0109186022980949	0.197225178801329	-2.89929466489575	PLEKHG1	no
ARSG	0.244148147533466	1.65213557227261	2.63748459653775	0.0109367338563648	0.197298115019652	-2.90071448225676	ARSG	no
TMEM38B	0.280204336091751	3.1696035314643	2.63617519415453	0.0109740184953449	0.197715939403261	-2.90362655193071	TMEM38B	no
SLC2A14	0.243039285601125	1.26563130437994	2.63489191987651	0.0110106718046393	0.197851077104082	-2.90647945628878	SLC2A14	no
ASAP2	0.3038434107172	4.20663594695965	2.63386673177212	0.0110400339052515	0.197851077104082	-2.90875784544357	ASAP2	no
TNFRSF10D	0.32293250549353	3.15248215475234	2.63328670448172	0.0110566779591284	0.197851077104082	-2.91004660831982	TNFRSF10D	no
COL14A1	-0.539448260344242	6.25345912433125	-2.63305927594988	0.011063210341906	0.197851077104082	-2.91055187346426	COL14A1	down
ZNF76	-0.248267773008658	4.79454164032372	-2.63285436143724	0.0110690990784607	0.197851077104082	-2.91100709230255	ZNF76	no
ERRFI1	0.483918883970576	8.63412039883232	2.63260116303481	0.0110763793296442	0.197851077104082	-2.91156953719903	ERRFI1	no
GATA1	0.363164578072945	2.09954416821565	2.63210250712035	0.0110907300489373	0.197851077104082	-2.91267711241306	GATA1	no
LY6G6C	0.452956433399064	3.17480420804163	2.63196865621106	0.0110945850079795	0.197851077104082	-2.91297438456708	LY6G6C	no
MSX2	-0.267414657907845	5.90597369288192	-2.63038737639522	0.0111402192251668	0.198412123324568	-2.91648541737019	MSX2	no
LPIN3	0.327041306356084	3.62344263460694	2.6285662263612	0.011192988255863	0.199098656408928	-2.92052707919906	LPIN3	no
TMPRSS9	0.485102952704677	1.99156755067648	2.62716056937828	0.0112338740894552	0.199406114743372	-2.92364519635829	TMPRSS9	no
SLC1A6	0.754248784144909	1.54721689254619	2.62699284707594	0.0112387616638703	0.199406114743372	-2.92401716448797	SLC1A6	up
CLEC2D	0.405628976511455	2.40855076571277	2.62579211884622	0.0112738086841396	0.199774744011735	-2.92667957009896	CLEC2D	no
PMEL	0.23051731171509	2.55120538361992	2.62458722592667	0.011309077551237	0.200146367433333	-2.92935028613388	PMEL	no
PRR22	-0.24847587267593	2.1524576423046	-2.62390231129339	0.0113291708211603	0.200248816067453	-2.9308680269336	PRR22	no
ERLIN2	0.180349453804579	4.64409264637864	2.62205155058434	0.011383629538596	0.200957666974533	-2.93496773434691	ERLIN2	no
NIM1K	0.318054506676408	2.75484419454248	2.62148372369681	0.0114003857145782	0.200999999519371	-2.93622511621403	NIM1K	no
ADA	0.200084890643558	1.90891745311819	2.62047732347636	0.0114301392084844	0.201123249082562	-2.93845315828005	ADA	no
EAF1	0.237582794127114	5.17842555773199	2.61975315296663	0.0114515926178911	0.201123249082562	-2.94005597948462	EAF1	no
SGTA	-0.232746171055934	5.25444982200607	-2.61911668064282	0.0114704783246048	0.201123249082562	-2.94146441991932	SGTA	no
RNU2-72P	0.58656338529749	4.30234905379327	2.61884768963698	0.0114784684947389	0.201123249082562	-2.94205958843334	RNU2-72P	up
SNTB1	-0.35561552284839	3.68365996254636	-2.61794645011834	0.0115052761541235	0.201123249082562	-2.94405333071093	SNTB1	no
SPTY2D1	0.157610613761272	5.24390467082675	2.61753708572557	0.0115174716904274	0.201123249082562	-2.94495876434959	SPTY2D1	no
ADCY6	-0.263332484589424	4.42962535804753	-2.61739116975106	0.0115218215820604	0.201123249082562	-2.94528147593098	ADCY6	no
NPB	-0.524178345848118	3.28848873197879	-2.61721305748887	0.0115271333070675	0.201123249082562	-2.9456753752158	NPB	down
CA10	-0.878869708437896	3.97694182254697	-2.61647030973658	0.0115493078837719	0.201123249082562	-2.94731775997323	CA10	down
EPHA1	0.317184957879057	3.80273290549282	2.61640821932037	0.0115511633418791	0.201123249082562	-2.94745504007428	EPHA1	no
FGF13	-0.227296756532495	1.72629203660983	-2.61593167930523	0.0115654129231704	0.201123249082562	-2.9485085740887	FGF13	no
HBG1	0.798226988377131	9.16692451820595	2.6144374198255	0.0116101985918163	0.201601400073036	-2.95181113907362	HBG1	up
CEACAM19	0.309441033090841	1.77211960828954	2.61405416756681	0.0116217108264119	0.201601400073036	-2.95265796089397	CEACAM19	no
FRA10AC1	0.275216715320411	3.08427497057317	2.61115171819038	0.0117092340416789	0.202868276422603	-2.95906806710547	FRA10AC1	no
RSPRY1	0.204139690795974	4.57804056522285	2.60961387957063	0.0117558507825394	0.203037654018569	-2.96246222188946	RSPRY1	no
STK16	0.183784316452394	3.41687699456838	2.6095359824781	0.0117582165875127	0.203037654018569	-2.96263410779314	STK16	no
DLG5	-0.240486650678198	7.79780028124947	-2.60905719967119	0.0117727671928081	0.203037654018569	-2.96369049333856	DLG5	no
BIRC7	0.845209582977787	3.47355634346427	2.60891719511759	0.0117770251491591	0.203037654018569	-2.96399937137762	BIRC7	up
LY6D	0.846380678957436	4.0694723863426	2.60692954277848	0.0118376272978207	0.203147848164719	-2.96838317426169	LY6D	up
UPK1B	0.737074801271511	3.58761505329812	2.60684095763097	0.0118403348057994	0.203147848164719	-2.96857849142365	UPK1B	up
GLRX5	-0.209042721455459	5.91526301750392	-2.60676669810898	0.0118426049018346	0.203147848164719	-2.96874221881985	GLRX5	no
PPT1	0.24698341729175	6.93669007835216	2.60620417962022	0.0118598138537327	0.203147848164719	-2.96998234471967	PPT1	no
MOB3A	0.263984176407107	5.05754110876905	2.60578923528377	0.0118725227270988	0.203147848164719	-2.97089699916829	MOB3A	no
LARP1	-0.222413516872034	5.57906674323845	-2.60547514479714	0.0118821509152104	0.203147848164719	-2.97158926980641	LARP1	no
MMP14	0.346790068724525	7.8266656106083	2.60538231023216	0.0118849980460679	0.203147848164719	-2.97179386956231	MMP14	no
FGF22	0.282794120680334	1.65407847637634	2.6039568288793	0.0119287941232108	0.203647791379059	-2.97493481888156	FGF22	no
NUP210	-0.386336146606468	3.70045491338014	-2.60299662130745	0.0119583781507732	0.203904184814463	-2.9770498344344	NUP210	no
ZNF395	0.305027625551314	5.32928861681926	2.60217910652851	0.0119836185100986	0.204085979954831	-2.97885007895812	ZNF395	no
GPR157	0.277152902305705	6.25356155250213	2.60095650764584	0.0120214562728363	0.204481611620213	-2.98154155574558	GPR157	no
EMC6	-0.188157150965342	5.61567890852128	-2.599650005517	0.0120620110708889	0.204701685749452	-2.98441667880223	EMC6	no
C9orf129	0.857451874909976	3.62032239028299	2.59959762497778	0.0120636395987783	0.204701685749452	-2.98453192592425	C9orf129	up
TRIM71	0.358379316227815	1.84007675544093	2.59759488959755	0.0121260558024073	0.205511689077361	-2.98893700048562	TRIM71	no
PPP1R15A	0.320436563550643	7.43631312983089	2.59604987213254	0.0121744079510718	0.206081664942024	-2.99233354842243	PPP1R15A	no
ADIPOR2	0.172366981426808	5.23369151963043	2.5953677472732	0.0121958112672792	0.206194640012851	-2.99383263478085	ADIPOR2	no
LPAR5	-0.335007890887538	2.59473504325405	-2.59300313970596	0.0122702722466058	0.207203306610657	-2.99902694641025	LPAR5	no
NEURL1-AS1	0.342601728759929	1.56193766935007	2.59173724476439	0.0123103050013225	0.207442636236516	-3.00180624613027	NEURL1-AS1	no
NOG	1.14774711862401	4.34994538022112	2.59028449765551	0.0123563933798217	0.207442636236516	-3.00499451128035	NOG	up
CHRAC1	-0.204114960017035	3.85993480316092	-2.59020386679973	0.0123589559903424	0.207442636236516	-3.00517142759076	CHRAC1	no
ZBTB39	-0.198451859577139	3.57306387909439	-2.58998438176036	0.0123659341182503	0.207442636236516	-3.00565298977779	ZBTB39	no
CIZ1	-0.231890548143812	4.21179132596347	-2.58969687118203	0.0123750804240569	0.207442636236516	-3.00628375672834	CIZ1	no
BCAT2	0.242287508981701	4.55759390735545	2.58963556023268	0.0123770316490081	0.207442636236516	-3.00641825939055	BCAT2	no
TXK	-0.790795366467691	5.56383025560031	-2.58922215393345	0.0123901956479742	0.207442636236516	-3.00732511809953	TXK	down
JUNB	0.36166458202344	7.52940626664229	2.58882067319092	0.0124029921087195	0.207442636236516	-3.00820571110763	JUNB	no
NRSN2-AS1	-0.146028257651963	1.19417093050305	-2.58780051540816	0.0124355619325727	0.207739178393897	-3.01044281971522	NRSN2-AS1	no
ARHGEF28	0.461350631480428	1.38637151396825	2.58727910858884	0.0124522385644559	0.2077698303502	-3.01158595580475	ARHGEF28	no
VDR	0.343799127719336	3.41830512637459	2.58651812815232	0.0124766142537249	0.207928717783209	-3.01325401996441	VDR	no
GAN	0.225755864199954	3.47463728690363	2.58536657592006	0.0125135833554173	0.208232557292662	-3.01577750418081	GAN	no
TMEM259	-0.212376150153773	6.74462436561134	-2.58502415507265	0.012524595559713	0.208232557292662	-3.01652771195789	TMEM259	no
TC2N	-0.363848166158785	4.39578401138481	-2.58413298071785	0.0125532969751939	0.20846216412306	-3.01847982553471	TC2N	no
CXCR6	0.626974192864635	4.03808639758997	2.58290375594551	0.0125929840081574	0.208751261855065	-3.02117159529792	CXCR6	up
SLC6A17	-0.238684837974902	1.49000720431203	-2.58267044046307	0.0126005297712358	0.208751261855065	-3.02168240184321	SLC6A17	no
BHLHE41	-0.406096452588644	3.18342991415984	-2.58096688023619	0.0126557502636188	0.209418259976831	-3.02541100540871	BHLHE41	no
ACO1	-0.246389146667862	5.29804484554362	-2.57943464134651	0.0127056054896784	0.209995007378994	-3.02876303307252	ACO1	no
SCFD1	0.165317040079773	3.71556027510284	2.57749166584229	0.0127690820948841	0.210795259724389	-3.03301143153947	SCFD1	no
ZSCAN18	-0.211402162669272	5.39200961784631	-2.57687096285734	0.0127894210753194	0.210881672613595	-3.03436811008601	ZSCAN18	no
TRIM62	-0.263051119045398	4.99401914121544	-2.57522267839433	0.0128435746600559	0.210881672613595	-3.03796957610681	TRIM62	no
ZBTB21	-0.207917275198646	5.00777471945347	-2.57473121324946	0.0128597618410471	0.210881672613595	-3.03904307633912	ZBTB21	no
PTGER3	0.352902494992797	1.47714754406192	2.57458522351265	0.0128645738184054	0.210881672613595	-3.03936192947628	PTGER3	no
COMP	0.646961137770199	2.36101337616884	2.57414175687854	0.0128792009999458	0.210881672613595	-3.04033041102349	COMP	up
ATMIN	0.224181923957568	6.40734265085967	2.57411574351505	0.012880059487236	0.210881672613595	-3.04038721734481	ATMIN	no
PAG1	0.399260439726516	5.10255687979102	2.57353596359555	0.0128992067729487	0.210881672613595	-3.04165318990656	PAG1	no
TMEM158	0.495859696846029	1.88186261490619	2.57325122585972	0.012908619742054	0.210881672613595	-3.04227484634527	TMEM158	no
LIAS	0.176573179194531	2.17237340088738	2.57321272207408	0.0129098930944961	0.210881672613595	-3.04235890607792	LIAS	no
LRP8	-0.39212275704889	3.20914187378446	-2.57249196733295	0.0129337501578102	0.211025138064319	-3.04393224806386	LRP8	no
RBP4	0.837958932182473	2.2548194590488	2.57191231018047	0.0129529659659005	0.21109263161425	-3.04519734254818	RBP4	up
IFIT3	0.532499065631981	4.61169089732835	2.5702458597228	0.0130083540407046	0.211748776995144	-3.04883313631322	IFIT3	up
CSF2RB	0.351455395505631	8.4665939348767	2.56947063812305	0.0130341935482097	0.211922968038778	-3.05052386937996	CSF2RB	no
TNKS1BP1	-0.207826488058167	7.35058539084709	-2.5665490009443	0.0131319969277002	0.213265458226072	-3.05689236021969	TNKS1BP1	no
YOD1	0.310759574761938	4.6935314215665	2.56572963202711	0.0131595453148572	0.213289907404876	-3.05867739916797	YOD1	no
TM4SF5	-0.609378493930879	2.91293455372094	-2.56491870736099	0.0131868615231684	0.213289907404876	-3.06044361248446	TM4SF5	down
SEMA5A	0.586739711813003	3.70827432975287	2.56432674382138	0.0132068345120422	0.213289907404876	-3.0617326534496	SEMA5A	up
LRG1	0.40265644780212	2.61423869236496	2.56372851179984	0.013227046940157	0.213289907404876	-3.0630351131111	LRG1	no
F13A1	-0.479789574291466	8.76297869779192	-2.56345140230186	0.0132364191491427	0.213289907404876	-3.06363835194316	F13A1	no
POLR3GL	0.334569843675854	3.29157112633767	2.56340572529178	0.0132379645853922	0.213289907404876	-3.06373778129709	POLR3GL	no
MDN1	0.226232188089683	3.55331817459977	2.56278805650233	0.0132588789088266	0.213289907404876	-3.06508218465228	MDN1	no
IPMK	0.354732969317268	5.18781366707706	2.56244487147289	0.0132705121634167	0.213289907404876	-3.06582904592188	IPMK	no
ITPK1	-0.261854001163042	3.88975558374941	-2.56209508590988	0.0132823787098645	0.213289907404876	-3.06659019289184	ITPK1	no
DLEU2	0.288725731403516	2.22040389530952	2.56199242823467	0.0132858632228767	0.213289907404876	-3.06681356487846	DLEU2	no
SYT6	-0.17808120072492	1.19395521157428	-2.56139252837099	0.0133062422664196	0.213372377419941	-3.0681187449829	SYT6	no
GFOD1	0.361423846151903	3.11150644397205	2.56031443750966	0.013342937243179	0.213715993669637	-3.07046371932893	GFOD1	no
PPM1H	-0.436264604084204	4.36876770021179	-2.55972624087552	0.0133629964498526	0.213792671201698	-3.07174279731252	PPM1H	no
MED12L	0.210628348365369	5.00448633851244	2.55905026907227	0.0133860828903642	0.213917550664621	-3.07321247097311	MED12L	no
TG	0.214655630702004	1.24834717569496	2.55856471372781	0.0134026884090579	0.213938694456559	-3.07426796445098	TG	no
TMPRSS11F	-0.466354851316225	2.02122418769043	-2.55507521668628	0.0135225775682686	0.214823381344543	-3.08184886843659	TMPRSS11F	no
PKIA	-0.403258013793224	2.23418723269896	-2.55492408264194	0.0135277920505552	0.214823381344543	-3.08217702669508	PKIA	no
FAM120A	0.214573675019413	7.3926527541008	2.55453244108772	0.0135413131135564	0.214823381344543	-3.08302733108435	FAM120A	no
SPINT1	-0.28842572631853	8.09519871828619	-2.55442341236808	0.0135450794137099	0.214823381344543	-3.08326402872487	SPINT1	no
RORA	-0.361996055804882	4.14786848844928	-2.55433425729745	0.013548159903633	0.214823381344543	-3.08345757559113	RORA	no
PLEKHF1	-0.293918056569313	5.8132298812691	-2.55427564507936	0.0135501854223324	0.214823381344543	-3.08358481411378	PLEKHF1	no
CA12	0.547009626140594	1.38178362301627	2.55348409666947	0.0135775666805365	0.214984534376929	-3.08530293018861	CA12	up
PTGS2	0.659336013991131	2.40358871532506	2.55309442775958	0.0135910645705823	0.214984534376929	-3.08614858617171	PTGS2	up
ITGA3	-0.259053625688832	5.79789677133266	-2.55136845017374	0.0136509980643572	0.21560812918648	-3.08989309657836	ITGA3	no
SP110	0.333526022146424	2.79890798533832	2.55045687447511	0.013682748748783	0.21560812918648	-3.09186997687781	SP110	no
SLC4A2	-0.201774446706268	7.00180045134447	-2.54981697287937	0.0137050769275434	0.21560812918648	-3.09325736967897	SLC4A2	no
SURF6	-0.151670316703172	2.87932994168997	-2.54976401111572	0.0137069264120317	0.21560812918648	-3.09337218593681	SURF6	no
EREG	0.43657256981804	0.594467620448452	2.54974770485011	0.013707495890847	0.21560812918648	-3.09340753606005	EREG	no
AMIGO1	-0.55850320827492	2.74279920301323	-2.54913920870331	0.0137287623344328	0.215700273759512	-3.09472656218481	AMIGO1	down
DEFA3	-1.0025220035266	3.03774011394371	-2.54766559101721	0.0137803882768769	0.216222716638995	-3.09791989501141	DEFA3	down
PCDH11X	-0.360331065401003	3.60775927098025	-2.5473090491898	0.0137929056331611	0.216222716638995	-3.09869230887274	PCDH11X	no
PISD	-0.381219902703479	7.06331880270513	-2.54601973591235	0.0138382566535143	0.216647666430035	-3.10148478996454	PISD	no
IL1RL1	1.27429990018955	5.79999927934814	2.54565912547632	0.013850965172861	0.216647666430035	-3.10226562982493	IL1RL1	up
ZNF572	0.2861422582511	2.62914858428614	2.54506725867875	0.0138718465271923	0.216682889522292	-3.10354703132986	ZNF572	no
FMO5	0.195896398062728	1.67460291092377	2.54431310279085	0.0138984949319089	0.216682889522292	-3.10517945964686	FMO5	no
C1QTNF1	-0.242602348542942	6.95334590811451	-2.54377050750453	0.0139176964963516	0.216682889522292	-3.10635371878711	C1QTNF1	no
MISP	0.588976190823295	2.16262279092412	2.54335444660271	0.0139324365251401	0.216682889522292	-3.10725400776632	MISP	up
MORN2	0.210013714786113	3.16638310994677	2.54311863227315	0.0139407971460481	0.216682889522292	-3.10776422184084	MORN2	no
MAGEA4	-0.980519753273816	3.42129763507436	-2.54288815694672	0.0139489728773287	0.216682889522292	-3.10826284916282	MAGEA4	down
POU6F1	0.163490750802904	1.48069041161431	2.54253338649315	0.0139615662796705	0.216682889522292	-3.10903031782549	POU6F1	no
RNF223	0.615928708494896	3.21991979329346	2.54177558241778	0.0139885008724714	0.216860491377328	-3.11066938622856	RNF223	up
CEP126	0.200679752388121	1.32911521353236	2.54056835654298	0.0140315066742146	0.217286572933994	-3.11327974118563	CEP126	no
IL12RB2	-0.348214031037056	2.42797589233785	-2.53886082338213	0.0140925401694086	0.217618676120201	-3.116970269362	IL12RB2	no
SLC23A3	0.164303926721949	1.31341292956099	2.53842276310815	0.0141082368341694	0.217618676120201	-3.11791675073041	SLC23A3	no
GRB10	0.275167675729215	4.04898674690916	2.53804831706149	0.0141216666364309	0.217618676120201	-3.11872568635196	GRB10	no
BTC	-0.278354401342903	1.33854458360621	-2.53781095514053	0.0141301858153042	0.217618676120201	-3.11923842431474	BTC	no
MIS18BP1	0.284963584588791	4.2860252256773	2.53691170746863	0.0141625031166969	0.217618676120201	-3.12118060166728	MIS18BP1	no
ZNF18	0.202431813449259	3.05462048595564	2.53690888525789	0.0141626046472298	0.217618676120201	-3.1211866961882	ZNF18	no
RHBDD1	0.216125708201258	3.33460834890301	2.53616134845557	0.0141895209492379	0.217618676120201	-3.12280080668591	RHBDD1	no
C11orf80	0.220060927754918	2.7836746675878	2.53547134918505	0.0142144067017727	0.217618676120201	-3.12429035484878	C11orf80	no
ACAD11	0.207508180472098	2.53741734224078	2.53541689905632	0.0142163722037082	0.217618676120201	-3.12440788674379	ACAD11	no
NSUN6	0.256245726851944	3.69992877492571	2.53503876278105	0.0142300287011467	0.217618676120201	-3.1252240492466	NSUN6	no
PITPNM3	0.106616628875754	1.05025395347991	2.53396368080101	0.0142689206355281	0.217618676120201	-3.12754397455007	PITPNM3	no
MLPH	0.498011472010556	2.61304438028883	2.53388441345151	0.0142717920076931	0.217618676120201	-3.12771499599462	MLPH	no
GNAZ	0.22074163328613	1.39977358461447	2.53334354632709	0.014291398316581	0.217618676120201	-3.1288818214031	GNAZ	no
KCNJ5	-0.388994259819017	2.96894810752071	-2.53319823969845	0.0142966698107378	0.217618676120201	-3.12919526211948	KCNJ5	no
SSH3	-0.2223802590925	5.77757773933276	-2.5329609863663	0.0143052807768687	0.217618676120201	-3.12970701116392	SSH3	no
MT1E	0.528035237161506	3.53356355935032	2.53285820205616	0.0143090127316128	0.217618676120201	-3.12992870268642	MT1E	up
USPL1	0.202782430414834	4.29059389514786	2.53230782080483	0.0143290113362493	0.217618676120201	-3.13111568088956	USPL1	no
DDIAS	-0.174131580072231	1.71486684686497	-2.53220451117505	0.014332768010774	0.217618676120201	-3.1313384611604	DDIAS	no
ARSB	-0.242391433225747	3.16445217907281	-2.52971888312596	0.0144234232870027	0.21875785763245	-3.13669643899408	ARSB	no
SMIM10L2A	0.179418762186338	1.45568660708573	2.52926600977221	0.0144399962794154	0.218772194713783	-3.13767220826822	SMIM10L2A	no
TFDP1	-0.232763391170192	5.318174739897	-2.52872316155799	0.0144598846760455	0.2188321511385	-3.13884166152413	TFDP1	no
PTX3	0.886266769561069	2.83419900166418	2.52734943420242	0.0145103251100215	0.2188321511385	-3.14180020574902	PTX3	up
NLGN3	-0.130605851139305	1.12175729528594	-2.52723845791142	0.0145144068873092	0.2188321511385	-3.14203915702137	NLGN3	no
EFEMP1	-0.366134997679806	8.07257294579363	-2.52716058944432	0.0145172715596846	0.2188321511385	-3.14220681655363	EFEMP1	no
ADARB1	0.445217422336377	3.56337950643189	2.52702900294769	0.0145221136086625	0.2188321511385	-3.14249012796382	ADARB1	no
TMEM179B	0.200655460910313	6.36784530391016	2.52605823935277	0.0145578805191508	0.218965212934894	-3.1445798722134	TMEM179B	no
ATG2B	0.187700679211795	4.52076282836655	2.52594042212924	0.014562226819229	0.218965212934894	-3.14483345294451	ATG2B	no
IL1R2	0.948627156844569	3.4641921561271	2.52455999638162	0.0146132387075613	0.219176704870167	-3.1478038951911	IL1R2	up
MED16	-0.189638686022209	4.5709791710796	-2.52417206911959	0.014627603199571	0.219176704870167	-3.14863842333328	MED16	no
ALDH3B2	-0.354002355725922	5.13130502718565	-2.52396898694654	0.0146351281979191	0.219176704870167	-3.1490752641834	ALDH3B2	no
ZNF205	0.228890440307587	3.97723166167269	2.52386673334986	0.0146389184265737	0.219176704870167	-3.14929520698724	ZNF205	no
SELE	-0.382518723639608	1.37150599012735	-2.52255629298015	0.0146875712861635	0.2196702034562	-3.15211329519623	SELE	no
SEMA3B	-0.288828485014761	10.5727176951911	-2.52209243600436	0.0147048280456008	0.219693583575631	-3.15311054393159	SEMA3B	no
GALE	0.196720783108414	5.9341177217409	2.52158327894189	0.0147237912487636	0.219742381334159	-3.15420502053167	GALE	no
MTNR1B	0.562294660699387	1.80572575329188	2.5207261372997	0.0147557649670933	0.219985041293225	-3.15604713421423	MTNR1B	up
SESTD1	0.336002257267621	3.50033355080553	2.52021816742783	0.0147747433110994	0.220033650651149	-3.15713860208529	SESTD1	no
THBS2	0.430349419601407	1.67896130364975	2.5194950125382	0.0148017993806046	0.220202326810928	-3.15869214186512	THBS2	no
SYT15	-0.176950458050175	1.15726663279908	-2.51799259131246	0.0148581544623491	0.22080605553973	-3.161918663159	SYT15	no
CSTA	-0.491597984187711	3.3041908383982	-2.51756536813915	0.0148742148578514	0.220810322158073	-3.16283587369502	CSTA	no
MMRN1	0.483134327730605	5.04353904140681	2.51687017416447	0.0149003825766168	0.220964465773367	-3.16432813678612	MMRN1	no
ALG13	0.275695094506804	3.58919107855628	2.51615692192093	0.0149272733677469	0.221128994576813	-3.16585883157377	ALG13	no
SYNE1	0.302799041401568	2.91745868273988	2.51459425844309	0.0149863421172586	0.221651413323306	-3.16921125626662	SYNE1	no
ST6GALNAC3	0.309350251276489	1.46423766550336	2.51438664308953	0.014994205901648	0.221651413323306	-3.16965653794574	ST6GALNAC3	no
ATG16L2	0.298752038011157	3.31674072499891	2.51272308000817	0.0150573512743576	0.222055913336587	-3.17322342705904	ATG16L2	no
TREM1	0.90140763929155	2.80278702841186	2.51251716757938	0.0150651840084211	0.222055913336587	-3.17366480225453	TREM1	up
PGF	-0.450468251868376	8.66832160766412	-2.51241278081508	0.0150691562018543	0.222055913336587	-3.1738885455584	PGF	no
ST8SIA1	0.142294807841165	0.861861940078937	2.51071976047603	0.0151337127117794	0.222763934004258	-3.17751637235065	ST8SIA1	no
ZNF600	-0.235727688931245	4.4549055702509	-2.51005410863922	0.015159163184692	0.222763934004258	-3.1789422216409	ZNF600	no
CHKA	-0.289954139546476	3.46563283849359	-2.50966728084374	0.0151739709244855	0.222763934004258	-3.17977068570606	CHKA	no
LRRC1	0.343570977679294	6.63002682816942	2.50948755484304	0.0151808552782386	0.222763934004258	-3.18015556891146	LRRC1	no
DDX28	-0.216786844846477	5.38348522862183	-2.508716397028	0.0152104263753764	0.222964145370569	-3.18180676100584	DDX28	no
SLC16A12	-0.455974979508767	4.43923038261365	-2.50675522156367	0.0152858654532896	0.223431264571757	-3.18600423102374	SLC16A12	no
SLC43A3	0.326189333084489	1.95794403429921	2.50667087975508	0.0152891173511476	0.223431264571757	-3.18618468931194	SLC43A3	no
TRMT11	0.206092034131856	3.38695249423629	2.50664346738001	0.015290174402439	0.223431264571757	-3.186243339997	TRMT11	no
SMIM14	0.220878406336181	4.62208257770275	2.50559448112853	0.0153306742072941	0.223553381837662	-3.18848734574799	SMIM14	no
CCDC33	0.172287846260854	0.879616175443145	2.50557151041109	0.0153315621582154	0.223553381837662	-3.18853647687803	CCDC33	no
DGUOK	0.169614782518949	5.80157473530518	2.50518683441232	0.0153464390275015	0.223553381837662	-3.18935919280565	DGUOK	no
CYB5R1	0.241578594493386	7.9973394507155	2.50477092887603	0.0153625383617204	0.223555274974764	-3.19024858996634	CYB5R1	no
NBEAL1	0.273488863609999	4.35742555061198	2.50392823959851	0.0153952049941187	0.22379800074005	-3.19205029600214	NBEAL1	no
STARD5	-0.247539504277003	2.96162273896865	-2.50211076760284	0.015465872953377	0.224380072783502	-3.19593452954177	STARD5	no
NMB	0.311392665345105	2.3932362871448	2.5017940030143	0.0154782195706404	0.224380072783502	-3.19661128323993	NMB	no
CDR2	0.218242330103886	2.80653978652553	2.50154242916509	0.0154880315858533	0.224380072783502	-3.19714871243049	CDR2	no
SPX	-0.580635928261146	1.7695708780959	-2.50125217391078	0.0154993592672081	0.224380072783502	-3.19776872339473	SPX	down
RASAL1	0.28050378538799	1.80194465697169	2.50071337433343	0.0155204066716963	0.224452658054831	-3.19891949913953	RASAL1	no
PPP1R3C	0.43652573490784	4.17013612966561	2.49948214773082	0.0155685998209619	0.224672229851916	-3.20154844841646	PPP1R3C	no
GTPBP2	0.244979969302084	5.17468461179133	2.4991205282106	0.0155827801757729	0.224672229851916	-3.20232039763171	GTPBP2	no
HCAR2	0.699842524196608	3.38352555003334	2.49909613685527	0.0155837370659483	0.224672229851916	-3.20237246273972	HCAR2	up
CDC25A	-0.320878355024939	2.83233744925196	-2.49788435519423	0.0156313431055982	0.225126720303775	-3.20495860167506	CDC25A	no
EFHC2	0.272924164640016	0.595010125340656	2.49678755483943	0.0156745453906382	0.225398728111957	-3.20729851245098	EFHC2	no
TMEM164	-0.165770969154432	4.76202556274897	-2.49658763630898	0.0156824316866238	0.225398728111957	-3.20772493212022	TMEM164	no
SFN	0.565214404762534	2.24203958032919	2.49543235442078	0.0157280750710062	0.225822895301555	-3.21018859123897	SFN	up
FAM227B	0.204089829473266	0.838912220106117	2.49448635318132	0.0157655395525181	0.226077462345841	-3.21220529622965	FAM227B	no
CDH1	-0.226516176766045	7.4171957800099	-2.49379793819268	0.0157928535700031	0.226077462345841	-3.21367250016859	CDH1	no
GABRB1	-0.538397509203228	1.64972958350423	-2.49217215990153	0.0158575290171472	0.226077462345841	-3.21713623732577	GABRB1	down
SMG8	0.165500626427444	5.52774444474626	2.49211186859805	0.0158599320784377	0.226077462345841	-3.21726465480903	SMG8	no
ADORA1	-0.431005433630358	3.78832345749858	-2.49205840867106	0.015862063133528	0.226077462345841	-3.21737851978015	ADORA1	no
PIGO	-0.157726551461189	4.54246774164766	-2.49191481550123	0.0158677884217061	0.226077462345841	-3.21768435128284	PIGO	no
PTGIS	0.424242795475779	1.82324460485747	2.49187363052724	0.0158694308769888	0.226077462345841	-3.21777206645488	PTGIS	no
RNF19A	0.278452139340054	5.68434483742382	2.49169786089267	0.0158764422920568	0.226077462345841	-3.21814640545917	RNF19A	no
ST8SIA4	0.271806592372837	3.96462845328655	2.49132935510437	0.0158911510070939	0.226077462345841	-3.218931150684	ST8SIA4	no
AGPAT5	-0.592162573323802	5.06662316234836	-2.49053685154785	0.0159228251247974	0.22624553507078	-3.22061850751035	AGPAT5	down
TNNI2	0.722167151364641	3.26382712196183	2.49022541286709	0.0159352880619894	0.22624553507078	-3.22128149212645	TNNI2	up
SEMA4C	0.426407395180772	6.72018209921442	2.48961519881017	0.0159597327600687	0.226342156057498	-3.22258031709285	SEMA4C	no
ARPC5	-0.305955535409528	6.62264789105414	-2.48824286878906	0.0160148311352239	0.226342156057498	-3.22550038213265	ARPC5	no
RBM34	0.183695106061236	1.99340494099058	2.48639308696508	0.016089371085204	0.226342156057498	-3.22943439492212	RBM34	no
HDAC9	-0.296903909757011	2.13429456788017	-2.48599723662572	0.0161053631956975	0.226342156057498	-3.2302759716924	HDAC9	no
PCDH1	-0.286671478182041	7.23530055575263	-2.48585000323305	0.0161113149992632	0.226342156057498	-3.23058896289424	PCDH1	no
PAM	0.31447196077519	7.69999316871929	2.48570687596787	0.0161171027212732	0.226342156057498	-3.23089321139575	PAM	no
AGR2	0.404932005271775	1.50130770735245	2.48552304791752	0.0161245390419655	0.226342156057498	-3.23128395837685	AGR2	no
NPEPPS	0.235372538108908	5.57419293761544	2.4853999634663	0.016129519860048	0.226342156057498	-3.2315455755084	NPEPPS	no
TACR3	0.189612715345191	1.00629506902658	2.48517518238332	0.0161386195913355	0.226342156057498	-3.23202332374695	TACR3	no
TCF7L2	0.458772754794537	3.66220846903608	2.48514176817941	0.0161399726825527	0.226342156057498	-3.23209433920589	TCF7L2	no
WDR75	0.232429760099229	4.58425549967795	2.48511204919424	0.0161411762239192	0.226342156057498	-3.23215750056432	WDR75	no
TMEM140	-0.256749614273477	6.59331771289266	-2.48485107854862	0.016151748338426	0.226342156057498	-3.23271211271391	TMEM140	no
INTS8	0.17377302949819	4.00412500908162	2.48480495056503	0.0161536176680275	0.226342156057498	-3.2328101387192	INTS8	no
S100A16	0.25720890055778	5.28540980880784	2.48433127076995	0.016172824787353	0.226342156057498	-3.23381666782743	S100A16	no
ELP3	0.172756695133344	4.2291597494052	2.48389548694232	0.0161905135002391	0.226342156057498	-3.23474253932835	ELP3	no
GALNT3	0.383157606308726	2.86940860976451	2.48294476860905	0.0162291643934673	0.226342156057498	-3.23676200798466	GALNT3	no
PRSS27	0.197416037117405	1.52351146949687	2.48272102457837	0.016238272687659	0.226342156057498	-3.23723718644762	PRSS27	no
DEPDC7	0.385604004326863	1.42331464796005	2.48263713675711	0.0162416888294024	0.226342156057498	-3.23741533539368	DEPDC7	no
EGLN3	0.955620608745982	3.05243719170242	2.48241186776687	0.0162508656132949	0.226342156057498	-3.23789370623541	EGLN3	up
SIAE	0.185228840058985	3.48396419498684	2.48192056428072	0.0162708961006322	0.226342156057498	-3.23893689842046	SIAE	no
ZNF616	0.223775933425055	3.12554534414155	2.48165748800956	0.0162816309129152	0.226342156057498	-3.23949542617872	ZNF616	no
MOAP1	-0.202713325248132	2.97050786614728	-2.48112679795377	0.0163033051686109	0.226418620094627	-3.24062197480607	MOAP1	no
MAGEF1	-0.198076916805897	5.95325457786373	-2.48053138887693	0.0163276536868158	0.226532035640965	-3.24188568556664	MAGEF1	no
HMOX1	0.462539476316838	7.1885836058906	2.47990243672156	0.0163534095879237	0.226563669407247	-3.24322033238013	HMOX1	no
RHOV	-0.431099353543609	5.08300825890355	-2.47968548715172	0.0163623022909298	0.226563669407247	-3.24368064177457	RHOV	no
ATP6V0A4	-0.445009988198345	2.00392915950196	-2.47923714386097	0.0163806936037236	0.226594199366134	-3.2446318078001	ATP6V0A4	no
STK4	0.193920367911695	3.85393497799772	2.47878802155865	0.0163991355946337	0.226625369387243	-3.24558449214879	STK4	no
TAPBPL	-0.303963337433788	5.49944638418647	-2.47785939902903	0.0164373264620794	0.226929125387229	-3.24755387236153	TAPBPL	no
BCL7A	-0.152043066777984	1.35891421389302	-2.47657089848699	0.0164904508861538	0.22743824823179	-3.25028551271872	BCL7A	no
SERP2	-0.263305186765743	2.07613879440632	-2.47366673932836	0.0166107574582893	0.228872041002551	-3.25643831079352	SERP2	no
IGFBP3	0.553366799891192	9.24025872325447	2.47261565331806	0.0166544943120032	0.229249032324222	-3.25866377061749	IGFBP3	up
RCN2	-0.256552590329953	4.45411212250153	-2.4703294531881	0.0167499849017364	0.230247767938187	-3.26350178361552	RCN2	no
CYP4B1	0.342103735228194	2.62933669495138	2.46953120331222	0.0167834426546571	0.230247767938187	-3.26519020196471	CYP4B1	no
LAMB2	-0.230213340460303	7.14911098573059	-2.46932649837217	0.0167920323479244	0.230247767938187	-3.26562311502057	LAMB2	no
SUV39H1	0.252348425580938	3.81097838033607	2.46919606299505	0.0167975076607454	0.230247767938187	-3.26589894708447	SUV39H1	no
TOM1L1	-0.272923086223356	2.44761833985642	-2.4686493239283	0.0168204757800474	0.230247767938187	-3.26705501396216	TOM1L1	no
USP49	0.220457206628933	1.51921961585559	2.46828275234363	0.0168358910634083	0.230247767938187	-3.26783000899625	USP49	no
EVA1B	-0.334893606979795	8.50284750123962	-2.46813322797493	0.0168421826108082	0.230247767938187	-3.26814610328258	EVA1B	no
CYP11A1	0.323239899233354	9.46609752682319	2.4669088550441	0.0168937805287665	0.230727837680197	-3.27073386315412	CYP11A1	no
MKLN1-AS	0.122705822241549	0.634151341174122	2.46623607602386	0.0169221936977377	0.230890633113675	-3.27215538082675	MKLN1-AS	no
CEBPZOS	-0.366094191876529	4.40622901568509	-2.4656338779323	0.0169476626265607	0.231012978684736	-3.27342751083844	CEBPZOS	no
SULT2B1	-0.387174887363901	3.82953602917754	-2.46438515168786	0.0170005856203898	0.231318541853126	-3.27606464353712	SULT2B1	no
RN7SKP180	0.295333921695591	5.89062528211657	2.46417248550749	0.0170096135971083	0.231318541853126	-3.27651366030212	RN7SKP180	no
LINC01004	0.284172149414974	3.01777860229963	2.46393615415074	0.0170196512685706	0.231318541853126	-3.27701260745648	LINC01004	no
LMNB2	-0.224143751189254	5.19945917255563	-2.4620047605384	0.0171018836434738	0.232210736299699	-3.28108879942438	LMNB2	no
ILK	0.162004085433307	6.99056983874458	2.46030829187787	0.017174409220202	0.232897726326877	-3.28466712207594	ILK	no
BSPRY	-0.262062476714792	2.91793109342597	-2.45998896266672	0.0171880918222318	0.232897726326877	-3.28534046015675	BSPRY	no
MXI1	0.377036659122842	4.45525472288162	2.4590943385985	0.0172264770092141	0.232897726326877	-3.28722650179182	MXI1	no
TMEM236	-0.350630955191769	2.41011276112714	-2.45898326592937	0.0172312481408007	0.232897726326877	-3.28746062713956	TMEM236	no
MIR365A	0.759076557902817	4.60735225634729	2.45867099611143	0.0172446680918686	0.232897726326877	-3.28811880305595	MIR365A	up
NEK11	0.57131395103089	4.20985374331317	2.45811417814918	0.0172686210155054	0.232897726326877	-3.28929225457836	NEK11	up
TMEM198	-0.264502818466371	3.47120886183076	-2.45810685248156	0.0172689363474032	0.232897726326877	-3.28930769147981	TMEM198	no
LINC00847	0.408693378955816	2.85325327210213	2.4574716947321	0.0172962963396234	0.233042206408459	-3.29064598108307	LINC00847	no
RUNDC3A	0.268532329298857	1.70388391272179	2.45544111832147	0.0173840277240597	0.233999042412607	-3.29492262847441	RUNDC3A	no
OVCH2	0.436988576499762	2.29839288292954	2.45366106416933	0.017461265107614	0.234428648060468	-3.29866936782121	OVCH2	no
PTP4A2	0.166597944341664	6.41040976356264	2.45359304542321	0.0174642226008658	0.234428648060468	-3.29881249457628	PTP4A2	no
RSAD2	0.50901709070266	3.25950194957889	2.45354799045272	0.0174661818649238	0.234428648060468	-3.29890729866648	RSAD2	up
HEY1	0.30316100692139	4.3560454805896	2.45191747092199	0.0175372202648946	0.234967874668773	-3.30233729917759	HEY1	no
ACVRL1	-0.373140917432079	7.73157901131144	-2.45160106655127	0.017551035494826	0.234967874668773	-3.30300268813165	ACVRL1	no
ERP29	0.14775511899732	6.30913133719371	2.45147114854627	0.017556710972465	0.234967874668773	-3.30327588233509	ERP29	no
MAPK4	-0.403556735435544	2.98075010458555	-2.45090519123502	0.0175814541661008	0.235074285454867	-3.30446585643234	MAPK4	no
SLC6A4	-0.299043268439542	5.28824724636501	-2.45048050900846	0.0176000415666507	0.235098265163686	-3.30535864606225	SLC6A4	no
KIAA1549	-0.38475981124899	3.80958991321188	-2.44862550448861	0.0176814388394488	0.235960402586695	-3.30925691372882	KIAA1549	no
B9D2	0.217289583239643	3.63131330671751	2.44773518631677	0.0177206262130745	0.236258139387457	-3.31112708366195	B9D2	no
ASXL3	-0.427639585580438	1.81008760104236	-2.44732974679008	0.0177384975663699	0.236271386709432	-3.31197855843059	ASXL3	no
PGAP3	-0.293769812790109	6.88202324767536	-2.44635001241735	0.017781750304363	0.236622359801119	-3.31403566904055	PGAP3	no
DVL3	-0.243393614405873	6.15341337324783	-2.44533619260549	0.0178266078567713	0.236821181738716	-3.31616366729063	DVL3	no
GREB1L	0.40853018155212	2.21689958597203	2.44524776111711	0.0178305254341458	0.236821181738716	-3.31634925133952	GREB1L	no
SLC25A35	-0.598808230100209	3.79010836631829	-2.44442716940525	0.0178669152394093	0.237079570081982	-3.31807110997622	SLC25A35	down
LRRC41	-0.149077516086542	5.57516400730312	-2.44304740746467	0.0179282527652081	0.237668191723626	-3.32096526058833	LRRC41	no
IFITM1	0.377584828602877	5.00538401497362	2.4422907716214	0.0179619696033984	0.237880600901053	-3.32255181452758	IFITM1	no
SPCS3	0.231953696587618	6.83170470261721	2.44192563651268	0.0179782610010225	0.237880600901053	-3.32331731106354	SPCS3	no
CALU	0.178349403987555	7.87244748812004	2.44126222989065	0.0180078945767925	0.238047701775749	-3.32470789633743	CALU	no
SYN3	0.205609286092276	1.85080476127224	2.43819778245422	0.0181453515419456	0.239498181369015	-3.33112751926362	SYN3	no
MND1	-0.269764970874941	2.1783166769636	-2.43795038862269	0.018156489599991	0.239498181369015	-3.33164550115521	MND1	no
TTC17	0.149030529245321	5.5853426036247	2.43759035974702	0.0181727096634478	0.239498181369015	-3.33239923936631	TTC17	no
RPIA	-0.249724978336741	5.87173865407712	-2.43677808675211	0.0182093522188149	0.239498181369015	-3.33409945162621	RPIA	no
SLC26A2	-0.44498717352832	6.21182655612035	-2.4364168280134	0.0182256703728379	0.239498181369015	-3.3348554786275	SLC26A2	no
ANKRD24	0.313696893493343	3.62082060317182	2.43632169619852	0.0182299696919777	0.239498181369015	-3.33505455180923	ANKRD24	no
PI4KAP2	0.30564868587502	4.10669327386254	2.43615780799345	0.0182373784798464	0.239498181369015	-3.33539749053373	PI4KAP2	no
NDRG3	-0.204199387344751	4.9157891128175	-2.43522488080192	0.0182796043775258	0.239827724162122	-3.33734931035486	NDRG3	no
BACH1-IT3	0.544993937252063	4.12188276654284	2.43449459185797	0.0183127199142428	0.240037234156821	-3.33887677126836	BACH1-IT3	up
HS6ST2	-0.478081384168339	3.86291345371251	-2.4318104884201	0.0184348972596394	0.241280039588363	-3.34448770421023	HS6ST2	no
C14orf119	0.1483449318115	4.99738261006757	2.43165480995393	0.0184420060261125	0.241280039588363	-3.34481298990807	C14orf119	no
FBXO44	-0.284096985338155	2.17700266983116	-2.43103728548968	0.0184702284374057	0.241423648828424	-3.34610312819843	FBXO44	no
LINC01132	-0.297655088286479	1.67799784308014	-2.42813305506529	0.0186034809812338	0.242442705492931	-3.35216721692278	LINC01132	no
SFXN3	0.368947400232138	6.16081907623701	2.42785443634177	0.0186163099915047	0.242442705492931	-3.35274867817411	SFXN3	no
ENTPD3-AS1	0.145944308688586	1.27526273613392	2.42772180051315	0.0186224200097474	0.242442705492931	-3.35302546306247	ENTPD3-AS1	no
NPFFR2	0.729589282881333	4.53210071672145	2.42739904686991	0.0186372955563578	0.242442705492931	-3.35369893670109	NPFFR2	up
TACC1	0.241540842428948	6.92099413282015	2.42661655828373	0.0186734044349696	0.242442705492931	-3.35533142320355	TACC1	no
SLC25A10	-0.209462147582909	1.37945911973255	-2.42598819479897	0.0187024465770724	0.242442705492931	-3.35664206224731	SLC25A10	no
SCAMP2	-0.15262472478668	6.10469776774682	-2.4258182435183	0.0187103084822423	0.242442705492931	-3.35699650028686	SCAMP2	no
ANKRD27	0.193522077975532	4.53950841783109	2.42570351511181	0.0187156174714399	0.242442705492931	-3.35723575845514	ANKRD27	no
STT3B	-0.234037357460631	8.4337685956205	-2.42526340344837	0.0187359959512304	0.242442705492931	-3.35815349824998	STT3B	no
RRP7A	-0.216483775725973	4.73917272279418	-2.42461862697554	0.0187658870637935	0.242442705492931	-3.35949777703628	RRP7A	no
RAPGEF3	0.245671751981111	4.43903957757406	2.42451067391923	0.0187708958362811	0.242442705492931	-3.35972281821683	RAPGEF3	no
ADCY7	-0.366025931591685	6.06497157823443	-2.42438690536736	0.0187766398909268	0.242442705492931	-3.35998081899335	ADCY7	no
TP53I13	-0.191575860622065	5.62190499320756	-2.42415888758393	0.0187872262551687	0.242442705492931	-3.36045610452809	TP53I13	no
FBLN1	-0.421682829485816	10.2123310252155	-2.42408512874021	0.0187906518651211	0.242442705492931	-3.36060984162584	FBLN1	no
TMCC2	0.526403146721613	3.08367302801844	2.42368374810388	0.01880930318758	0.24245988519607	-3.36144638305956	TMCC2	up
VAMP8	-0.180347441248877	8.55025589822446	-2.42261439728419	0.018859074996674	0.242750347613395	-3.36367454831745	VAMP8	no
TTLL5	0.213263726038116	3.03432423643187	2.42245471320878	0.018866517480061	0.242750347613395	-3.36400720939158	TTLL5	no
NOXRED1	0.169723643434438	1.06332649849232	2.41972804295722	0.0189940091843596	0.243795697435602	-3.36968486402077	NOXRED1	no
PCDH11Y	-0.98555615400566	2.90445076353329	-2.41972023307644	0.0189943754631247	0.243795697435602	-3.36970111903379	PCDH11Y	down
HPS3	0.259597307952949	3.56758503791143	2.41960016114106	0.0190000075649862	0.243795697435602	-3.3699510242826	HPS3	no
ZNF33B	0.171611531520675	4.40046058412645	2.41793203898352	0.0190784080945756	0.244577504501798	-3.37342186847088	ZNF33B	no
REXO1	-0.201191625715998	5.83587610501407	-2.41709431046571	0.0191178903294699	0.244699234129391	-3.37516420904926	REXO1	no
PIP5KL1	0.374270747713895	3.71306082965211	2.41698890680073	0.0191228632143406	0.244699234129391	-3.37538339797895	PIP5KL1	no
SUGT1P3	0.404742564809625	3.4128984420623	2.41631861602414	0.0191545143703592	0.244777678585991	-3.3767771039204	SUGT1P3	no
HERC6	0.36519097383222	3.0541095878249	2.41611868438131	0.0191639642638936	0.244777678585991	-3.37719275386858	HERC6	no
MOXD1	-0.285607774984558	2.542058929261	-2.41535388549039	0.0192001516482058	0.244846154337748	-3.3787824898742	MOXD1	no
CYP4F35P	-0.248595992811276	1.39785709889078	-2.41512565926093	0.0192109623409795	0.244846154337748	-3.37925681142251	CYP4F35P	no
E2F8	-0.448875247385733	2.34590241934038	-2.41489706183322	0.019221796100949	0.244846154337748	-3.37973186896382	E2F8	no
HILPDA	0.515654044235879	5.70063420216967	2.41420197169569	0.0192547717696337	0.244860308063993	-3.38117614575495	HILPDA	up
ISM2	0.502942975232365	8.91174310484442	2.41413630268556	0.019257889790589	0.244860308063993	-3.38131257760172	ISM2	up
FBXO25	-0.210702587704779	3.31004158870826	-2.41294521731476	0.0193145223595003	0.245357530408934	-3.38378663009877	FBXO25	no
PCBD1	-0.249048922573563	4.75273283010397	-2.41243729326118	0.0193387181249329	0.245442171378908	-3.3848413668268	PCBD1	no
SCARB1	0.285876953777734	6.52111926980187	2.41142251087314	0.0193871404747252	0.245833858247897	-3.38694810202338	SCARB1	no
TRPT1	0.158442007923616	4.5153696170118	2.40984731609751	0.0194625198354404	0.246537219200104	-3.39021689214398	TRPT1	no
CPB1	0.307365716923289	1.42276115582782	2.4095280178594	0.0194778315904933	0.246537219200104	-3.39087928315671	CPB1	no
KRT14	0.535533805679207	1.70485904965813	2.40798459077186	0.0195519984067301	0.247227171144249	-3.39408017750352	KRT14	up
SLC9A5	0.167819292293249	1.6455780800549	2.40718642543874	0.019590452343618	0.247227171144249	-3.39573484670584	SLC9A5	no
MGST3	0.191593160766947	5.26501762671233	2.40707074524054	0.0195960312064686	0.247227171144249	-3.39597462627685	MGST3	no
CDHR3	0.124226133127293	0.924153433476267	2.40692663669389	0.0196029830680846	0.247227171144249	-3.39627331880822	CDHR3	no
RHOU	0.338628036253296	6.92547370507901	2.40619322217214	0.0196383976535713	0.247450880965207	-3.39779324160297	RHOU	no
PHKG1	0.215150772035652	1.17634432175003	2.40563636407863	0.0196653251785387	0.247567344581262	-3.39894702552758	PHKG1	no
SPAG17	0.156663579776693	0.957653635095989	2.40443564240961	0.0197235003485997	0.248076622982971	-3.40143414593442	SPAG17	no
GPR32	0.756027898625312	2.48713811379466	2.40285215476127	0.0198004568816834	0.248758819382931	-3.40471260844954	GPR32	up
EIF4EBP2	0.19736853597434	6.29913087160685	2.40258887246066	0.0198132783493084	0.248758819382931	-3.40525754404084	EIF4EBP2	no
ACBD6	-0.228526944189069	4.67897948983793	-2.40199202133711	0.019842371745118	0.248900862060849	-3.40649271764747	ACBD6	no
CKLF	0.284511309403517	1.55221348746078	2.40011512042463	0.0199341110482809	0.249675127281577	-3.41037535026951	CKLF	no
CITED4	-0.515824078416601	5.59134939912159	-2.39999966750537	0.0199397665762414	0.249675127281577	-3.41061410237067	CITED4	down
TUBB2A	0.399476582202648	4.59778393536429	2.39915541354319	0.0199811666403675	0.249969930114839	-3.41235971000423	TUBB2A	no
BAIAP2	-0.251681413486232	3.99384750664361	-2.39866757311347	0.0200051242508272	0.250046191417259	-3.4133681634276	BAIAP2	no
RBM47	-0.182386102200628	6.31740154156113	-2.39783022414745	0.0200463061739679	0.250135021956773	-3.41509873485081	RBM47	no
GRTP1	-0.273844998009577	3.76894407454616	-2.39753808207103	0.020060691999762	0.250135021956773	-3.41570240004806	GRTP1	no
STAT6	0.256242641743176	5.98924855024259	2.39743367756946	0.0200658353923464	0.250135021956773	-3.41591812123531	STAT6	no
ABCB8	-0.194025776325708	4.36613007767313	-2.39684566428069	0.0200948254412186	0.250273542127775	-3.41713293871859	ABCB8	no
PIR	-0.323010863939248	3.91467024729733	-2.39543688468063	0.0201644336182624	0.250820324227184	-3.42004247384599	PIR	no
SPG21	-0.187519555833596	5.88537665156581	-2.39458835520564	0.0202064640227234	0.250820324227184	-3.42179427714326	SPG21	no
CHD1	0.190431964646806	5.33930196780138	2.39383082416719	0.0202440533785236	0.250820324227184	-3.42335779701098	CHD1	no
ZNF787	-0.184286486616214	3.72372253818359	-2.39380212814125	0.0202454785330893	0.250820324227184	-3.42341701698316	ZNF787	no
PGM3	0.195764744283333	3.99665976167497	2.39333505786274	0.0202686876920731	0.250820324227184	-3.42438083051995	PGM3	no
WDR49	0.193612535051506	0.871503710244476	2.39330692073016	0.0202700866145493	0.250820324227184	-3.4244388875758	WDR49	no
ASPRV1	0.225371562879374	2.57141980329804	2.39319274363836	0.0202757641623069	0.250820324227184	-3.42467447055587	ASPRV1	no
PART1	-0.170570556932018	1.73075730270668	-2.39306609561115	0.0202820635063341	0.250820324227184	-3.42493577454461	PART1	no
PDCD6	0.163293014450039	5.06023795159246	2.39219782217893	0.0203252978470348	0.2508645933511	-3.42672692692911	PDCD6	no
HMGN4	0.196581459095444	5.94924210814924	2.39168078463866	0.0203510821942318	0.2508645933511	-3.42779327353158	HMGN4	no
WDR73	0.171512127138324	3.44210129692242	2.39161248961601	0.0203544902184182	0.2508645933511	-3.42793411262571	WDR73	no
PMAIP1	-0.424790021733568	4.26807182257489	-2.39152161198149	0.0203590259427301	0.2508645933511	-3.42812151699931	PMAIP1	no
M1AP	-0.179731106747185	1.09223643481207	-2.39119681328696	0.0203752441345954	0.2508645933511	-3.42879125824931	M1AP	no
STK40	-0.166074229933098	6.21913818560337	-2.3903800264723	0.0204160800258786	0.251146488824495	-3.43047516974178	STK40	no
METTL16	0.183878588510032	3.16702722318226	2.38870766466078	0.0204999201578701	0.25193017681289	-3.43392153563828	METTL16	no
TMEM132B	0.170214923456534	0.744449618467907	2.38821885725691	0.0205244836755285	0.25193017681289	-3.4349284975684	TMEM132B	no
TKFC	-0.214325029035916	3.57150326601094	-2.38803407710304	0.020533776108544	0.25193017681289	-3.43530910914928	TKFC	no
HOXA11	0.426536008392753	3.35067034958129	2.38702191946143	0.0205847436015968	0.252334348230082	-3.43739354455331	HOXA11	no
INHBA-AS1	0.308304424811307	1.71455607914691	2.38575188412682	0.0206488570627543	0.252398444545507	-3.44000806040244	INHBA-AS1	no
PXDC1	-0.166990005663783	8.33600047411172	-2.38546034625665	0.0206635996150099	0.252398444545507	-3.44060806920186	PXDC1	no
SLC2A4	0.190400449429596	1.2570163196074	2.38519297968608	0.0206771281628725	0.252398444545507	-3.4411582803054	SLC2A4	no
IRF7	0.378667853095094	3.86272042166418	2.38504998191509	0.0206843670017187	0.252398444545507	-3.44145253394749	IRF7	no
TMEM54	-0.37750008715407	7.74951814759021	-2.3847069700782	0.0207017402231436	0.252398444545507	-3.44215830939653	TMEM54	no
TES	0.275299001213924	5.77616209301844	2.38452654088588	0.0207108840388111	0.252398444545507	-3.44252952514589	TES	no
SPATA7	0.192317906921513	1.97346958961736	2.38442043558873	0.0207162629483956	0.252398444545507	-3.44274781619688	SPATA7	no
FAT3	-0.165912307743017	0.932607470363996	-2.38406598396964	0.0207342406254417	0.252398444545507	-3.44347697566254	FAT3	no
KCNC4	-0.219599577344298	2.08184093475711	-2.38350467351705	0.0207627387315807	0.252398444545507	-3.44463149824361	KCNC4	no
SRPK1	-0.219659389536266	5.82271340877849	-2.38335645219777	0.0207702698847364	0.252398444545507	-3.44493632889401	SRPK1	no
NAV1	0.347834810455436	3.76683255548163	2.38236724375108	0.0208205944898293	0.252790548363505	-3.44697034056596	NAV1	no
RAD51B	0.22232884429519	2.57061943246355	2.38142003463467	0.020868884842028	0.253126234590949	-3.44891736437182	RAD51B	no
CANT1	-0.1471796810424	6.98861423432183	-2.38111600436709	0.020884406097046	0.253126234590949	-3.44954217953123	CANT1	no
CENPM	-0.298988434781537	2.72309891469397	-2.38075328968764	0.0209029368239427	0.253131671797901	-3.45028751458288	CENPM	no
OASL	0.383933587957505	1.66198960521314	2.38006138277348	0.0209383265210963	0.253341082946264	-3.45170904981748	OASL	no
ARFIP1	0.184501730066179	5.3546971850726	2.37897858913173	0.0209938170913019	0.253583118487431	-3.45393300966054	ARFIP1	no
CXXC1	0.290948581721307	5.83527351305134	2.37883104727568	0.021001388449574	0.253583118487431	-3.45423598495443	CXXC1	no
LIX1	-0.266191958723167	0.734926513245092	-2.37861122417577	0.0210126735799286	0.253583118487431	-3.45468736113588	LIX1	no
ETS2	0.365016161306597	5.93598011690884	2.3774212927705	0.0210738558472913	0.253885448133535	-3.45713014413867	ETS2	no
NDEL1	0.146098666302857	5.81943263870076	2.37741854174279	0.0210739974806177	0.253885448133535	-3.45713579053436	NDEL1	no
SUGCT	0.292620549396873	1.65896579097408	2.37623648302648	0.0211349333117766	0.254321432155965	-3.4595614470934	SUGCT	no
RALYL	-0.384049690996444	0.98057106150279	-2.37556859096427	0.0211694332954643	0.254321432155965	-3.4609315780395	RALYL	no
PRG2	0.838179268599105	3.34470505438576	2.37544944223795	0.0211755932265302	0.254321432155965	-3.46117597059178	PRG2	up
COL6A4P1	0.159235255251883	0.510282139199711	2.37530901715265	0.0211828551963608	0.254321432155965	-3.46146399174205	COL6A4P1	no
C15orf39	-0.215344490503369	4.69365099333998	-2.37418684825835	0.0212409674483777	0.254417344068675	-3.46376514773087	C15orf39	no
MIR320A	0.374914423631798	6.96861507132852	2.37415347648693	0.0212426978118448	0.254417344068675	-3.4638335677203	MIR320A	no
VCPKMT	0.267196686441908	4.11289309938773	2.37399139845701	0.021251103533863	0.254417344068675	-3.4641658549608	VCPKMT	no
ARVCF	-0.290965016490643	3.63970797743041	-2.37351216354212	0.0212759751382281	0.254417344068675	-3.46514826158147	ARVCF	no
CD96	0.244069911217179	1.19672081771344	2.37306153202501	0.0212993860485309	0.254417344068675	-3.46607188871659	CD96	no
FGF7	-0.520318437333018	3.23207903348806	-2.37305188161311	0.0212998876525814	0.254417344068675	-3.46609166694773	FGF7	down
BCR	-0.190129832114481	5.40105531151714	-2.37129588854935	0.0213913360431019	0.255291827167419	-3.46968945645148	BCR	no
URB1-AS1	0.279668957012918	2.6993964879746	2.37055094654252	0.0214302371448853	0.255538236619463	-3.47121510006057	URB1-AS1	no
SETDB2	0.281165819627928	2.96263213138385	2.37007583226542	0.0214550808325527	0.255616746021196	-3.47218793623803	SETDB2	no
VWF	0.37335773444801	7.24493593995196	2.36838550133617	0.0215436773180925	0.256454029571409	-3.47564777070862	VWF	no
CC2D1A	-0.219520733622517	3.52841788624703	-2.3678156848082	0.021573617241934	0.256592241095865	-3.47681364992679	CC2D1A	no
GBE1	0.199844390095078	5.75701643735722	2.36672305451957	0.0216311316311811	0.25704037232496	-3.47904861254391	GBE1	no
CYP2J2	0.365031714151113	5.22699461819628	2.3664027561822	0.021648017642055	0.25704037232496	-3.47970362326738	CYP2J2	no
ADORA3	0.450945763527103	2.01139543383699	2.36519500065235	0.0217117962504382	0.257579182804987	-3.48217285009018	ADORA3	no
BLOC1S6	0.219123140426142	4.54932618743307	2.36430120624087	0.0217591035715298	0.257921838186153	-3.48399954399491	BLOC1S6	no
CNNM2	-0.225801043973175	3.11055009450315	-2.36236414162046	0.0218619465058422	0.258636137155441	-3.48795653357268	CNNM2	no
LZTS3	-0.270460706285347	4.35439588975722	-2.36200591946654	0.0218810128778974	0.258636137155441	-3.48868801785057	LZTS3	no
LDHB	-0.391280663535639	7.52309964418661	-2.36178947438829	0.021892540375702	0.258636137155441	-3.48912995257537	LDHB	no
PDCD6IP	0.180114452006718	6.24403330086765	2.36151094458879	0.0219073823958517	0.258636137155441	-3.48969860353243	PDCD6IP	no
CHAF1A	-0.178791940956628	4.02858431090795	-2.36127646251064	0.0219198842239929	0.258636137155441	-3.49017728446555	CHAF1A	no
MIR323B	0.615100659545499	4.47721426996982	2.36082057884943	0.0219442087417237	0.258636137155441	-3.49110783475495	MIR323B	up
NABP2	0.154908407697757	3.85823564418327	2.36059092613967	0.0219564714326706	0.258636137155441	-3.49157654784877	NABP2	no
XAF1	0.453181536851339	2.96770712138585	2.36009273256734	0.0219830943906903	0.258636137155441	-3.4925932183093	XAF1	no
SNORD114-15	0.863112660700869	4.57965709075809	2.35962718607649	0.0220079988214306	0.258636137155441	-3.49354311064314	SNORD114-15	up
DYRK2	-0.291599476806693	4.77180599175589	-2.35940442717042	0.0220199242449399	0.258636137155441	-3.49399757083981	DYRK2	no
FAM149B1	0.172986969937067	3.83442427850168	2.3591926762726	0.0220312657125293	0.258636137155441	-3.49442954137013	FAM149B1	no
DHTKD1	-0.239845049495988	4.35835441501039	-2.3585126049833	0.0220677259684544	0.258636137155441	-3.49581667332892	DHTKD1	no
LINC00324	0.213366671996603	1.91475437718974	2.35784073410334	0.0221037995736655	0.258636137155441	-3.49718676553364	LINC00324	no
RASSF6	-0.324113362623244	4.09018333274763	-2.35691597213517	0.0221535374848399	0.258636137155441	-3.49907204848225	RASSF6	no
BEST4	-0.29957731466915	2.11417881238487	-2.35644247841773	0.0221790428620051	0.258636137155441	-3.50003711654208	BEST4	no
PLAT	-0.607944652296975	3.45685169428543	-2.35560297429171	0.0222243284493085	0.258636137155441	-3.50174780107227	PLAT	down
TSPAN2	0.274939920714077	1.5519034100059	2.35555038104523	0.0222271682509185	0.258636137155441	-3.50185495581539	TSPAN2	no
JOSD2	-0.208526280681998	5.15663134454329	-2.35528311134488	0.0222416046424614	0.258636137155441	-3.50239946798969	JOSD2	no
MPP1	-0.330374411595476	6.08941380706231	-2.3552701328079	0.0222423058827561	0.258636137155441	-3.50242590808216	MPP1	no
GYS1	0.371783057253228	3.35986832751693	2.35520202324069	0.0222459862189832	0.258636137155441	-3.50256466012296	GYS1	no
FBXO22	0.199605691263342	4.22998389146355	2.3550355296944	0.0222549850779684	0.258636137155441	-3.5029038254009	FBXO22	no
SLC39A7	-0.149221898982142	6.33718812845091	-2.35492364545093	0.0222610341712145	0.258636137155441	-3.50313173489003	SLC39A7	no
TCEAL4	0.33812936079931	5.76330337853075	2.35489821154126	0.0222624094769137	0.258636137155441	-3.5031835428496	TCEAL4	no
FUT10	0.193158503531961	3.64749808410341	2.35489150747676	0.0222627720031649	0.258636137155441	-3.50319719871351	FUT10	no
TINF2	0.125211160927978	5.60519105155508	2.35300046844189	0.0223652420606635	0.259594632607731	-3.50704791619053	TINF2	no
UTP6	0.167954725634712	4.99838943659463	2.35268523594192	0.0223823645658641	0.259594632607731	-3.50768958287447	UTP6	no
GUCA2A	0.482721883933212	5.46560893929868	2.35114943548714	0.0224659524989061	0.260348401516711	-3.5108147750909	GUCA2A	no
TULP4	0.180815595519503	5.65129742514388	2.35027585071676	0.0225136228945277	0.260546684794627	-3.51259170022786	TULP4	no
SCAMP1	0.268359823591556	4.23737247210991	2.35015387119157	0.022520286349132	0.260546684794627	-3.51283977207614	SCAMP1	no
PRDX4	0.251991108468058	6.84343364966563	2.34934633199362	0.0225644448013224	0.26065216204491	-3.51448181867824	PRDX4	no
HAPLN1	-0.700634483109482	4.26958666237293	-2.34930618929987	0.0225666419314544	0.26065216204491	-3.51456343287904	HAPLN1	down
KATNA1	0.165656639677376	4.5528982731264	2.34849205904987	0.022611243007366	0.260952012250714	-3.51621840224631	KATNA1	no
PIGF	0.20178259647601	3.48938473838043	2.34663697818746	0.0227131656254678	0.261912360453808	-3.51998770899539	PIGF	no
ZNF202	0.22893133274029	2.51163060177669	2.34605816429404	0.0227450509832258	0.262064171781216	-3.52116330317138	ZNF202	no
MEST	-0.388596732373925	8.39171433143678	-2.34535084636439	0.0227840695933625	0.262237026900176	-3.522599579119	MEST	no
DNASE1L1	0.125648047379088	4.65621114717555	2.34466689421772	0.0228218561136056	0.262237026900176	-3.52398807900955	DNASE1L1	no
DRD1	-0.243133238337777	2.0304699380918	-2.34463034802505	0.0228238767675545	0.262237026900176	-3.5240622627743	DRD1	no
PDK1	0.279235122636156	2.74765730787371	2.34442951742047	0.0228349836267815	0.262237026900176	-3.52446990487271	PDK1	no
ZFAND4	0.254785518442247	2.54099122057291	2.34389401439139	0.0228646230236004	0.262362178448674	-3.52555672199143	ZFAND4	no
TM2D3	0.129161879464544	4.08868177618271	2.34288472283581	0.022920579447842	0.262568281250622	-3.52760456472483	TM2D3	no
MT-RNR2	-0.634787681896304	12.0933829233431	-2.34204982189396	0.022966959848444	0.262568281250622	-3.52929803687794	MT-RNR2	down
SMOC1	-0.468021556357901	3.6394725656093	-2.3417754912531	0.0229822177466253	0.262568281250622	-3.52985437020404	SMOC1	no
METTL23	0.178883739763974	3.73966576540548	2.34170716105226	0.0229860195878848	0.262568281250622	-3.52999293343775	METTL23	no
AP2A2	-0.203682402741058	3.84740552595918	-2.34167045756583	0.022988061974319	0.262568281250622	-3.5300673611778	AP2A2	no
KRIT1	0.163723217215816	3.00513035684594	2.34110991452169	0.023019273858792	0.262568281250622	-3.53120392053344	KRIT1	no
MSC	-0.469394148220464	3.64831799790355	-2.34029993785545	0.023064441446331	0.262568281250622	-3.53284584751157	MSC	no
FAM83B	0.335241838024821	4.15111455661316	2.34024458327067	0.023067531130282	0.262568281250622	-3.5329580417662	FAM83B	no
SMIM4	0.230717923201573	2.98711825002989	2.34024029511821	0.0230677704941902	0.262568281250622	-3.53296673302746	SMIM4	no
FAM107B	0.35138338799266	6.48872333290379	2.33997781721697	0.0230824261880305	0.262568281250622	-3.53349870101894	FAM107B	no
MSRB2	-0.184986869521119	4.89133605110832	-2.33934025359885	0.0231180597724046	0.262568281250622	-3.53479066190684	MSRB2	no
SPSB3	0.169529949149561	5.83276422311777	2.33913021235506	0.0231298097812861	0.262568281250622	-3.53521622836089	SPSB3	no
SSR3	0.188032376914192	6.0297495906657	2.33905794543951	0.0231338537292827	0.262568281250622	-3.53536264192942	SSR3	no
DOCK8	-0.263296166174634	4.95044722263894	-2.33885574831926	0.0231451717310714	0.262568281250622	-3.5357722762687	DOCK8	no
SKA3	-0.256841117330124	2.16741433357501	-2.33842967184665	0.0231690375886999	0.262626200165353	-3.5366353784238	SKA3	no
NBPF11	0.247470402910996	4.2979219190375	2.33696010056273	0.0232515214989474	0.263347936459357	-3.53961131871109	NBPF11	no
IL2RG	0.390948793300982	2.15887172239446	2.3362737583	0.0232901341706509	0.263572019607875	-3.54100067535011	IL2RG	no
CA5B	0.182433114509756	2.30626614095556	2.33440488520332	0.0233955647213833	0.263933461988953	-3.54478216023195	CA5B	no
POC1A	-0.213358303139696	3.3468476052985	-2.33422512755541	0.0234057279892251	0.263933461988953	-3.54514575460031	POC1A	no
LINC00668	0.174306945073993	1.09573482326306	2.33385776744861	0.0234265103177295	0.263933461988953	-3.54588874113314	LINC00668	no
CYSLTR1	-0.279934771192368	1.90401018925315	-2.33377411468458	0.0234312450310338	0.263933461988953	-3.54605791590079	CYSLTR1	no
ZNF699	0.219702906392161	1.66809301899924	2.33328772892413	0.0234587911968489	0.263933461988953	-3.54704145946212	ZNF699	no
CXCL14	-0.759553194421962	5.89796893534389	-2.33328754804422	0.0234588014462482	0.263933461988953	-3.54704182519732	CXCL14	down
ANKDD1A	-0.358308557139303	3.89516360337452	-2.3325152462557	0.0235025996981676	0.263933461988953	-3.54860319505545	ANKDD1A	no
TCL6	0.44502921605399	6.5648791137146	2.33224744435873	0.0235178041287681	0.263933461988953	-3.54914451586417	TCL6	no
SNORA37	0.405732066430143	5.55705696358137	2.33224143637903	0.023518145331974	0.263933461988953	-3.54915665950955	SNORA37	no
MYO9A	-0.272724110416897	5.65257861186476	-2.33220456155468	0.0235202396116339	0.263933461988953	-3.54923119229923	MYO9A	no
ELP2	0.15019125914051	4.57099039546199	2.332042186418	0.0235294635732704	0.263933461988953	-3.5495593798184	ELP2	no
MTCP1	0.151679659502778	1.35272598207192	2.33094270453384	0.0235920062622722	0.264413108618468	-3.55178113559851	MTCP1	no
BASP1	0.302175965381799	7.53881798714236	2.33054267172081	0.0236147984218161	0.264413108618468	-3.55258928520102	BASP1	no
DENND2D	-0.314979164599372	4.35899613530691	-2.330295558404	0.0236288876978144	0.264413108618468	-3.5530884499462	DENND2D	no
CDK5R1	-0.178673805515097	2.15654699124098	-2.32894055346154	0.0237062773157671	0.264601243132764	-3.5558247819126	CDK5R1	no
ZNF252P-AS1	0.187784230684719	1.38685146649589	2.32832744964251	0.0237413683177305	0.264601243132764	-3.55706247972093	ZNF252P-AS1	no
SF3A1	-0.23375927818299	5.31925814116247	-2.32825215171266	0.0237456811889316	0.264601243132764	-3.55721446869784	SF3A1	no
CIC	-0.236216032525437	4.53219325188642	-2.32807515693063	0.0237558217461237	0.264601243132764	-3.55757171737101	CIC	no
UBN2	0.218045906303257	3.84002224455659	2.32807215375206	0.0237559938404779	0.264601243132764	-3.55757777883929	UBN2	no
MIDN	0.255086103601279	4.86995390610128	2.32801780050869	0.0237591086947557	0.264601243132764	-3.55768748167387	MIDN	no
C1orf53	-0.414468050218116	2.8047269619675	-2.32745413384993	0.0237914325696855	0.264654295379949	-3.55882502628854	C1orf53	no
SNX14	0.15268873009026	3.99829946753268	2.32727553161638	0.0238016828261558	0.264654295379949	-3.55918542013523	SNX14	no
CENPJ	0.286998690450086	2.31005815048634	2.32492429669779	0.0239369915757525	0.265947575451555	-3.56392780572877	CENPJ	no
ENTPD6	-0.204929194976068	4.71589393845858	-2.32411226674979	0.0239838813683973	0.26625722067898	-3.56556475632226	ENTPD6	no
TCHH	0.349152346938223	4.40934282283779	2.32220146895117	0.0240945416281458	0.267201810237557	-3.56941487206823	TCHH	no
SEC61G	0.190902252814243	5.84797196430293	2.32198438501852	0.0241071423908876	0.267201810237557	-3.56985211905965	SEC61G	no
SULF2	0.411847749557138	3.51319991975011	2.3198402302997	0.0242319170662393	0.268367371531692	-3.57416907573652	SULF2	no
MAGEA3	-0.486887271910143	1.38216359820147	-2.31933344103555	0.0242614926150092	0.268367371531692	-3.57518895666425	MAGEA3	no
FKBP11	0.202678509491264	2.43973705990879	2.31887046558455	0.0242885393687631	0.268367371531692	-3.5761205084458	FKBP11	no
MAMLD1	0.185071685187499	1.36479872971506	2.31886289175284	0.0242889820509075	0.268367371531692	-3.57613574649062	MAMLD1	no
AKAP11	0.209763624234069	4.83665225170928	2.31797732057755	0.0243407923220145	0.268727722173408	-3.57791718066698	AKAP11	no
NANS	0.195803480392513	4.73696996732468	2.3171139790137	0.0243913968536485	0.268728355781689	-3.5796533702498	NANS	no
PTBP3	0.234798490433509	5.48518537048883	2.31637463815786	0.0244348076257976	0.268728355781689	-3.58113977932874	PTBP3	no
PGK1	0.21167511957393	6.80621730958006	2.31595042196981	0.0244597467689229	0.268728355781689	-3.58199247312461	PGK1	no
SLC25A28	0.187021228305198	4.80232182845588	2.31565412719335	0.0244771790228821	0.268728355781689	-3.58258796451984	SLC25A28	no
UBE2M	-0.134870906730481	6.53980754529607	-2.31553318244973	0.024484297886467	0.268728355781689	-3.58283102088701	UBE2M	no
SPIN3	0.167519506640525	2.12929719976241	2.31536273262411	0.0244943337744048	0.268728355781689	-3.58317354769709	SPIN3	no
ANK3	-0.372399808642585	5.90565403768326	-2.3152372491059	0.0245017244408225	0.268728355781689	-3.58342569966117	ANK3	no
EXOC3L1	0.345289669588602	3.48965988090501	2.31513775099309	0.0245075860440455	0.268728355781689	-3.58362562761767	EXOC3L1	no
WDPCP	0.187324340936627	1.90760548184572	2.31495934886186	0.0245180991462256	0.268728355781689	-3.58398408517382	WDPCP	no
NDRG2	0.365109933612878	4.9798314451383	2.31470978920076	0.0245328122500892	0.268728355781689	-3.58448547991299	NDRG2	no
ZNF559	0.245114052687519	2.7161573027355	2.31410623239251	0.0245684282273773	0.268729373181411	-3.58569791670344	ZNF559	no
ZNF487	0.189298522874733	1.20051164366346	2.31405763815454	0.0245712977835707	0.268729373181411	-3.58579552269196	ZNF487	no
THSD4	-0.375041858034503	4.14532482375853	-2.31252525130742	0.0246619406426224	0.269510153829876	-3.58887261571458	THSD4	no
NNMT	0.448349867358082	5.46191813650996	2.31202218209708	0.0246917627846011	0.269625575055874	-3.58988244054636	NNMT	no
ST6GALNAC1	0.291542357738012	2.15925147698894	2.31151898104541	0.0247216248756477	0.269741252248006	-3.59089235299569	ST6GALNAC1	no
PREP	0.271202539084093	3.40253660986578	2.31071651203255	0.0247693133632911	0.269872197226998	-3.59250252269358	PREP	no
RRAS2	-0.227966208191944	6.65210429269641	-2.31066828734401	0.0247721818298944	0.269872197226998	-3.59259927212301	RRAS2	no
PRR16	0.386444247676192	2.40607918865378	2.3096005465488	0.0248357682737799	0.270354525711232	-3.59474098037439	PRR16	no
NELFCD	-0.162078697903881	5.34156632906309	-2.30925692578415	0.0248562625848064	0.270367381448877	-3.59543005611324	NELFCD	no
ZNF182	0.200153215998233	3.21446629350775	2.3083523908803	0.0249102830949226	0.270584644568686	-3.59724355918887	ZNF182	no
SIN3A	-0.203700319738127	4.1229665684865	-2.30797985105009	0.0249325622485203	0.270584644568686	-3.59799029823127	SIN3A	no
B3GNT8	0.296122526097471	2.13527316191803	2.30791970118223	0.0249361610792324	0.270584644568686	-3.5981108567799	B3GNT8	no
SYT7	-0.208187835250219	5.29139331555265	-2.30762914098464	0.0249535521207353	0.270584644568686	-3.59869319172984	SYT7	no
AGO2	-0.216062270044158	4.82529454326073	-2.30655727468306	0.0250178005043876	0.271071353917122	-3.60084089356883	AGO2	no
SERAC1	0.174287049344799	2.4218675397965	2.30619627828828	0.025039472002846	0.271096340733056	-3.60156404206411	SERAC1	no
MYL6B	0.199804773002947	3.97673504759317	2.30547593551131	0.0250827659038322	0.271355208568583	-3.60300676097242	MYL6B	no
ZNF410	0.175906023403956	2.54196178671556	2.30495841492975	0.0251139109511108	0.271482347030579	-3.60404303860068	ZNF410	no
NAA16	0.229660094971236	3.72184735191816	2.30382553138832	0.0251822095248663	0.272010610446454	-3.60631085738775	NAA16	no
EMC3	0.144399655844753	5.20737247836875	2.30232740689464	0.0252727813863752	0.27231748112945	-3.60930843835108	EMC3	no
KLF4	0.358536562173143	7.12589659468623	2.30230417713184	0.0252741880640665	0.27231748112945	-3.60935490614319	KLF4	no
POMC	0.522435902723425	2.03873621929108	2.30230068263673	0.0252743996791581	0.27231748112945	-3.60936189634421	POMC	up
PPL	0.372980631609004	5.07292209949121	2.30206905891616	0.025288429564132	0.27231748112945	-3.60982520494947	PPL	no
GGTLC2	-0.336371706556235	2.11815686379901	-2.30160614332987	0.0253164900041867	0.27241010266611	-3.61075104564614	GGTLC2	no
USP6NL	-0.254621404234363	4.69724883931347	-2.30010191587911	0.0254078628046753	0.272794258976135	-3.61375849390629	USP6NL	no
SNORD114-14	0.694071417835099	4.83629750224476	2.30006313578016	0.025410222338655	0.272794258976135	-3.6138360071661	SNORD114-14	up
ENTPD5	0.205123509246606	1.90200007087762	2.2999231014352	0.0254187442031678	0.272794258976135	-3.61411589757993	ENTPD5	no
RPS6KC1	0.178851614351234	4.6117504221258	2.29970445767248	0.0254320549709341	0.272794258976135	-3.6145528792432	RPS6KC1	no
POLG2	0.207983678933193	3.02957839939803	2.29940330783319	0.0254503987633942	0.272794258976135	-3.61515470272801	POLG2	no
SNX27	-0.198984826087187	4.57642350371981	-2.29909629459922	0.0254691118281169	0.272794258976135	-3.61576817822576	SNX27	no
PSMD8	-0.143207187028358	6.91899145194714	-2.29833572400417	0.0255155228539666	0.273082419291039	-3.61728766958528	PSMD8	no
IL1R1	0.206685114863441	7.65866576363897	2.29798404646979	0.0255370081118631	0.273103572618771	-3.61799012453172	IL1R1	no
CPS1	-0.785229055212242	3.06556619037786	-2.29741171846304	0.0255720081219783	0.273269115801201	-3.61913313005913	CPS1	down
PTPRU	0.270128163305603	5.72067806335796	2.29674665746973	0.0256127327053597	0.273495534052121	-3.62046104526382	PTPRU	no
EDNRB	0.317035042012708	6.66885814073389	2.29550679883818	0.0256888087172674	0.273931765481637	-3.62293581922545	EDNRB	no
CSNK2A2	0.213453272520569	5.76288358903484	2.29538976009867	0.0256960004241797	0.273931765481637	-3.62316937430364	CSNK2A2	no
GATA3-AS1	0.312027573276537	3.25017431123498	2.29512477833882	0.0257122894380221	0.273931765481637	-3.62369811952737	GATA3-AS1	no
HSD11B1L	0.174107426787164	2.16880378605553	2.29399650415126	0.0257817497968548	0.27444019071075	-3.62594892829749	HSD11B1L	no
OAS2	0.386216649567319	3.33909648562566	2.2937131419165	0.0257992207282911	0.27444019071075	-3.62651407075452	OAS2	no
LINC00294	0.289222545039682	3.57088547665129	2.29292470249833	0.0258478880262234	0.274602871927898	-3.62808625078664	LINC00294	no
AMN	-0.166710799506715	1.57819117564395	-2.29282989468417	0.0258537456390435	0.274602871927898	-3.6282752719676	AMN	no
PARP12	0.340778465307951	4.1786822595494	2.29239939168911	0.025880358719386	0.274677135491042	-3.62913349920878	PARP12	no
VAC14-AS1	0.156195634437598	0.891848238740216	2.29200106071536	0.0259050046657668	0.27473042448187	-3.6299274740187	VAC14-AS1	no
USP9X	-0.192933821828844	7.31566159740281	-2.29074175490037	0.0259830590772062	0.27518045604042	-3.63243685649509	USP9X	no
SARNP	0.211198162418618	2.85751314782027	2.29068223289381	0.0259867535456415	0.27518045604042	-3.63255543668348	SARNP	no
NUDT16L1	-0.185738281277353	4.93413358110894	-2.29015373111611	0.0260195775850793	0.275319778241516	-3.63360821260066	NUDT16L1	no
SLC35E4	0.146020596338708	1.18630516441897	2.28847748384518	0.0261239294605216	0.276215172596557	-3.63694599838036	SLC35E4	no
EBPL	0.289797155395796	3.93398115159424	2.28704332180385	0.0262135058639698	0.276953108369595	-3.63980016832379	EBPL	no
C4orf3	0.209833047940013	5.54748427630039	2.28669335404791	0.0262354059118484	0.276975450497712	-3.64049643013567	C4orf3	no
CAST	-0.210886330580382	7.01507731584276	-2.28554632780978	0.0263072977805997	0.277269252970169	-3.64277783744511	CAST	no
ZNF428	-0.251688524310421	4.18974907242771	-2.28523184201669	0.0263270392811565	0.277269252970169	-3.64340318019576	ZNF428	no
PGRMC1	0.198585841199067	6.58420505357557	2.2850787820509	0.0263366522144519	0.277269252970169	-3.64370750877311	PGRMC1	no
LIN7A	-0.379778873298806	2.9087859246466	-2.28478043124471	0.0263553991068182	0.277269252970169	-3.64430067116897	LIN7A	no
PFDN2	-0.185819765203481	6.30283266614428	-2.28467117814715	0.0263622669978781	0.277269252970169	-3.64451786565292	PFDN2	no
KLHL3	-0.340221264461793	3.17652380543974	-2.28282519050487	0.0264785505368788	0.278283204929254	-3.64818640613402	KLHL3	no
TMEM223	0.207799314664625	3.43342946586671	2.28226961446485	0.0265136368107917	0.278442912013709	-3.64929003501945	TMEM223	no
NFE2L2	-0.184224456638126	5.10066502679564	-2.28169699146226	0.0265498428682499	0.278614130669138	-3.65042729928434	NFE2L2	no
SNORD114-4	0.796995351615676	4.51010923637182	2.28069996602466	0.0266129880503863	0.278926333076282	-3.65240690099452	SNORD114-4	up
CBLC	0.451754386942977	3.07893329155236	2.28059816633477	0.0266194428880572	0.278926333076282	-3.65260898562429	CBLC	no
PIK3C2B	-0.287757346058331	5.72197498810249	-2.28026984671065	0.0266402702060723	0.278935783556325	-3.65326068977287	PIK3C2B	no
HLTF	0.306910013885821	3.71921232119405	2.27914492972115	0.0267117403531922	0.279291290487565	-3.65549303812386	HLTF	no
PC	-0.320776571918709	3.40670876197652	-2.27903718732242	0.0267185945552354	0.279291290487565	-3.6557068013343	PC	no
YY1AP1	0.137648951346452	5.36947832868427	2.27849388567759	0.0267531813460134	0.279291290487565	-3.65678459856386	YY1AP1	no
TXNRD1	-0.343530428014305	6.45959821534739	-2.27848061350264	0.0267540267550414	0.279291290487565	-3.65681092518656	TXNRD1	no
NUDT5	0.155031597657254	4.79893452454768	2.27725930289529	0.0268319232277689	0.279504557730506	-3.65923297899813	NUDT5	no
MFSD12	-0.285054820844074	6.5385032182215	-2.27699708330069	0.0268486741071304	0.279504557730506	-3.65975286500532	MFSD12	no
LGALS8-AS1	-0.321605589019464	2.33943204847067	-2.27691864872801	0.0268536863986896	0.279504557730506	-3.65990836278148	LGALS8-AS1	no
ASB2	-0.626777317768138	1.48971328094395	-2.27690872978436	0.0268543203191321	0.279504557730506	-3.6599280269342	ASB2	down
ZNF143	0.191181162667125	4.76798767561501	2.27566521243881	0.0269338989371012	0.27976995356348	-3.66239273063563	ZNF143	no
RAD51-AS1	0.268911045371552	3.58188417222734	2.275601326642	0.0269379929432241	0.27976995356348	-3.66251932548338	RAD51-AS1	no
ZNFX1	0.187825338485102	5.57640152591741	2.27557353513774	0.0269397740841182	0.27976995356348	-3.66257439568601	ZNFX1	no
ZNF211	0.15160427379923	4.98641512773941	2.27400579579578	0.027040419022348	0.280606987319384	-3.66568006322086	ZNF211	no
INTS6	0.203285057648568	3.80814254306828	2.27357955653858	0.0270678401618738	0.280683477352645	-3.66652413642632	INTS6	no
PHLDB3	0.269440218791905	3.35334582766943	2.27258844489372	0.0271316965363827	0.281137394384027	-3.66848631896717	PHLDB3	no
MYPOP	-0.194791896040363	3.52369132344711	-2.27121964001983	0.0272201071618612	0.281844881774331	-3.67119510922474	MYPOP	no
S100A12	-0.80771490073447	2.84424575883254	-2.27090670609742	0.0272403553255262	0.281846071102765	-3.67181420237063	S100A12	down
MYBL2	-0.324556521537608	2.77663039485959	-2.27001247169418	0.0272982898077615	0.282236897355135	-3.67358293023586	MYBL2	no
ARNT2	0.493479292094614	3.18583062094922	2.26916643010204	0.0273532026658866	0.282595929239666	-3.67525581569143	ARNT2	no
UNC119	-0.208565816385771	3.78530614637661	-2.26729670627434	0.0274749060291189	0.283643959809465	-3.67895104072479	UNC119	no
LRP2	-0.388015630419294	5.97308275722687	-2.26662686980618	0.0275186235095528	0.283742309828946	-3.68027426876535	LRP2	no
NCMAP	-0.413647937383786	5.7156411086293	-2.26652970588074	0.0275249701227023	0.283742309828946	-3.68046618480443	NCMAP	no
MIR518C	0.40310092397397	6.10223653469063	2.26511258826537	0.0276176819587643	0.284330549208819	-3.68326448452198	MIR518C	no
PHTF2	-0.236934145160077	3.83229426669504	-2.26503669416582	0.027622654969926	0.284330549208819	-3.68341430806571	PHTF2	no
DDX12P	0.25159483100539	2.50334621378019	2.26441358619604	0.0276635145703746	0.284541910705859	-3.68464423948897	DDX12P	no
S100A14	0.716831718429098	1.74850792649651	2.26292309837784	0.0277614691583953	0.284666239197142	-3.68758514636107	S100A14	up
CCNL2	0.223804990127033	6.49634348114903	2.26290522099514	0.0277626459210742	0.284666239197142	-3.68762041097587	CCNL2	no
PI4KB	-0.15184768959987	5.11897591062687	-2.26285277360262	0.0277660984788711	0.284666239197142	-3.68772386648504	PI4KB	no
SLC4A8	0.138399487227568	0.949088739715517	2.26236764077746	0.0277980523258743	0.284666239197142	-3.68868072657514	SLC4A8	no
GCK	-0.147186167680409	1.61301858847692	-2.26233276279519	0.0278003508613076	0.284666239197142	-3.68874951233772	GCK	no
ELP4	0.18798732268317	1.86666959026324	2.26201301911119	0.0278214305259315	0.284666239197142	-3.68938006520228	ELP4	no
PDGFRL	0.239445178548786	4.64449527368461	2.26155018227074	0.027851968963839	0.284666239197142	-3.69029267759984	PDGFRL	no
PON2	0.31196126449677	5.42347114310971	2.26147916807306	0.0278566571806574	0.284666239197142	-3.69043268853321	PON2	no
RRN3P2	0.272976999096892	2.02741993721338	2.26144951936438	0.027858614736773	0.284666239197142	-3.69049114259431	RRN3P2	no
TAS2R41	0.385310262131114	1.4743261298487	2.2604300095741	0.0279260021220654	0.285146683958274	-3.69250078308894	TAS2R41	no
PKD1L2	0.412601924191424	1.89521539795856	2.25902260442229	0.0280192659805927	0.285890455147461	-3.69527382528929	PKD1L2	no
PGM2L1	0.236818965635391	1.92312836014528	2.25785046063907	0.0280971505010072	0.286082027094283	-3.69758225427246	PGM2L1	no
CAPN2	0.288571282378744	4.96898928283031	2.25746720974381	0.0281226576677531	0.286082027094283	-3.69833682004845	CAPN2	no
CTPS2	0.182438255929894	3.22307121587427	2.25742967655128	0.0281251567829516	0.286082027094283	-3.69841071189107	CTPS2	no
A2ML1	0.157476847415549	1.39093370696675	2.25669182815733	0.0281743257647183	0.286082027094283	-3.69986311584642	A2ML1	no
OSMR	0.299378812643031	7.40950533841764	2.25663911425674	0.0281778414446866	0.286082027094283	-3.69996686475454	OSMR	no
S100A9	-0.350481185983949	9.85042850956549	-2.25650535152383	0.0281867643083421	0.286082027094283	-3.70023012113767	S100A9	no
PSMC4	-0.140194257398105	5.48901611811034	-2.2562460077855	0.0282040713941425	0.286082027094283	-3.70074049538607	PSMC4	no
ADAM20P1	0.305728661959806	2.55389694117092	2.25614098077331	0.0282110829619785	0.286082027094283	-3.70094716920032	ADAM20P1	no
MTIF2	0.182132122210792	4.65007238971755	2.25589122831424	0.0282277625561516	0.286082027094283	-3.70143860458309	MTIF2	no
HTR1D	-0.249016269309033	1.09175723288327	-2.25518219427654	0.0282751626737474	0.286082027094283	-3.70283352233789	HTR1D	no
DNAH11	0.532339665980842	2.81851806672007	2.25515461802569	0.0282770076165158	0.286082027094283	-3.70288776724922	DNAH11	up
ZMYND11	-0.202341870545136	5.0069059554186	-2.25506099572771	0.0282832720550388	0.286082027094283	-3.70307192651652	ZMYND11	no
CKMT2-AS1	0.1530711455526	1.88862671800415	2.25447568713848	0.0283224640022588	0.286271605463986	-3.70422311370931	CKMT2-AS1	no
LZTFL1	0.190578978153757	2.77580930390366	2.25331975791336	0.0284000057768921	0.286848254596473	-3.70649588495992	LZTFL1	no
GAPLINC	-0.307639346414473	2.01804528688036	-2.25123540498677	0.0285403033019422	0.287610620180636	-3.71059170999389	GAPLINC	no
RNF144B	0.335856023927297	4.81954481774712	2.25071813957495	0.0285752153090155	0.287610620180636	-3.71160767603197	RNF144B	no
INTS12	0.150387871683313	3.57771996247346	2.25055839607428	0.0285860045845937	0.287610620180636	-3.71192139135563	INTS12	no
KLC4	-0.13299098429783	4.23716366594191	-2.25046378730676	0.0285923962800687	0.287610620180636	-3.7121071820354	KLC4	no
HDAC5	-0.20162450614226	6.57625593903061	-2.25045160632617	0.0285932193097078	0.287610620180636	-3.71213110232285	HDAC5	no
CPT1B	-0.158717757933991	1.71794101487335	-2.25036967248933	0.0285987558605218	0.287610620180636	-3.71229199639214	CPT1B	no
GLB1L3	0.232154678682317	1.49615731762552	2.2498462186214	0.028634149852242	0.287759844782151	-3.71331979388244	GLB1L3	no
SLC16A10	-0.441499522870651	2.93050428464693	-2.24948967290747	0.0286582803455824	0.287795743585229	-3.71401975698468	SLC16A10	no
VPS13A	0.241951400899317	3.48144377263859	2.24839333779307	0.0287325915673334	0.288249803634154	-3.71617149274337	VPS13A	no
ZNF555	-0.227963528217824	2.56994034581428	-2.2482152831581	0.0287446764678391	0.288249803634154	-3.71652087318272	ZNF555	no
CXorf38	0.174578634361626	4.00681248738165	2.24739335711445	0.0288005204847913	0.288603068193696	-3.71813337162475	CXorf38	no
ACTR5	0.19699448940777	2.51309383650764	2.2462022317627	0.0288816194396135	0.288848343600217	-3.72046933184301	ACTR5	no
SNORD100	0.48799246652383	4.79307533809675	2.24620019967554	0.0288817579688713	0.288848343600217	-3.72047331618185	SNORD100	no
MT-TP	0.689624072279572	6.03555767558083	2.24612481085878	0.0288868977098581	0.288848343600217	-3.72062112990522	MT-TP	up
AREG	-0.573648636904327	6.57135733388871	-2.24544532905004	0.0289332589110322	0.289105418626367	-3.72195319713837	AREG	down
MAML2	0.237766911864181	5.0306579146614	2.24506002331354	0.0289595776664073	0.289162002676203	-3.72270841075096	MAML2	no
LIMA1	0.274776411822001	6.11806591737005	2.24471105767923	0.0289834324555883	0.289193920845175	-3.72339230518347	LIMA1	no
OMA1	0.210890445553088	3.6212100927516	2.24423092580602	0.0290162820094545	0.289315478525893	-3.72433311430923	OMA1	no
FKBP8	0.183865366123339	8.1367096584889	2.24370418206402	0.0290523585498055	0.28946901589945	-3.72536506962786	FKBP8	no
STX6	0.210457951374433	3.79286413768876	2.24257266950615	0.0291299898170942	0.28991059862333	-3.72758117262267	STX6	no
TAF11	0.15364359743977	4.07844459303803	2.24243545145569	0.0291394165989339	0.28991059862333	-3.72784985648167	TAF11	no
HAL	0.181204486777468	0.960556403973959	2.24190439601451	0.029175925175717	0.28991059862333	-3.72888957884206	HAL	no
CLDN19	0.53827660434	4.23365704799613	2.2418105677023	0.0291823798159897	0.28991059862333	-3.729073258911	CLDN19	up
MTUS1	0.264121079715123	5.9093643544403	2.24128424429914	0.0292186101033298	0.28991059862333	-3.73010348319527	MTUS1	no
KRT19	0.415185569671918	10.5432918479198	2.24119774232583	0.0292245684076935	0.28991059862333	-3.73027278307855	KRT19	no
CTSH	0.319003352957858	3.69422475191875	2.24094993670442	0.0292416433499637	0.28991059862333	-3.73075775362	CTSH	no
PPP3CA	0.237736375937521	4.78394160344761	2.24028856888727	0.0292872578495639	0.290157340860613	-3.73205187599589	PPP3CA	no
PJA2	0.181668888092481	6.46620404478974	2.23905120004442	0.0293727682171209	0.290581703009787	-3.73447224289925	PJA2	no
PLEKHA7	-0.2581355483093	4.18704659919121	-2.23832131702507	0.0294233114671514	0.290581703009787	-3.73589942541665	PLEKHA7	no
MACC1	0.226216644720155	1.24045516755055	2.23823968335863	0.0294289692512248	0.290581703009787	-3.73605902482376	MACC1	no
XIST	1.47562840272934	3.44303615972865	2.23801010481987	0.0294448858093451	0.290581703009787	-3.73650784110216	XIST	up
MRS2	-0.244004594836957	4.40429928046023	-2.23795285609198	0.0294488560192901	0.290581703009787	-3.73661975407325	MRS2	no
MAP1LC3B	-0.209927177220389	6.66910060205996	-2.23769242357568	0.0294669230406154	0.290581703009787	-3.73712883240994	MAP1LC3B	no
CYP2U1	-0.210535600329909	2.2219193187326	-2.23729957618773	0.0294941946477562	0.290581703009787	-3.73789665608746	CYP2U1	no
SAP30	0.350770159112087	3.31987983206686	2.23727142567684	0.0294961497233308	0.290581703009787	-3.73795167228088	SAP30	no
PI4K2A	-0.198445279252976	4.23648278425152	-2.23664877619065	0.0295394225489154	0.290803358834224	-3.73916840809324	PI4K2A	no
SLC17A9	0.301089112921953	2.23764709878776	2.23565408793311	0.0296086677917791	0.290956866263433	-3.74111158064903	SLC17A9	no
EGLN1	0.25490869494277	5.43460953460204	2.23517631412817	0.0296419790343691	0.290956866263433	-3.74204468425632	EGLN1	no
NXPH4	-0.28004282082828	1.87765532216539	-2.23509348606947	0.0296477573242765	0.290956866263433	-3.74220643285118	NXPH4	no
SLC25A27	-0.314042505305025	1.90429462150149	-2.23499224756999	0.0296548213248631	0.290956866263433	-3.74240412713893	SLC25A27	no
ZNF512B	-0.224640137955152	5.10548895335547	-2.23493328431403	0.02965893622101	0.290956866263433	-3.74251926473553	ZNF512B	no
TFB1M	0.209051068561459	2.36575340864614	2.23458944064273	0.0296829422586399	0.290988451455672	-3.74319063910074	TFB1M	no
MDGA1	0.123816794738791	0.648371986472789	2.23400715320532	0.0297236348480068	0.291183459928094	-3.74432739597658	MDGA1	no
CTH	0.189262830394264	1.30203933682946	2.23355199492684	0.0297554774827968	0.291291558938232	-3.74521579935228	CTH	no
FKBP2	0.196755470939642	8.20269156795916	2.23307437617499	0.0297889238700227	0.291415195846575	-3.7461478832376	FKBP2	no
GGT5	0.462505986944257	2.32738508258099	2.23263728050121	0.0298195616585439	0.291511203671757	-3.74700074261461	GGT5	no
SMAD2	0.160308991926144	4.3718569843862	2.23104999526512	0.0299310552609269	0.292396959244742	-3.75009669949422	SMAD2	no
PILRA	0.472643898173596	2.94069507326016	2.22669372734543	0.0302389426252179	0.295198715348972	-3.75858422747812	PILRA	no
ACOT4	-0.30877884736872	3.72189757066146	-2.22464531778166	0.0303846827372015	0.296185668347216	-3.76257055046915	ACOT4	no
FAM83E	0.235955105653252	1.72637786044408	2.22444137889425	0.030399226479884	0.296185668347216	-3.7629672628927	FAM83E	no
C2orf72	-0.346256743905829	7.44420521366015	-2.22367773911627	0.0304537394977832	0.296185668347216	-3.7644524697901	C2orf72	no
LMO2	-0.3396029402204	6.14623787530014	-2.2235139334963	0.0304654441312835	0.296185668347216	-3.76477100178347	LMO2	no
SLC9A9	-0.338470856344324	4.46873515568297	-2.2233318567874	0.0304784589779005	0.296185668347216	-3.76512504069406	SLC9A9	no
PNP	-0.352738337524091	6.67342556972065	-2.22328039833411	0.0304821381191748	0.296185668347216	-3.76522509473917	PNP	no
NECAP1	0.151073230423206	4.12033268186887	2.22319638842413	0.0304881454452703	0.296185668347216	-3.76538843664079	NECAP1	no
CAPN6	-0.241153524173624	9.64984089180317	-2.22202313526132	0.0305721510221726	0.296567722689323	-3.76766908451706	CAPN6	no
SMG9	-0.162716541267472	4.71767509670681	-2.22191480556671	0.030579917788356	0.296567722689323	-3.76787961328822	SMG9	no
COLQ	0.191349126293682	1.14999726434213	2.22175989360057	0.0305910273279079	0.296567722689323	-3.76818065580045	COLQ	no
PRELP	0.453221330861794	2.14218481757983	2.22104330232748	0.0306424641957415	0.296860800191131	-3.76957299355258	PRELP	no
MYO1A	-0.372009283154888	1.17328854196937	-2.21917726190777	0.0307767670224804	0.297636663234831	-3.7731969855395	MYO1A	no
SPIRE2	-0.299125007213225	6.22549558395395	-2.21898290502635	0.0307907851361481	0.297636663234831	-3.77357429780974	SPIRE2	no
PRKCH	0.175071268799108	5.64120791734899	2.21895575259879	0.030792743971001	0.297636663234831	-3.77362700767496	PRKCH	no
DEDD	-0.174272455085679	6.02907101034127	-2.21845556562257	0.0308288482293906	0.297636663234831	-3.77459790504403	DEDD	no
TNR	0.152626675337057	0.478111877635657	2.2184554515492	0.0308288564676409	0.297636663234831	-3.77459812644782	TNR	no
ARMCX5-GPRASP2	0.200869227083085	1.30858588325563	2.21636801814234	0.0309799343989449	0.298889112095678	-3.77864804135356	ARMCX5-GPRASP2	no
RLF	0.189434673073889	5.22955569757866	2.21514503867955	0.0310687507905517	0.299452600133958	-3.78101934154595	RLF	no
F2RL1	0.375942480835632	2.77159777471921	2.21497493404786	0.0310811220797658	0.299452600133958	-3.7813490814706	F2RL1	no
ZNRF3	-0.329444101032331	3.77362010198947	-2.21442709152129	0.031120994866966	0.299630541363589	-3.7824109075964	ZNRF3	no
NEO1	-0.254359209054644	2.2687377771897	-2.21408982481896	0.0311455640796262	0.299638971716708	-3.78306448938517	NEO1	no
MYD88	-0.306854219500276	3.60093230987956	-2.213827591215	0.0311646791070453	0.299638971716708	-3.78357260973805	MYD88	no
NACC1	-0.20237911621627	4.80726905335225	-2.21258055594882	0.0312557211557039	0.300308057967535	-3.78598826814074	NACC1	no
TLN2	0.187303770326636	2.16350605723292	2.21215026330648	0.0312871898589821	0.30040423239773	-3.78682153796675	TLN2	no
MTCL1	-0.271874692617902	2.77162112897602	-2.21118326010456	0.0313580119804061	0.300877868206789	-3.78869367263859	MTCL1	no
RNF185	0.145855461945401	5.57836691320918	2.21057212557346	0.0314028436258823	0.300918671774293	-3.78987649305212	RNF185	no
CMC2	0.183687214286851	3.10107867953967	2.21053926178184	0.0314052560513066	0.300918671774293	-3.78994009167854	CMC2	no
E2F1	-0.282569850643177	3.08665170147431	-2.20972926480991	0.031464767026045	0.301282676879346	-3.79150736771398	E2F1	no
VMP1	0.345425152760699	6.23263134225506	2.20912658923314	0.0315091104929739	0.301501051121765	-3.79267318832851	VMP1	no
PEX7	0.172045433503657	2.94572144651518	2.20691046671458	0.0316726420143018	0.302858822102603	-3.79695782847268	PEX7	no
TRAIP	-0.176365730649036	1.79224349004169	-2.20589305395497	0.0317479690337788	0.303103611496686	-3.79892370618152	TRAIP	no
PEX11A	0.236008357852508	2.84665468529736	2.20537752921176	0.0317861976289952	0.303103611496686	-3.79991953542821	PEX11A	no
IQGAP2	-0.237063559951532	7.18485738837858	-2.20533141337154	0.0317896193134337	0.303103611496686	-3.80000860719315	IQGAP2	no
PRDX1	0.164303873664327	9.22450111963261	2.2052148621666	0.0317982685802588	0.303103611496686	-3.80023371654641	PRDX1	no
OR7E14P	-0.229576607360618	1.90860183673423	-2.20505627857833	0.031810040403279	0.303103611496686	-3.80053999239601	OR7E14P	no
MCM4	-0.16443881856978	5.54546684592704	-2.20459859625209	0.0318440361839877	0.303103611496686	-3.80142382249821	MCM4	no
CLDND1	0.181791470448614	5.12613111166569	2.20405191964086	0.0318846842709162	0.303103611496686	-3.80247931183694	CLDND1	no
ARSA	-0.176477981309562	5.11357498227075	-2.2036704152893	0.0319130780845178	0.303103611496686	-3.80321576936644	ARSA	no
SARAF	0.178044704991473	8.10147001550736	2.20362055478167	0.0319167906454148	0.303103611496686	-3.8033120125489	SARAF	no
OSGIN1	-0.223338873497619	2.16185035859799	-2.20358786220288	0.0319192251070766	0.303103611496686	-3.80337511638674	OSGIN1	no
MICAL2	0.355859935540749	2.80639459398522	2.20335712501341	0.0319364116692344	0.303103611496686	-3.80382046782272	MICAL2	no
ZNF558	0.192924417870115	3.1514351603981	2.20272434528097	0.0319835864198325	0.30334568176913	-3.80504161460609	ZNF558	no
COMMD7	-0.163540818103626	6.1317866253257	-2.20090513195328	0.0321195540388901	0.304429002701708	-3.80855075065597	COMMD7	no
SH3D21	0.277920708249874	4.34603357827906	2.20042561432876	0.0321554778161406	0.304563284132714	-3.80947530982662	SH3D21	no
OXSR1	0.193455181624565	5.26841904991005	2.19980658913634	0.0322019053689732	0.304796804097536	-3.8106686089212	OXSR1	no
PARP1	-0.268524819259321	4.80726382517826	-2.19892326507131	0.0322682579101769	0.30512379588642	-3.81237092060474	PARP1	no
OAS1	0.380134320179615	3.15747496030996	2.19876652367629	0.0322800444108713	0.30512379588642	-3.81267292847042	OAS1	no
KATNBL1	0.369258025492713	6.4137574911188	2.19676689078468	0.032430744273038	0.306153737961472	-3.816524248293	KATNBL1	no
DTWD1	0.19838372953686	2.35860754505319	2.19674040194598	0.0324327447243991	0.306153737961472	-3.81657524680298	DTWD1	no
STK17A	-0.220145835113347	5.4616247340385	-2.19640862061256	0.0324578102389758	0.306183885131686	-3.8172139768897	STK17A	no
NFX1	0.160293638694596	4.55695700638959	2.19544282129035	0.0325308719001351	0.306480399121966	-3.81907283714349	NFX1	no
YEATS2	0.263854920470896	4.28200717072009	2.19541306233894	0.0325331254310449	0.306480399121966	-3.81913010308919	YEATS2	no
ARMC2	0.217434557804315	1.96351808112991	2.19494061675926	0.0325689203423751	0.306480399121966	-3.82003915715886	ARMC2	no
XPO6	-0.21306785639436	6.66722513403456	-2.19470572753697	0.0325867296676027	0.306480399121966	-3.82049105827814	XPO6	no
IFIT2	0.489573395492373	4.05179830864361	2.19435716682087	0.0326131733858358	0.306480399121966	-3.82116157752059	IFIT2	no
ZFAND1	0.180838277800579	4.04873821427782	2.19425930529791	0.0326206010923444	0.306480399121966	-3.82134981600218	ZFAND1	no
CNTROB	0.168290966208898	3.12981819167458	2.19297979719453	0.0327178531567749	0.30707629089385	-3.82381033795817	CNTROB	no
FSCN1	-0.314709871672429	5.82370657748652	-2.19284784893051	0.0327278967078809	0.30707629089385	-3.82406401012885	FSCN1	no
HEMK1	0.196444835129824	3.34621535653129	2.19214630479072	0.0327813419890515	0.307371739119044	-3.82541252634664	HEMK1	no
ARHGAP17	-0.308152551016507	6.15883148076859	-2.19134500354404	0.0328424810104806	0.307720373679549	-3.82695236206329	ARHGAP17	no
CERS2	-0.133042901050466	6.46076744553774	-2.19103484252355	0.0328661731332338	0.307720373679549	-3.82754826438534	CERS2	no
CCDC81	0.201526220164631	1.61107039244657	2.19079546260671	0.032884468820959	0.307720373679549	-3.82800812975988	CCDC81	no
AKT1	-0.184271453232715	5.48543219934151	-2.1901983315954	0.0329301463344376	0.307941962949761	-3.82915507932441	AKT1	no
ARHGEF26-AS1	-0.119417567545711	0.736257389357579	-2.1895720212503	0.0329781159303647	0.30818467617435	-3.83035779881462	ARHGEF26-AS1	no
C11orf21	0.198950828152601	1.05337649458349	2.188642606985	0.033049413865466	0.308644926419385	-3.83214205400514	C11orf21	no
HELZ2	0.346376422541411	3.63199928721844	2.18828939755955	0.0330765450962016	0.308692369867817	-3.83281996872152	HELZ2	no
GSTA4	-0.338016066073044	6.22512625832381	-2.1872786239808	0.0331542944458905	0.309136246014661	-3.83475944780431	GSTA4	no
NKIRAS2	-0.151221248449161	5.26336161162347	-2.18709712964478	0.0331682721275821	0.309136246014661	-3.83510762213119	NKIRAS2	no
CD109	0.331143063405831	2.74313541895427	2.18650551114722	0.0332138712992247	0.309279065253788	-3.83624240333944	CD109	no
CDK8	0.19864918202144	3.7605724550725	2.18632517710667	0.0332277815659474	0.309279065253788	-3.83658825105241	CDK8	no
RAPSN	-0.310157592129714	2.79604313589678	-2.18589635457072	0.0332608798616673	0.309381433344505	-3.83741055980806	RAPSN	no
PDSS2	0.193537830376997	3.91902880973872	2.18518145374283	0.0333161233669165	0.309584714223145	-3.83878115572456	PDSS2	no
EPCAM	0.344544624955201	1.9289844602978	2.1843804061507	0.0333781197117643	0.309584714223145	-3.84031647157106	EPCAM	no
SCAP	-0.164270028164319	5.34314549712707	-2.18435440397974	0.033380133825795	0.309584714223145	-3.84036630046282	SCAP	no
TAC3	1.29409191441396	4.98064345719732	2.18388817002572	0.0334162662075319	0.309584714223145	-3.84125967826669	TAC3	up
PLBD1	0.21221610087339	6.67506454174001	2.18378566797676	0.0334242145642391	0.309584714223145	-3.84145606727105	PLBD1	no
TEKT4P2	-0.323777514408886	2.4757095763794	-2.18370834098233	0.0334302118624696	0.309584714223145	-3.84160421704849	TEKT4P2	no
CRISPLD2	0.424917501193653	6.51411388607349	2.18361390301088	0.0334375375316377	0.309584714223145	-3.84178514365395	CRISPLD2	no
FGFBP3	-0.157665909081083	1.50172629750863	-2.1831277628332	0.0334752703729328	0.309716876802631	-3.84271640092481	FGFBP3	no
LRCH4	-0.15139710851347	3.08107897768776	-2.18232833768311	0.033537400969029	0.309716876802631	-3.84424741958425	LRCH4	no
KPNA2	-0.235194660120345	4.83358833089771	-2.18213287677334	0.033552607437904	0.309716876802631	-3.84462168606279	KPNA2	no
COG1	0.129066751522385	4.8692191897816	2.18211405194338	0.0335540722922698	0.309716876802631	-3.84465773018759	COG1	no
FAM102B	0.261426461303313	4.04256854275936	2.18200662006775	0.0335624331816266	0.309716876802631	-3.84486342636204	FAM102B	no
LINC01359	0.221277693430253	0.782859408413629	2.18095241931034	0.0336445736607828	0.310267991109715	-3.8468814255446	LINC01359	no
DGKZ	0.199585832422681	5.14302236013993	2.1806716302616	0.0336664817841029	0.310267991109715	-3.84741878903617	DGKZ	no
KCNK1	0.35342992778601	2.97796369232383	2.17967008998511	0.0337447276122619	0.310784501213193	-3.84933503396639	KCNK1	no
KRT15	0.285706919797921	2.285113742009	2.17915836361098	0.0337847681860799	0.310845282642102	-3.85031383851	KRT15	no
KCNG1	-0.266825472348483	3.95614033394929	-2.17901827498559	0.0337957368512951	0.310845282642102	-3.85058175993061	KCNG1	no
TACC2	-0.28933498948786	6.84335709213241	-2.17859739261776	0.0338287099567628	0.310944261775918	-3.85138661770925	TACC2	no
MPRIP	0.177831985136233	5.21070527206748	2.17778398996794	0.033892514374503	0.31132631806343	-3.852941732404	MPRIP	no
SHCBP1	-0.248225368239939	2.40834314100044	-2.17651234576115	0.0339924759109188	0.311911642939274	-3.85537198147841	SHCBP1	no
BLZF1	0.174556420530407	4.44623719082038	2.17616065354228	0.0340201674831985	0.311911642939274	-3.85604389626104	BLZF1	no
KRT1	0.322310228418784	1.83261364571523	2.17612369469468	0.0340230787033554	0.311911642939274	-3.85611450164661	KRT1	no
MRPS2	-0.175692206723694	4.76374501106858	-2.17580651391034	0.0340480717971496	0.311936490241032	-3.85672039625575	MRPS2	no
F11R	0.235225857208967	6.30177282020305	2.17479900347551	0.0341275683186163	0.312233873490375	-3.85864450920043	F11R	no
STAG3L4	-0.227389656263282	5.89034595780498	-2.17440568875791	0.0341586466408879	0.312233873490375	-3.85939544994927	STAG3L4	no
LGMN	-0.200070433225356	8.90437320778141	-2.17417860641037	0.0341766012005687	0.312233873490375	-3.85982895849573	LGMN	no
CEP95	0.203417927050088	4.1827541606303	2.17399064779169	0.0341914686656676	0.312233873490375	-3.86018775011087	CEP95	no
S100A6	0.180291616693211	9.57897570955362	2.17398328170322	0.0341920514365844	0.312233873490375	-3.86020181061368	S100A6	no
NHSL1	-0.218732518322193	5.05089068979288	-2.1736391004038	0.0342192912079628	0.312243893220044	-3.86085874527478	NHSL1	no
GTPBP6	-0.211584315160436	5.26720306194297	-2.17332910989258	0.0342438413177254	0.312243893220044	-3.86145034683105	GTPBP6	no
LARS2	-0.2145176899549	3.09682981773637	-2.17312439007813	0.034260062860632	0.312243893220044	-3.86184100624256	LARS2	no
CCNK	0.244815348934783	3.34641539368724	2.17242309286238	0.0343156832950145	0.312547332756609	-3.86317903579947	CCNK	no
SRP54	0.140292088115465	4.99755556921537	2.17188034067762	0.0343587838529302	0.312736420778394	-3.86421432671655	SRP54	no
ABCD3	-0.229211674221598	5.2643439523925	-2.17156665466339	0.0343837156950948	0.312759997411067	-3.86481258015993	ABCD3	no
ATG4D	-0.165803517955596	4.9615530544123	-2.17072518987822	0.034450674056966	0.313165575404849	-3.86641704611945	ATG4D	no
CD82	0.314850735339372	4.75315924455272	2.16951006242598	0.0345475682592664	0.31384257499122	-3.8687330874324	CD82	no
C2CD2L	0.15697954383492	2.69647304930197	2.16834328174936	0.0346408325186879	0.314332839087377	-3.87095597021232	C2CD2L	no
GGT1	-0.225762960483779	1.95113201879649	-2.16825956239149	0.0346475329524076	0.314332839087377	-3.87111542944433	GGT1	no
IL17RE	0.401523663580669	2.27434311568088	2.16799270882388	0.0346688980320672	0.314332839087377	-3.87162366817023	IL17RE	no
ZNF763	0.205001836507891	2.37410012140973	2.16755131789879	0.0347042624855594	0.314449819116729	-3.87246421025706	ZNF763	no
FNIP1	0.174603283650518	5.40107334904379	2.16683094685412	0.0347620470147404	0.314769661163875	-3.87383571095815	FNIP1	no
ATP13A4	0.259223661838387	1.21374612892043	2.16547569221182	0.034870987761702	0.315552008840379	-3.87641493214106	ATP13A4	no
KMT2E	0.262888999829023	4.15650516411403	2.16479903940255	0.0349254919252319	0.31584106037553	-3.87770218833161	KMT2E	no
AHCYL1	-0.146439804046683	6.50282359181161	-2.16437523971274	0.0349596669367983	0.315946015137663	-3.87850825021565	AHCYL1	no
MXRA5	-0.50914583895993	2.84316640905716	-2.16405107866557	0.0349858269491676	0.315978446104128	-3.87912471244191	MXRA5	down
FCHO2	0.209910219740536	4.92074950928791	2.16329288414572	0.035047080873426	0.316259192348033	-3.88056628459283	FCHO2	no
SH3KBP1	-0.135159828646536	4.61862463378662	-2.16310721965418	0.0350620949013606	0.316259192348033	-3.88091922889419	SH3KBP1	no
BRAF	0.19384170100106	3.70395814366222	2.16208753038762	0.0351446542575246	0.316727870217716	-3.88285718967758	BRAF	no
VPS8	0.191998136244442	4.87071191786622	2.16190679936006	0.0351593049730931	0.316727870217716	-3.88320059739001	VPS8	no
CDCA5	-0.290871369393293	3.13839806017252	-2.16123203019495	0.0352140516034824	0.316991657254263	-3.88448251879295	CDCA5	no
EIF5	0.157845596317347	6.56286542929382	2.16098792550111	0.0352338751830583	0.316991657254263	-3.88494618543546	EIF5	no
BAG6	-0.14979567439548	6.834325373757	-2.15984586420388	0.0353267513882044	0.317026592606634	-3.88711490683649	BAG6	no
HCAR3	0.583402768660144	2.57432432485717	2.15981569709539	0.0353292075872435	0.317026592606634	-3.8871721799028	HCAR3	up
LDHA	0.404756493426315	6.55228790207896	2.1595141552542	0.0353537672920077	0.317026592606634	-3.88774462877809	LDHA	no
KIF22	-0.164862792493147	4.88141564784525	-2.15947958257529	0.0353565840931893	0.317026592606634	-3.88781025753245	KIF22	no
MAP4K5	0.240785232355006	4.50861005265962	2.15913916920867	0.0353843297135699	0.317026592606634	-3.88845641221563	MAP4K5	no
PLCXD1	-0.269865310787252	4.70499484219512	-2.15913448812887	0.0353847113812661	0.317026592606634	-3.88846529700603	PLCXD1	no
POU2F2	-0.218329864855301	1.93934730716793	-2.15899258680508	0.0353962828947902	0.317026592606634	-3.88873462120431	POU2F2	no
PPP4R1	0.142483594978705	6.38876510421547	2.15721913451275	0.0355411815099013	0.318014229167827	-3.89209934018395	PPP4R1	no
SPIDR	0.205378711925163	4.4066963036951	2.15708713530167	0.0355519871882026	0.318014229167827	-3.89234968679798	SPIDR	no
THRB	0.22059851466497	2.52392650650867	2.15623295835677	0.0356219812543388	0.318395701066763	-3.89396939189536	THRB	no
TANK	0.174499765897426	5.95910434629326	2.15601182065902	0.0356401216923793	0.318395701066763	-3.89438863037821	TANK	no
KCNK5	-0.3819422698036	5.93272911117622	-2.15476987423322	0.0357421520732566	0.319103563057091	-3.89674248184345	KCNK5	no
ZNF354A	0.22038543745145	4.66199053203841	2.15344762229004	0.0358510613433677	0.319871897862208	-3.89924729979298	ZNF354A	no
MED17	0.137172600026881	2.19049550993905	2.15290694636003	0.0358956786978361	0.320065991140769	-3.90027116605644	MED17	no
RTN4	0.201082344311721	6.705278446874	2.15202452420006	0.0359686020356025	0.320442192870217	-3.90194173173705	RTN4	no
PCCB	-0.168037263446739	4.69835688592752	-2.15161182409377	0.0360027521212219	0.320442192870217	-3.90272284379593	PCCB	no
ANKMY2	0.1811839579364	5.44594521383797	2.15156605539673	0.0360065411375707	0.320442192870217	-3.90280946195137	ANKMY2	no
TMEM168	-0.328331965714952	4.67295750913818	-2.1507315840866	0.036075685171375	0.320684418404199	-3.90438844725207	TMEM168	no
SPI1	-0.364642425679161	4.286268487454	-2.15068469084954	0.036079574182914	0.320684418404199	-3.90447716348103	SPI1	no
MIR1283-1	0.380570434802275	6.98955203362428	2.1503563237964	0.0361068170508152	0.32072292632891	-3.90509834853633	MIR1283-1	no
RIOK3	0.205357959323697	6.42133711802089	2.1498797943066	0.0361463842439338	0.320870788225002	-3.9059996784078	RIOK3	no
CDH13	-0.377780560283914	1.86077848637198	-2.14931011753297	0.0361937355206596	0.321072239421923	-3.90707697381974	CDH13	no
BST2	0.358442408327727	7.13246933835199	2.14898313541287	0.0362209386824941	0.321072239421923	-3.90769521101214	BST2	no
ZFP92	-0.186831567029358	1.72456174378013	-2.14877956127419	0.0362378840121893	0.321072239421923	-3.90808007673858	ZFP92	no
ESYT2	0.143158718557238	7.27750006004044	2.14810307513062	0.0362942440391768	0.321247176005317	-3.9093587857312	ESYT2	no
GINS3	-0.227883861646133	2.16364749662841	-2.14799177662695	0.0363035239974578	0.321247176005317	-3.9095691325972	GINS3	no
ISL1	-0.361089756203164	3.64249418479925	-2.14698153155013	0.0363878523806131	0.321789984508024	-3.91147801570782	ISL1	no
MIR525	0.345025338395962	5.688934922944	2.14631684128911	0.0364434297895336	0.322078013651313	-3.91273355780037	MIR525	no
ATG4A	0.184970925571692	3.90244906660654	2.14575529704228	0.0364904407034231	0.322290018553452	-3.91379401449473	ATG4A	no
STK24	0.196761389368308	5.27719560005782	2.14482164479971	0.0365687210903105	0.322637496314814	-3.9155566740737	STK24	no
ACTRT3	-0.176047489210544	1.9397235064872	-2.1441478405063	0.0366253063693673	0.322637496314814	-3.91682836601691	ACTRT3	no
TROAP	-0.250407924528553	2.43276206850713	-2.144112384868	0.0366282860148643	0.322637496314814	-3.91689527336213	TROAP	no
CAP1	0.137819442372789	8.0739781774943	2.14398118856915	0.036639313427318	0.322637496314814	-3.91714284224315	CAP1	no
IGFLR1	-0.220786340238625	1.90380456778869	-2.14365737127518	0.0366665436182475	0.322637496314814	-3.91775383523403	IGFLR1	no
SNORA5A	0.350963595189588	4.59426903821422	2.14363927296522	0.0366680660502085	0.322637496314814	-3.91778798167476	SNORA5A	no
ARF4	0.136731170647114	8.0190208758017	2.14207587560483	0.0367997884107528	0.323254046170624	-3.92073677053398	ARF4	no
POMZP3	-0.361418129972757	2.7944162221551	-2.14200287202061	0.0368059493655166	0.323254046170624	-3.92087442195059	POMZP3	no
DLEU2L	0.197929690809825	1.14477819007887	2.14198555156281	0.0368074112147992	0.323254046170624	-3.920907079851	DLEU2L	no
CMTM8	-0.256274930854459	4.01189280424174	-2.1410748421139	0.0368843469043228	0.323726628409789	-3.92262392271968	CMTM8	no
MT-RNR1	-0.847383336536231	10.0924524058363	-2.14055370074006	0.0369284356592466	0.323910508016162	-3.92360609027272	MT-RNR1	down
FKBP4	-0.198660920187457	5.35356900007633	-2.14016121852656	0.0369616702637004	0.323999011910797	-3.92434564953254	FKBP4	no
TAPT1	-0.210846692301057	4.61364492551759	-2.13918486735431	0.0370444593693718	0.324521518593139	-3.92618491152622	TAPT1	no
ACOT9	0.207724665771833	3.92179758802727	2.13857580091626	0.0370961869923727	0.324755956890148	-3.92733192476534	ACOT9	no
BBOX1	-0.472105986561741	2.74140624909815	-2.13832368238016	0.0371176177601427	0.324755956890148	-3.92780664291951	BBOX1	no
FPR3	0.617007540873872	2.99124423795841	2.13737078284678	0.0371987147802986	0.325262216245722	-3.92960045282664	FPR3	up
SSR1	0.180649756988749	5.67810284964552	2.13692334731059	0.0372368475102287	0.325332333359181	-3.93044250980187	SSR1	no
STEAP4	0.31095445410153	7.77231468912397	2.13631229021576	0.0372889801797257	0.325332333359181	-3.93159225958743	STEAP4	no
CMTM3	0.275014713747911	5.31047039799477	2.1362974434148	0.03729024763731	0.325332333359181	-3.93162019155448	CMTM3	no
RFK	0.330760234959274	5.33161873225985	2.13607283605899	0.0373094267596511	0.325332333359181	-3.93204273596823	RFK	no
COCH	-0.235975105558334	2.54410669443639	-2.13582707220592	0.0373304223184938	0.325332333359181	-3.93250503887357	COCH	no
HEG1	-0.348774456944763	5.30078289948623	-2.13447311287457	0.0374462763401405	0.325332333359181	-3.93505115915934	HEG1	no
STXBP5	0.218902819534896	4.08787684403132	2.13419162919656	0.0374704014823294	0.325332333359181	-3.93558032050137	STXBP5	no
IFT74	0.187506947086002	3.0099418201197	2.13418859553123	0.0374706615629813	0.325332333359181	-3.93558602317443	IFT74	no
NT5DC3	-0.357990827755464	4.32175323943437	-2.13418111697125	0.0374713027178262	0.325332333359181	-3.93560008131551	NT5DC3	no
THOC1	0.221599440430117	3.39826903519415	2.13403802434446	0.0374835722406932	0.325332333359181	-3.93586905786892	THOC1	no
IMP3	0.134039998562969	5.28309643565708	2.13335505657052	0.0375421819814139	0.325332333359181	-3.93715265113938	IMP3	no
GALNT15	0.514304092299671	4.22172650094573	2.13314275579976	0.0375604171718098	0.325332333359181	-3.93755158689464	GALNT15	up
ZBTB7A	-0.19555616021775	4.11704311109669	-2.13301784815352	0.0375711495092422	0.325332333359181	-3.93778628622424	ZBTB7A	no
LURAP1	-0.367247337692564	3.36739541552651	-2.13299426184043	0.0375731763978924	0.325332333359181	-3.93783060321906	LURAP1	no
CYP2R1	0.218491034226863	2.34379223982443	2.13284905733293	0.0375856566479939	0.325332333359181	-3.938103423116	CYP2R1	no
NOMO2	-0.224500712394891	5.52463060690264	-2.1325151231411	0.0376143718785958	0.325332333359181	-3.93873078225798	NOMO2	no
DEDD2	0.158995109198047	5.60840648474664	2.13238289160737	0.0376257478637254	0.325332333359181	-3.93897918184539	DEDD2	no
LZIC	0.13964440695104	4.61866836133597	2.1323597264325	0.0376277410922061	0.325332333359181	-3.93902269677114	LZIC	no
MEX3C	-0.158165283360899	4.41914454205357	-2.13212099718189	0.0376482877378294	0.325332333359181	-3.93947111793287	MEX3C	no
STPG1	0.122789908817024	1.36193518021272	2.13147123029506	0.0377042607777354	0.325615019511115	-3.94069140698076	STPG1	no
AMZ1	0.429630422698226	1.38585122195781	2.13071340808164	0.0377696340221535	0.325779222488422	-3.9421142372348	AMZ1	no
MYOF	0.26215720222218	6.86629574418036	2.13071128036518	0.0377698177083155	0.325779222488422	-3.94211823148294	MYOF	no
EIF4ENIF1	-0.176080473023672	4.00061428588594	-2.13040119466792	0.0377965958225772	0.325809448842523	-3.94270030324204	EIF4ENIF1	no
PRPF3	0.194261070879885	5.29077604946677	2.12899052672707	0.0379186268237817	0.326185910635036	-3.94534742260935	PRPF3	no
ZNF483	0.110365721882949	0.478828997669899	2.12860151236542	0.0379523393976616	0.326185910635036	-3.94607715146392	ZNF483	no
SMG1P7	0.232178275423275	2.93912471680226	2.12679584877225	0.0381091644142445	0.326185910635036	-3.94946283378177	SMG1P7	no
KCNE4	0.388310899444564	2.08617576916282	2.12659698603455	0.0381264705825795	0.326185910635036	-3.94983556203432	KCNE4	no
CASP4	-0.221868684938846	6.6488431579434	-2.12622454294595	0.0381589011912262	0.326185910635036	-3.95053355366155	CASP4	no
TOP3B	0.174836537614274	3.42994869385554	2.12593951457896	0.0381837364245372	0.326185910635036	-3.95106765348066	TOP3B	no
CEP83	0.211877766926774	2.0830865852236	2.12592119155773	0.0381853334385096	0.326185910635036	-3.95110198599528	CEP83	no
SCAND2P	0.244526000832572	5.27113259085987	2.12563053406207	0.038210674632347	0.326185910635036	-3.95164656858973	SCAND2P	no
HIGD2A	-0.154012915399693	6.58719222646937	-2.1248559759689	0.0382782768830957	0.326185910635036	-3.95309749550517	HIGD2A	no
ARHGAP10	0.256501995470826	3.63797432314616	2.12460374422468	0.0383003138446765	0.326185910635036	-3.95356988892512	ARHGAP10	no
FOXM1	-0.286347105471403	2.82013794908093	-2.12429098210285	0.0383276546222356	0.326185910635036	-3.95415558203877	FOXM1	no
LRRFIP2	0.168432792924494	4.39701162880143	2.12412690571069	0.0383420045374288	0.326185910635036	-3.95446281049477	LRRFIP2	no
LRRFIP1	0.281798126927009	4.54320851237509	2.12402858222094	0.0383506060368247	0.326185910635036	-3.95464690900144	LRRFIP1	no
PTPRQ	-0.396159064842383	1.63659919937046	-2.12392809890192	0.0383593982244642	0.326185910635036	-3.95483504418059	PTPRQ	no
IDH3A	-0.140526936863779	5.0119958787456	-2.12377791850514	0.0383725421404693	0.326185910635036	-3.95511621349684	IDH3A	no
WDR90	0.205854142785385	4.02002269167763	2.12374477055106	0.0383754438079485	0.326185910635036	-3.95517827121192	WDR90	no
HPS5	0.18044954707277	4.82093797532399	2.12371163959042	0.0383783441795403	0.326185910635036	-3.95524029630604	HPS5	no
PHLPP1	-0.175290476565608	4.52203647985276	-2.12343986848361	0.038402142972248	0.326185910635036	-3.95574905365712	PHLPP1	no
FSIP2-AS1	0.358343332599333	2.22092748090117	2.12342141350734	0.0384037595283915	0.326185910635036	-3.95578359952955	FSIP2-AS1	no
CHD2	0.195569399146006	5.13488601665054	2.12318167887815	0.0384247643917913	0.326185910635036	-3.95623233606856	CHD2	no
NEK6	0.306063053561901	4.91633597876143	2.12269463546949	0.0384674686718128	0.326185910635036	-3.95714385640534	NEK6	no
SPC25	-0.238596966287066	1.75195226691682	-2.12238642870212	0.0384945138670176	0.326185910635036	-3.95772058706299	SPC25	no
DDIT4	0.550845870038596	5.77464709417393	2.12173155870639	0.0385520339967891	0.326185910635036	-3.95894577806381	DDIT4	up
RCOR2	0.204879145186714	1.86193660168684	2.12161779867286	0.0385620336983387	0.326185910635036	-3.95915857865306	RCOR2	no
RNF217-AS1	0.164510120880391	0.637817086182587	2.12156779776347	0.0385664295809073	0.326185910635036	-3.95925210781462	RNF217-AS1	no
AZI2	0.162032500905664	4.93349029040965	2.12151534819581	0.0385710412104948	0.326185910635036	-3.95935021533662	AZI2	no
SH3PXD2B	0.463762190205399	4.10764519544816	2.1215048866122	0.038571961103152	0.326185910635036	-3.95936978360762	SH3PXD2B	no
WDR86	0.391655755400582	3.85185556560088	2.12125554318848	0.038593891679375	0.326185910635036	-3.95983615377918	WDR86	no
IL18R1	0.386088169158548	2.94208294671243	2.12125423372499	0.0385940068797647	0.326185910635036	-3.95983860286974	IL18R1	no
CLCN5	-0.216291223347816	4.11547893444267	-2.12125137748543	0.0385942581592233	0.326185910635036	-3.9598439448924	CLCN5	no
CCDC86	-0.245492065990841	2.91020907944845	-2.12124851752219	0.0385945097677064	0.326185910635036	-3.95984929387341	CCDC86	no
IRF6	-0.156998916700172	5.7822341472533	-2.12109383368703	0.0386081203878542	0.326185910635036	-3.9601385896464	IRF6	no
KMT2E-AS1	0.238086092407673	3.9645624725982	2.12108167710644	0.0386091902223198	0.326185910635036	-3.96016132461433	KMT2E-AS1	no
PPP1R14B	0.163117855136665	7.83218826586181	2.12043571126931	0.038666075435357	0.32646947528321	-3.96136923931506	PPP1R14B	no
NDUFV2	0.238826544953905	4.03571342190653	2.11958789741675	0.0387408469782341	0.326648384261543	-3.96295413115704	NDUFV2	no
APOL4	0.502912182977922	4.13888240728661	2.11943775765368	0.0387541014667609	0.326648384261543	-3.96323474531085	APOL4	up
SEMA3F	-0.354280888353045	5.27508809335786	-2.11926799385955	0.0387690931573042	0.326648384261543	-3.96355201718731	SEMA3F	no
INTU	0.179454791362235	1.96167736480621	2.11913773474307	0.0387805996601674	0.326648384261543	-3.96379544432191	INTU	no
NPRL2	0.153205165669518	4.18939369655678	2.11863430695694	0.0388250982559385	0.326826548698066	-3.96473612855789	NPRL2	no
RABL2B	0.174538418918721	2.58845933451898	2.11827123647162	0.0388572181807543	0.326900358961767	-3.96541443123956	RABL2B	no
NUCB1	0.154120459922311	7.55211431800982	2.11699634116214	0.0389701888895435	0.327504549381241	-3.96779547286035	NUCB1	no
NSMCE2	0.177773130986581	4.67067531355397	2.11693281710681	0.0389758253638937	0.327504549381241	-3.96791408144677	NSMCE2	no
KNDC1	0.158257930509075	0.93180758569152	2.11643518987025	0.0390200043555659	0.327679088766387	-3.9688431205943	KNDC1	no
SSC4D	0.649096481259872	2.66760262749774	2.11589406235267	0.0390680949090251	0.32788624738096	-3.96985316516074	SSC4D	up
PPP4R1L	0.258829675748477	2.91310174123993	2.11551865509795	0.0391014881412282	0.327969881659109	-3.97055375698627	PPP4R1L	no
THAP6	0.168851120509374	3.67655978605407	2.11473620871147	0.0391711684602669	0.328077832292688	-3.97201363905627	THAP6	no
UBXN11	0.237710281785989	2.81385417135841	2.11445209824072	0.0391964965807665	0.328077832292688	-3.97254361846753	UBXN11	no
HTATIP2	-0.172350673141972	6.16778477096726	-2.11444539699878	0.0391970941613587	0.328077832292688	-3.97255611824042	HTATIP2	no
TPM3P9	0.294339493919573	4.81638935607907	2.11432197672938	0.0392081015376574	0.328077832292688	-3.97278632716537	TPM3P9	no
SERINC2	-0.298296399505581	5.8328065135635	-2.11387607361304	0.0392478924081821	0.328121124396118	-3.97361795180961	SERINC2	no
PCM1	0.153495050362336	5.79442525011725	2.1137387577268	0.039260153108329	0.328121124396118	-3.97387402116213	PCM1	no
FAM184A	0.297436095607046	5.2183379854606	2.11306722980059	0.0393201608697961	0.328426570415439	-3.97512609950633	FAM184A	no
AHSP	0.586055277384641	3.91196681348096	2.11267138818599	0.0393555707964596	0.328464340831275	-3.97586399910914	AHSP	up
ABRACL	0.294263585237231	4.77528438806122	2.11249219451806	0.0393716096803257	0.328464340831275	-3.97619800115357	ABRACL	no
TSHR	-0.111424171571421	0.494484104457013	-2.11173040807691	0.0394398577501119	0.328837741896257	-3.97761764338175	TSHR	no
LY6K	0.465399568926109	2.90053394138379	2.11077335053845	0.0395257464307405	0.329357693026152	-3.97940058068744	LY6K	no
ADGRG2	0.225853593813774	1.27738227806141	2.11022947961258	0.0395746274554881	0.329568833878274	-3.98041347672678	ADGRG2	no
ASAP3	0.405248595537953	4.75939194802037	2.10850286678625	0.0397301585922712	0.33051500188233	-3.98362764593142	ASAP3	no
TIGD2	-0.202447579185248	5.90933848746983	-2.10844408325603	0.0397354631165056	0.33051500188233	-3.98373703547363	TIGD2	no
TRMT44	-0.191610148470962	3.14629796753708	-2.10707834479328	0.0398588791080032	0.331344684461364	-3.98627780359082	TRMT44	no
PHKA2	0.187732339422862	4.64161568995192	2.10628754220315	0.0399304933836123	0.331743012983494	-3.98774835359503	PHKA2	no
TVP23B	0.170625243311508	4.73155529696319	2.10578053359757	0.0399764666038331	0.331927969150095	-3.98869092699657	TVP23B	no
SNORD113-6	0.718639357877312	4.56830272450159	2.10492572719877	0.0400540811009419	0.332134501845949	-3.99027965730579	SNORD113-6	up
ZNF79	0.137422374649069	4.53521444046201	2.10486241550648	0.0400598348853518	0.332134501845949	-3.99039730600763	ZNF79	no
EPB42	0.427918549731564	2.3908392915985	2.10429072807857	0.0401118226581544	0.332134501845949	-3.99145950789085	EPB42	no
CPAMD8	-0.197998268556165	3.18365391316363	-2.10389699942168	0.0401476615361611	0.332134501845949	-3.99219091996929	CPAMD8	no
NHLRC3	0.229475297413199	4.8725657917852	2.10384355284748	0.0401525286259528	0.332134501845949	-3.9922901964498	NHLRC3	no
SPNS1	0.124824939303243	2.19991263728726	2.10383523965941	0.040153285709176	0.332134501845949	-3.99230563792445	SPNS1	no
MCL1	0.149427739057085	8.60542589033472	2.10350133653511	0.0401837046098358	0.332134501845949	-3.99292580985043	MCL1	no
DQX1	0.195959626832287	1.77161411102088	2.10310444539243	0.0402198879238195	0.332134501845949	-3.99366286488781	DQX1	no
MAN2A2	-0.17318495531398	5.22522595559052	-2.10294595134535	0.0402343452642058	0.332134501845949	-3.99395716707963	MAN2A2	no
POF1B	-0.457872127231663	2.33272219270284	-2.10289935288478	0.040238596694816	0.332134501845949	-3.99404369064247	POF1B	no
F5	-0.411432415082769	4.54217804887634	-2.10263546103504	0.040262680374241	0.332137455839128	-3.99453365216808	F5	no
CLDN10	0.30018570033249	1.15607701263172	2.10171573465605	0.0403467160586306	0.332618160350368	-3.99624088346367	CLDN10	no
TMEM181	0.153857962606457	5.77417968073571	2.10147788792449	0.0403684730648814	0.332618160350368	-3.99668228195385	TMEM181	no
DHX58	0.263624875441975	3.58211228561596	2.10050675290881	0.0404574137459113	0.333061402781998	-3.9984840908088	DHX58	no
RAD54L2	-0.170520945307161	5.22276293380448	-2.10022247263325	0.0404834816520255	0.333061402781998	-3.99901140228513	RAD54L2	no
SH3PXD2A-AS1	0.263694959382873	1.83318622929013	2.10006419625386	0.040498001610337	0.333061402781998	-3.99930496324938	SH3PXD2A-AS1	no
NBAS	0.140689873638581	4.66243241926743	2.09985244071252	0.0405174347408917	0.333061402781998	-3.99969768500171	NBAS	no
SIRT4	-0.223229153301518	2.09608772548742	-2.09894260639327	0.0406010241708108	0.33336648833756	-4.00138468620107	SIRT4	no
SNAPC2	-0.153023367381058	4.0425275338715	-2.0983360925871	0.040656830038271	0.33336648833756	-4.00250893503115	SNAPC2	no
TCP11L2	0.165872224965827	4.4664363317263	2.09824728211408	0.0406650071775622	0.33336648833756	-4.0026735334641	TCP11L2	no
ARL6IP5	-0.19878854342614	7.62517658467779	-2.09812680610713	0.0406761021820734	0.33336648833756	-4.00289681044098	ARL6IP5	no
SLC27A1	0.245706559527429	3.05938699018959	2.09802992659313	0.040685026027303	0.33336648833756	-4.00307634848723	SLC27A1	no
TYK2	0.184416390188908	3.9760415551923	2.09751503698073	0.040732482604221	0.33336648833756	-4.00403043037839	TYK2	no
FOXO1	0.307507343978755	3.51748456799083	2.09741899419273	0.0407413400564439	0.33336648833756	-4.00420837436793	FOXO1	no
BBS7	0.212359649473199	2.2889874016724	2.09737868953118	0.0407450576145128	0.33336648833756	-4.00428304709683	BBS7	no
SNORD12B	0.375313245147035	4.72276979867708	2.09674572873613	0.0408034784517662	0.333649471288712	-4.00545558037686	SNORD12B	no
ZDHHC24	-0.149221226751186	3.75820369270937	-2.09634162284394	0.0408408146754947	0.33375981590324	-4.00620401454354	ZDHHC24	no
CDK19	0.177103404609896	5.39088803040052	2.09582441804317	0.0408886437911046	0.333955731873788	-4.00716174001642	CDK19	no
ATL1	0.115396652140635	0.675133127234893	2.09391930018387	0.0410652430798313	0.335077607044548	-4.01068780298661	ATL1	no
UQCR10	-0.152115797081325	6.4125030211063	-2.09357700267675	0.0410970434673494	0.335077607044548	-4.01132105521047	UQCR10	no
HEBP1	-0.221870137192428	3.79366345922114	-2.09356874761409	0.0410978106504385	0.335077607044548	-4.01133632604938	HEBP1	no
RBM48	0.1440246168782	3.28943099887702	2.09296946648539	0.0411535381000803	0.335336658825974	-4.01244478678965	RBM48	no
SLC9C1	0.219439178541212	1.0223067225305	2.09179502397126	0.0412629410387186	0.336032525655045	-4.01461632383604	SLC9C1	no
MS4A4A	-0.329940498334816	5.13844960961521	-2.09129905192812	0.0413092183932971	0.33621380714405	-4.01553306629577	MS4A4A	no
SLC27A6	0.319504199972386	5.01236293405611	2.09061445704521	0.0413731697233845	0.336538642043963	-4.01679815517282	SLC27A6	no
SNORD114-6	0.903684851858221	4.30771576466934	2.08918672510068	0.0415068185767217	0.337429705723302	-4.01943539788118	SNORD114-6	up
DEPTOR	0.37064822153063	2.73745573662086	2.08807360852979	0.0416112771975711	0.33790176979948	-4.02149044897302	DEPTOR	no
MYLK	-0.286362470217068	5.2651789179069	-2.08800050292273	0.0416181456780588	0.33790176979948	-4.02162538540333	MYLK	no
NECAB3	-0.230938961613408	3.72315702017221	-2.08779669421582	0.041637299300243	0.33790176979948	-4.0220015492973	NECAB3	no
TP53INP2	-0.283560875821932	3.03548755851118	-2.08753943419207	0.0416614871510122	0.337902177651808	-4.02247632278142	TP53INP2	no
PSD4	-0.245371994403704	4.83128538701296	-2.08716379115261	0.04169682746692	0.33796228615903	-4.02316948402486	PSD4	no
VPS53	-0.153886114306609	1.39957941188966	-2.08694756262182	0.0417171819760557	0.33796228615903	-4.02356843567857	VPS53	no
KL	-0.481012303002199	5.15825905808051	-2.08657839755614	0.041751953041912	0.337989017507929	-4.02424948218618	KL	no
GRIN2D	0.19095362807268	1.47001540793873	2.08602333696828	0.0418042807941676	0.337989017507929	-4.02527328394119	GRIN2D	no
ENOSF1	0.220048556274797	4.72944647680474	2.08589424075507	0.0418164593835443	0.337989017507929	-4.02551136740502	ENOSF1	no
PRCC	-0.169233587463713	4.89576089899659	-2.08588790869081	0.0418170568128961	0.337989017507929	-4.0255230448872	PRCC	no
MRPL53	0.262842794544154	3.32166167401162	2.08500256063481	0.041900662453508	0.338469344308516	-4.02715549545696	MRPL53	no
MGAT3	0.305007174600885	5.56282397446958	2.08436703889375	0.0419607660339788	0.338759379302001	-4.02832694476409	MGAT3	no
KIAA0586	0.170637608528943	2.01788746234908	2.08385387144811	0.0420093528706859	0.338956156101862	-4.02927264120259	KIAA0586	no
IFT122	0.151733750671583	1.40899689528216	2.08342244967906	0.0420502378800949	0.339090599126411	-4.0300675404683	IFT122	no
CD63	0.18611055123133	9.85385760886186	2.08273423648119	0.0421155301964837	0.339152434344285	-4.0313352947288	CD63	no
DDX55	0.158661360874168	3.89821606681233	2.08245523750481	0.0421420245701927	0.339152434344285	-4.03184913725173	DDX55	no
FAM78A	0.303895765635097	3.29817878792593	2.08234995702536	0.0421520260108416	0.339152434344285	-4.03204302110655	FAM78A	no
PTPN13	0.329563279254864	2.31526223225785	2.08232061712401	0.0421548136123334	0.339152434344285	-4.03209705181419	PTPN13	no
LRRN3	-0.347043499397361	1.95673233484575	-2.08103609999785	0.0422770136909575	0.339824309778373	-4.03446191951782	LRRN3	no
RBCK1	-0.143893680950729	4.92375073134919	-2.08055528058593	0.0423228347336081	0.339824309778373	-4.0353468196955	RBCK1	no
PHACTR2	0.258328363085107	7.49482537188393	2.08022053277358	0.0423547609750347	0.339824309778373	-4.03596278826683	PHACTR2	no
CCDC82	0.172070102318798	2.61216760480891	2.07990409604651	0.0423849600757305	0.339824309778373	-4.03654498612182	CCDC82	no
SLC2A8	-0.196796196983543	4.76573431074664	-2.0798999684057	0.0423853541203539	0.339824309778373	-4.036552579893	SLC2A8	no
CGA	0.581697845061184	13.5178805678312	2.07971321075194	0.0424031862465721	0.339824309778373	-4.0368961515104	CGA	up
ARHGEF3	0.214251294127753	4.5179742791307	2.0796602068854	0.0424082483879432	0.339824309778373	-4.03699365617564	ARHGEF3	no
FOXI3	-0.340617339081637	2.53321836208931	-2.07899767877012	0.042471567589008	0.339979377894435	-4.03821225118788	FOXI3	no
CLDN6	0.433929675264281	2.74509633914515	2.07887849416968	0.0424829670340208	0.339979377894435	-4.03843143407729	CLDN6	no
RAMP3	-0.547100740722042	3.67394011300771	-2.07866957887969	0.0425029552171751	0.339979377894435	-4.03881560805024	RAMP3	down
PRR34-AS1	0.309881770570027	1.94027300451543	2.07824047556683	0.0425440357690934	0.339979377894435	-4.03960458367598	PRR34-AS1	no
SIRT7	0.145814060818963	4.2504448798435	2.07818833400588	0.0425490299357848	0.339979377894435	-4.03970044501813	SIRT7	no
BLCAP	0.184373748239275	5.18716919594455	2.07652074403664	0.042709022372774	0.341063094236431	-4.04276521396043	BLCAP	no
GCNT1	0.329898134801956	2.40397807020647	2.07560060563858	0.0427975263387622	0.341242514445176	-4.04445539893424	GCNT1	no
APOBEC3F	-0.137182851735937	1.46760048609689	-2.07558621824093	0.0427989114629334	0.341242514445176	-4.0444818218759	APOBEC3F	no
MARVELD3	-0.263877308263398	2.80710463009697	-2.07529774425356	0.0428266920707632	0.341242514445176	-4.04501158160703	MARVELD3	no
MYCNUT	0.526295399889031	2.31197075700323	2.07527384024362	0.0428289947767822	0.341242514445176	-4.04505547665959	MYCNUT	up
IFT80	0.212752912167261	1.85724631438668	2.07485546139389	0.0428693152175689	0.341369478800197	-4.04582367900968	IFT80	no
COL4A1	0.277826990552027	9.16384185957305	2.07429443580154	0.0429234347517341	0.341451803031067	-4.04685359645781	COL4A1	no
FRMD4A	0.272585161021656	3.98275280572491	2.0741780437904	0.0429346699849271	0.341451803031067	-4.04706723681788	FRMD4A	no
DEPDC4	0.125545913059395	0.680817793034296	2.07399000118613	0.0429528269974791	0.341451803031067	-4.04741237228481	DEPDC4	no
FABP4	0.643479915765308	6.34680645044768	2.07299927492993	0.0430485997815105	0.342018926413941	-4.0492303277004	FABP4	up
CPOX	0.249692886745279	5.12331507398147	2.07230195392197	0.0431161205430791	0.3422878133338	-4.05050945457572	CPOX	no
HSD17B11	0.295041989387892	4.83321847864063	2.07214485140829	0.0431313452904367	0.3422878133338	-4.05079758473632	HSD17B11	no
SPTLC3	0.329273917225553	8.83063034764707	2.07166782362851	0.0431776025145706	0.342460769179305	-4.05167235370315	SPTLC3	no
MEDAG	0.426213288656215	1.70498186314383	2.07138208573012	0.0432053310649321	0.342486653215167	-4.05219625599698	MEDAG	no
NOS1AP	-0.17108998813618	1.38376606456944	-2.07106584462374	0.0432360377446099	0.34253610208647	-4.05277601525699	NOS1AP	no
REC8	0.287412472894084	2.66400493958239	2.07071500523912	0.0432701260695603	0.342567459393158	-4.0534191158065	REC8	no
ZNF362	-0.218242124765737	5.12787263684169	-2.07052149982176	0.043288937471712	0.342567459393158	-4.05377377861618	ZNF362	no
ZNF649	-0.224740856968675	3.30012917028478	-2.07024629779796	0.0433157031534319	0.3425856092909	-4.05427812950782	ZNF649	no
BHLHE40	0.626581611856381	6.46772075991547	2.06974072248509	0.0433649120260759	0.342781142548298	-4.05520452861744	BHLHE40	up
TTC28-AS1	0.140066976573548	2.05965827587708	2.06884813529985	0.0434519082861684	0.343148505422467	-4.05683961044419	TTC28-AS1	no
SOWAHC	-0.333960623716233	6.03346745780158	-2.06876097544557	0.0434604114661072	0.343148505422467	-4.05699924202672	SOWAHC	no
SMARCB1	-0.140982753577613	3.65056770433785	-2.06825420398718	0.043509879945324	0.343345439320513	-4.05792727200708	SMARCB1	no
RILPL2	0.294078576214885	4.3103317287689	2.067487558353	0.0435848090035581	0.343686598115312	-4.05933083531467	RILPL2	no
RARRES2	-0.42835468075508	3.95883528066158	-2.06702199815491	0.0436303657840678	0.343686598115312	-4.06018296218842	RARRES2	no
LGSN	-0.570877504635038	2.37330675746638	-2.06698073711525	0.0436344053233445	0.343686598115312	-4.06025847554428	LGSN	down
SOGA1	-0.241919627958011	3.67143467485203	-2.0665643034268	0.0436751932117015	0.343686598115312	-4.06102053522276	SOGA1	no
LMAN2L	0.192679785784621	5.13441768094044	2.06655743003942	0.043675866708132	0.343686598115312	-4.06103311220677	LMAN2L	no
PCDH7	0.187999297520326	0.554586496759649	2.06549648186653	0.0437799330960472	0.343986727618202	-4.06297402214928	PCDH7	no
GPT2	0.332163838764595	3.98445111541259	2.06545149172657	0.0437843508486371	0.343986727618202	-4.06305630904622	GPT2	no
ITGB6	0.498197900476574	4.04291757467721	2.06467581491183	0.0438605783965506	0.343986727618202	-4.06447478343142	ITGB6	no
CCR7	0.32133284158699	2.03359538515975	2.06464448562798	0.0438636596172069	0.343986727618202	-4.064532065632	CCR7	no
DKK1	0.880332999578937	3.45606718109029	2.06455612619668	0.0438723507392543	0.343986727618202	-4.06469361733399	DKK1	up
BLMH	-0.218584677512049	4.87319598608821	-2.06438809803292	0.0438888822830882	0.343986727618202	-4.06500081506145	BLMH	no
XDH	-0.561385049363548	3.62978731168177	-2.0641829970892	0.0439090685833941	0.343986727618202	-4.06537576261479	XDH	down
ACSL3	0.181585897825407	4.89285510113675	2.06416759093212	0.0439105852027807	0.343986727618202	-4.06540392553291	ACSL3	no
METTL6	0.157786856014051	3.30664828774578	2.06273198261968	0.0440521097012193	0.344300354518174	-4.06802748379271	METTL6	no
ARHGAP39	-0.149713955438112	2.1202435168368	-2.06256593391308	0.0440685045633948	0.344300354518174	-4.06833083676235	ARHGAP39	no
HERC3	0.251221303779464	4.04050791050869	2.06231320707085	0.0440934677801446	0.344300354518174	-4.06879250179852	HERC3	no
NDFIP2	0.199946568863069	5.41476030415367	2.06229319426134	0.0440954450795639	0.344300354518174	-4.06882905786719	NDFIP2	no
YIPF5	0.137347609696651	6.16343858046228	2.06200600570211	0.044123828273814	0.344300354518174	-4.06935361320097	YIPF5	no
SCAF1	-0.196164158746202	6.26230663446273	-2.06178760631528	0.0441454235655306	0.344300354518174	-4.06975248261322	SCAF1	no
MRPS10	0.153535380263063	5.85507552587138	2.06162808363727	0.0441612029364873	0.344300354518174	-4.07004380121543	MRPS10	no
ITGA10	0.279756074726685	1.99205151552095	2.06159687446392	0.0441642906006645	0.344300354518174	-4.07010079285171	ITGA10	no
CNTNAP2	-0.0979831345783007	1.13260438793439	-2.06151924092875	0.0441719720490493	0.344300354518174	-4.07024255770234	CNTNAP2	no
GPR156	-0.17467958328745	1.24027981987293	-2.06122129902038	0.0442014626712474	0.344338495233607	-4.07078658095748	GPR156	no
HSPG2	0.434252974628888	6.66609402561789	2.06073694872345	0.0442494406770033	0.344400672507181	-4.07167083285148	HSPG2	no
TBX19	0.142893117995353	1.33513052009286	2.06059193766487	0.0442638137424405	0.344400672507181	-4.07193553756391	TBX19	no
CAPN3	0.0854504715404771	1.08722110204939	2.06009234372729	0.0443133630420948	0.344400672507181	-4.07284738139702	CAPN3	no
TPT1	0.132785294396207	9.82462742701974	2.06009021291629	0.0443135744771604	0.344400672507181	-4.07285127009014	TPT1	no
MPPE1	0.163327623944392	3.8092454975688	2.05989999187724	0.0443324531650789	0.344400672507181	-4.07319840652963	MPPE1	no
FAM162A	0.151288028800066	2.1271619189806	2.05883753014275	0.0444380267221081	0.344871218202161	-4.07513680762468	FAM162A	no
PKM	0.247695880278132	6.63684908221002	2.0587191938878	0.0444497989240244	0.344871218202161	-4.07535265323117	PKM	no
FSCN2	0.314148747316254	1.34533326907241	2.05854704088213	0.0444669296989	0.344871218202161	-4.07566664204389	FSCN2	no
BCAP31	0.135194451347094	6.85165713643532	2.05761512491331	0.0445597632103066	0.345399847830056	-4.0773659736411	BCAP31	no
FAAH	-0.205735728267001	4.34064187541813	-2.05718065698525	0.0446031005014077	0.345544440464419	-4.07815799618254	FAAH	no
TMEM231	0.145010797577415	1.89715741696613	2.0567043006973	0.0446506580920738	0.345721550127733	-4.07902621792862	TMEM231	no
FGFR1	0.264657809808386	4.33752889384898	2.05607772544337	0.0447132799524743	0.345745823112162	-4.08016797524601	FGFR1	no
SLC25A16	0.169384895844802	4.61955901830165	2.05595603872698	0.0447254505285761	0.345745823112162	-4.08038968106975	SLC25A16	no
MAP7D3	-0.23336798529215	4.60428941055046	-2.05593168445891	0.0447278866816291	0.345745823112162	-4.08043405174148	MAP7D3	no
SLC43A2	-0.177516174148883	7.4510840423511	-2.05520707483266	0.0448004219311838	0.346059490564728	-4.08175400423652	SLC43A2	no
CDC42EP5	0.307795233137532	2.89631336465342	2.05488402948255	0.044832792454137	0.346059490564728	-4.0823423387733	CDC42EP5	no
GANC	0.192723437598441	2.93391098560757	2.05478593845767	0.0448426256078589	0.346059490564728	-4.08252096802798	GANC	no
CCZ1B	-0.162347980925176	2.74463947272636	-2.0536726513031	0.0449543584494371	0.346730613737559	-4.08454782224294	CCZ1B	no
MITF	0.213736851455864	2.39915768178839	2.05292336042703	0.0450296953936454	0.346821022120423	-4.08591146190013	MITF	no
C5orf63	0.245073971487716	1.78647527845264	2.05288448744821	0.0450336068364992	0.346821022120423	-4.08598219564774	C5orf63	no
RPL37	0.153290113726179	6.41502073068661	2.05268601704547	0.0450535817441012	0.346821022120423	-4.08634331720506	RPL37	no
CDKN2A	-0.152975859450966	2.09285683261672	-2.05257082300409	0.0450651788868526	0.346821022120423	-4.08655290195617	CDKN2A	no
USP2	0.166180110384444	1.11724945304396	2.05211805257723	0.0451107865664183	0.346981264364445	-4.08737657910071	USP2	no
DBP	-0.16854946884028	2.62899406820893	-2.05155055350792	0.0451680074039133	0.347230607164954	-4.08840875332789	DBP	no
AMFR	-0.20253039381688	7.68139752543475	-2.0509637179378	0.045227244108727	0.347322831407344	-4.08947584363209	AMFR	no
RBM6	0.197953405445	5.71653567771335	2.05057361345022	0.0452666595248258	0.347322831407344	-4.09018505941648	RBM6	no
KCNS3	-0.342421090062229	3.72131070275043	-2.05055335734641	0.0452687069760813	0.347322831407344	-4.09022188220582	KCNS3	no
FSD1L	0.150764608223607	1.25506178011096	2.05044910209369	0.0452792461831847	0.347322831407344	-4.09041139894926	FSD1L	no
CORO2B	0.275017100159249	2.1056525444377	2.04974691901901	0.0453502855877063	0.347677244218127	-4.09168762586676	CORO2B	no
LRRC42	-0.151116060093276	5.8943167346617	-2.04842814293674	0.04548396644384	0.348329191237868	-4.09408352122135	LRRC42	no
AMER2	-0.192123911685685	0.709267239380017	-2.04841708255733	0.0454850890479908	0.348329191237868	-4.09410360973496	AMER2	no
CFL1	-0.137106087503029	7.58419303269236	-2.0474004122819	0.0455883814457083	0.348599129160064	-4.09594975510443	CFL1	no
SNORD114-9	0.735259408675422	4.6595539610925	2.04732837211208	0.0455957083407542	0.348599129160064	-4.09608054162864	SNORD114-9	up
RBP7	-0.351245803545861	2.93453271755079	-2.04718802589479	0.0456099852798698	0.348599129160064	-4.09633532434133	RBP7	no
LINC01473	0.175583335312288	1.65433741503877	2.04709014547591	0.0456199446118463	0.348599129160064	-4.09651300646	LINC01473	no
FMO1	-0.272904924033085	1.37062768644235	-2.04668334823717	0.045661356421973	0.348675527282333	-4.09725138775316	FMO1	no
IVNS1ABP	0.278285607629097	6.07591414587148	2.0465026987683	0.0456797569137652	0.348675527282333	-4.09757924647224	IVNS1ABP	no
PORCN	0.246797870610229	3.18074289479316	2.04597061387089	0.0457339910535606	0.348899259269098	-4.09854477942294	PORCN	no
KLHL14	-0.246520955675481	1.04543532035012	-2.04503548388702	0.0458294418053139	0.349437012980713	-4.10024117291644	KLHL14	no
ATP10A	0.178207125120372	1.38388418587339	2.04424665997552	0.0459100929255819	0.349553930737983	-4.10167164712611	ATP10A	no
MEF2C-AS1	0.112047418417065	1.28761767739763	2.04405363975607	0.0459298464573121	0.349553930737983	-4.10202160410132	MEF2C-AS1	no
ZFAND2A	0.173154855827315	4.50022826035075	2.04403923019299	0.0459313214155194	0.349553930737983	-4.10204772836398	ZFAND2A	no
GSTM3	0.357722784353482	2.90673401626963	2.04367104800992	0.045969022344495	0.349553930737983	-4.10271518284197	GSTM3	no
EMG1	0.130380017276839	3.55455629451879	2.0436651604185	0.0459696254367188	0.349553930737983	-4.10272585526327	EMG1	no
PFDN5	0.117775601310719	6.85881580832048	2.04280255197753	0.0460580603563064	0.349638793809332	-4.10428922250068	PFDN5	no
ZNF662	0.305274494099566	3.42388602735632	2.04270881972468	0.0460676786894205	0.349638793809332	-4.10445906659563	ZNF662	no
NUDT13	0.225608260563233	2.12102058680742	2.04263656762522	0.0460750940243276	0.349638793809332	-4.10458998386995	NUDT13	no
HYI	0.302833690743478	4.16158317771019	2.04258205260509	0.0460806896619914	0.349638793809332	-4.10468875983249	HYI	no
MIR518A2	0.49668820785709	4.26867631163107	2.04188393075594	0.0461523996995696	0.349993197938394	-4.10595349236134	MIR518A2	no
FAM53B	0.225479248515795	4.25273483901367	2.04088355271341	0.0462553254949832	0.350583812454938	-4.10776516161602	FAM53B	no
B3GNT3	-0.417633468488442	6.18540138659538	-2.04013307759234	0.0463326699801762	0.350934149098802	-4.10912376775888	B3GNT3	no
RASL11A	-0.209399876198576	2.42851198246904	-2.03974520066042	0.046372688720215	0.350934149098802	-4.10982578662424	RASL11A	no
CD1D	0.178242268798829	1.02071231878805	2.03921668411618	0.0464272659518475	0.350934149098802	-4.11078216758318	CD1D	no
OTUD3	0.179274256279323	4.01020967609583	2.03896073924136	0.0464537160646838	0.350934149098802	-4.11124523916807	OTUD3	no
DNAJC3	0.129031472034258	7.25405680672549	2.03877305436622	0.046473120273455	0.350934149098802	-4.11158477922306	DNAJC3	no
RUSC1	-0.157563790065361	4.31239118252647	-2.0387427890236	0.0464762499785657	0.350934149098802	-4.11163952967411	RUSC1	no
TM2D1	0.150807476228002	4.37782681951945	2.03866175841041	0.0464846301615369	0.350934149098802	-4.11178611186429	TM2D1	no
TRMT112	0.119811451120296	7.38570435437148	2.03841917063392	0.046509726400635	0.350934149098802	-4.11222491714033	TRMT112	no
SMTN	0.289240980488016	3.82347664900933	2.03766479924543	0.0465878427390192	0.350934149098802	-4.11358918076881	SMTN	no
LINC01176	0.203547341774971	2.0274637292115	2.03765192119633	0.0465891772664625	0.350934149098802	-4.11361246672173	LINC01176	no
MBD3	-0.14380863252839	5.49440829590687	-2.03756885749926	0.0465977857925663	0.350934149098802	-4.11376265863413	MBD3	no
RLIM	0.144282780562844	5.79980439470487	2.03732972499016	0.0466225766108226	0.350934149098802	-4.11419501799269	RLIM	no
APLN	-0.522624837995767	5.60414561655413	-2.03693603083447	0.0466634156712122	0.350934149098802	-4.11490673632257	APLN	down
ASF1B	-0.291533696256033	3.84576930601494	-2.03680881833732	0.0466766184170171	0.350934149098802	-4.11513668556541	ASF1B	no
OCA2	-0.3564809755903	2.01265819599194	-2.03664010181209	0.0466941336445206	0.350934149098802	-4.11544163872467	OCA2	no
CRLF1	0.597606860904508	3.46073817171361	2.03620096413534	0.0467397491909002	0.350934149098802	-4.11623527476224	CRLF1	up
GAPDH	0.320604537105439	10.3370964963551	2.03605235774997	0.0467551944508084	0.350934149098802	-4.11650381237319	GAPDH	no
TMA16	0.242914638668775	3.84159717302607	2.03574409249058	0.0467872477850326	0.350934149098802	-4.1170608069986	TMA16	no
SPINK5	0.271376944671333	2.24249749462461	2.035349262793	0.046828329839089	0.350934149098802	-4.11777410789669	SPINK5	no
RHOD	-0.228732422619262	7.07192306198683	-2.0346588642473	0.0469002408634691	0.350934149098802	-4.11902110328062	RHOD	no
PIK3R6	0.226044503274393	1.44819230602155	2.03435846005446	0.0469315603982041	0.350934149098802	-4.11956358047127	PIK3R6	no
RSPO2	-0.551325894929341	2.85105222716134	-2.03421567321847	0.0469464534092484	0.350934149098802	-4.1198214046396	RSPO2	down
PIK3R1	0.254677615210802	5.30376802132743	2.03412069069472	0.0469563625799017	0.350934149098802	-4.11999290209404	PIK3R1	no
MATR3	0.24996692692768	3.22414128684281	2.03341670011615	0.0470298637051949	0.350934149098802	-4.12126379402167	MATR3	no
FHAD1	0.139859548054094	0.705176822136834	2.03337009794835	0.047034732780608	0.350934149098802	-4.12134791030025	FHAD1	no
ATP1A2	-0.313217213924125	2.03269911044249	-2.03320768247888	0.0470517056395291	0.350934149098802	-4.12164105525743	ATP1A2	no
CCDC40	-0.140445206265092	1.05386895604093	-2.03316464171489	0.0470562044046195	0.350934149098802	-4.12171873654809	CCDC40	no
CA2	0.429741521758096	3.58402883388162	2.03304787884135	0.0470684107260798	0.350934149098802	-4.12192946675196	CA2	no
SLC27A3	0.180270412025578	3.33619904615983	2.03298589039422	0.0470748920745549	0.350934149098802	-4.12204133751686	SLC27A3	no
PRSS23	0.306637275982105	4.28807729785383	2.03289497267926	0.0470843995875606	0.350934149098802	-4.12220541180792	PRSS23	no
PCDH12	-0.283780991822667	5.23900662781307	-2.03281364758778	0.0470929053812168	0.350934149098802	-4.12235216954595	PCDH12	no
TPT1-AS1	0.182861135166854	2.8362493600884	2.03271006791309	0.047103740706954	0.350934149098802	-4.12253908029163	TPT1-AS1	no
DVL1	0.199412237385727	6.54914231830366	2.03179640407566	0.0471994112572178	0.35129815285518	-4.12418744820274	DVL1	no
BLOC1S1	0.162839568907445	4.07172059371929	2.03176418761989	0.0472027877363093	0.35129815285518	-4.12424555940954	BLOC1S1	no
AURKB	-0.265980095476051	3.11361841261	-2.03133809685182	0.0472474642794945	0.351443811077919	-4.12501405747917	AURKB	no
RDH14	-0.13559927784189	4.96923121032299	-2.02965199389844	0.0474246147292896	0.35253552345775	-4.12805377694308	RDH14	no
GON4L	0.136392954577272	4.78904125742102	2.0294621376496	0.0474445979137368	0.35253552345775	-4.12839591734166	GON4L	no
SHB	-0.185328218649258	2.39837527439751	-2.02907032442804	0.0474858609549016	0.352576900888067	-4.12910191917386	SHB	no
MIF4GD	-0.137588163923142	3.62186130893907	-2.02893102707072	0.0475005382580823	0.352576900888067	-4.12935288897845	MIF4GD	no
ADIRF-AS1	-0.393626462386552	4.69213236508535	-2.0280614116272	0.0475922554801524	0.35286524053646	-4.13091933110682	ADIRF-AS1	no
IFNLR1	0.263397021763911	1.76172472959652	2.02796533179829	0.0476023982826477	0.35286524053646	-4.13109236522361	IFNLR1	no
PPP1R14C	-0.298849872082757	6.11119890508212	-2.02752179391822	0.0476492452139259	0.35286524053646	-4.13189106079752	PPP1R14C	no
DAGLB	-0.151871489404225	5.78641869306117	-2.02705577382176	0.0476985096732403	0.35286524053646	-4.13273008147823	DAGLB	no
GFPT1	-0.195141865148315	6.98515985168892	-2.02695629167766	0.0477090319465849	0.35286524053646	-4.13290916755668	GFPT1	no
LMAN1	0.164943171242486	7.29504090884961	2.02647232791383	0.0477602496519427	0.35286524053646	-4.13378028470923	LMAN1	no
CLDN12	0.183156816190814	3.06511063596167	2.02600241871081	0.0478100254392884	0.35286524053646	-4.13462593547866	CLDN12	no
OFD1	0.177507582576945	3.78946085726348	2.02591352439699	0.0478194467352185	0.35286524053646	-4.13478589140014	OFD1	no
PANK4	-0.136355836802179	4.58948363476159	-2.02584299451329	0.0478269228533248	0.35286524053646	-4.13491279823865	PANK4	no
EXOC4	0.177030043496816	4.9843303921734	2.02549588785959	0.0478637306365106	0.35286524053646	-4.13553730457979	EXOC4	no
DTNA	0.176014654221229	1.10543719861375	2.02545019494424	0.0478685778145409	0.35286524053646	-4.13561950747061	DTNA	no
ZNF195	0.186777309215871	2.45164479573036	2.02535391065737	0.047878793195648	0.35286524053646	-4.13579272057228	ZNF195	no
TTC26	0.178999282397435	1.9600760853766	2.02533992544694	0.0478802771277271	0.35286524053646	-4.13581787904684	TTC26	no
SKP1	0.112364082075741	5.44221877396224	2.02522686659988	0.0478922749495874	0.35286524053646	-4.13602125907635	SKP1	no
PIK3CA	0.202491355494595	3.97867518172043	2.02443573840145	0.0479763023193618	0.353141077126076	-4.13744413958542	PIK3CA	no
SDHAP3	0.324552965499058	3.87830815282829	2.02438754173474	0.0479814255021878	0.353141077126076	-4.13753080828046	SDHAP3	no
ESRRG	-0.258523019571446	5.75877179796696	-2.02416214305811	0.0480053910830004	0.353141077126076	-4.1379361037373	ESRRG	no
NRIP1	0.466256049017327	6.36206532684177	2.02374146581332	0.0480501473849118	0.353284670820053	-4.13869243252713	NRIP1	no
NAB1	0.275742314363047	4.3443477998939	2.02290696583379	0.0481390374444694	0.353600091632058	-4.14019237203282	NAB1	no
XCR1	0.346943905887083	1.64005698796265	2.02286449127782	0.0481435655868778	0.353600091632058	-4.14026870224088	XCR1	no
FBXL14	-0.170908714959972	3.22679202174713	-2.02111575919927	0.0483303147789119	0.354785567168321	-4.14341013505319	FBXL14	no
BISPR	0.210370543678233	2.2436024872853	2.02014956071368	0.0484337644090944	0.355358631007816	-4.1451448314218	BISPR	no
BCL3	0.291147751581698	3.24382417049636	2.01936856083841	0.0485175247883587	0.355625822430135	-4.14654651104274	BCL3	no
METTL7B	-0.405283684268146	3.31939413494478	-2.01933628763942	0.0485209887021614	0.355625822430135	-4.14660442265018	METTL7B	no
PTPN12	0.272688814847578	6.12100226165867	2.01846849719986	0.0486142096088482	0.356116370754067	-4.14816130692198	PTPN12	no
MIR498	0.3762786543117	6.43068617470598	2.0181888421149	0.0486442840125002	0.356116370754067	-4.1486629091418	MIR498	no
ZNF213-AS1	0.128759939514933	1.84888702005608	2.01796498389491	0.0486683695383651	0.356116370754067	-4.14906438903584	ZNF213-AS1	no
ZNF77	0.213320859602221	3.87984610545195	2.01776706187978	0.0486896730925984	0.356116370754067	-4.14941932200414	ZNF77	no
HMMR	-0.307138065669516	2.95990713700605	-2.0173271112617	0.0487370565060146	0.356145968289324	-4.15020817832039	HMMR	no
SPSB1	0.367027864290916	3.46060161474863	2.01725709154467	0.0487446014174116	0.356145968289324	-4.15033371416197	SPSB1	no
CRABP1	-0.472798050249943	2.43666004395494	-2.01688230749955	0.0487850030815402	0.356185545487107	-4.15100558816901	CRABP1	no
NR3C2	-0.264895796790273	3.52244985550559	-2.01641602998416	0.0488353080855842	0.356185545487107	-4.15184133426275	NR3C2	no
PRELID2	0.14578383554639	1.19335631598001	2.01634592354393	0.0488428754887805	0.356185545487107	-4.15196697739862	PRELID2	no
SYT11	0.266507229345653	3.46017108010038	2.01626280367219	0.0488518488945928	0.356185545487107	-4.15211593809982	SYT11	no
ZNF189	0.198383601570025	4.38672708197323	2.01589866374517	0.0488911772740571	0.356185545487107	-4.15276845873718	ZNF189	no
CETN2	0.149178143379654	5.02706962005055	2.01579220752001	0.0489026800790214	0.356185545487107	-4.15295920409657	CETN2	no
SLC2A12	-0.270006399215715	1.90162269296848	-2.01429930325673	0.0490642375963773	0.357176423355011	-4.15563324824134	SLC2A12	no
SFRP1	0.664147298978363	4.57117739487199	2.0135234932943	0.0491483751200518	0.357502188442098	-4.15702219087319	SFRP1	up
HBG2	0.574696287023507	12.2303667651348	2.01341581916283	0.049160062343813	0.357502188442098	-4.15721492535684	HBG2	up
LMCD1	0.241793865502946	3.67657279585101	2.01297042579893	0.0492084319543464	0.357630876038582	-4.1580120773328	LMCD1	no
RABL2A	0.180513847299428	2.3722243921408	2.01278250957006	0.0492288519270195	0.357630876038582	-4.15834835935459	RABL2A	no
ZNRF2P2	-0.280483617504914	3.2988095836085	-2.01248879648156	0.0492607829930872	0.357677230871487	-4.1588739147832	ZNRF2P2	no
CEP41	-0.152002447735442	2.34792129571112	-2.01153257555134	0.0493648625421018	0.358220861389176	-4.16058447708851	CEP41	no
MIR518F	0.371450533582681	5.4833332825425	2.01130027580287	0.0493901757577031	0.358220861389176	-4.16099992865963	MIR518F	no
GSN	0.130218546065484	6.77012068072555	2.01097655278102	0.0494254698523232	0.358220861389176	-4.16157881626342	GSN	no
UQCC3	0.138757244639234	3.40708208405492	2.01086157913079	0.0494380101581461	0.358220861389176	-4.16178439525774	UQCC3	no
MAMDC2	0.406475173108787	2.7923571499929	2.01017070187433	0.0495134227407938	0.358425869118436	-4.16301951017601	MAMDC2	no
APAF1	0.208241226607131	3.81053229299085	2.0101332777245	0.0495175105989753	0.358425869118436	-4.16308640485425	APAF1	no
HOMER2	0.139576343197577	1.07089064294747	2.00933145812317	0.0496051637136459	0.358874773554175	-4.16451938193625	HOMER2	no
PCYT2	-0.180636676742221	3.66308571687178	-2.00891713298958	0.0496505092285753	0.359017292712203	-4.16525965537405	PCYT2	no
ZNF844	-0.187459746600517	3.69494036196292	-2.0080983908919	0.0497402210061122	0.359239435634094	-4.16672211780552	ZNF844	no
PHF11	0.2051900049494	4.11579250299912	2.00807250146025	0.0497430600596219	0.359239435634094	-4.16676835404313	PHF11	no
TGIF1	0.171949987908913	5.0291707702788	2.00788987405047	0.0497630910817784	0.359239435634094	-4.16709449606723	TGIF1	no
FBXO5	-0.179625376925585	3.16515531709231	-2.00770042393103	0.0497838777862806	0.359239435634094	-4.16743279566395	FBXO5	no
SLC2A5	0.327948465849282	2.19363043452898	2.00735208718244	0.0498221172729022	0.359330149254692	-4.16805474705397	SLC2A5	no
SAMD9L	0.402800723573908	3.57512303913542	2.00693954993117	0.0498674372805224	0.359471809727103	-4.16879120905714	SAMD9L	no
CETP	0.474710177900062	3.49250493190333	2.00627542645001	0.0499404704157669	0.359812992974947	-4.16997653274386	CETP	no
ELF2	0.144971442459803	4.7898252173431	2.00530308743769	0.0500475641217672	0.360281980047695	-4.17171135595832	ELF2	no
ELOF1	0.129012488477803	4.25725959486177	2.00521717276817	0.0500570363020764	0.360281980047695	-4.17186460839888	ELOF1	no
ZFY-AS1	-0.581116244243026	1.38859366865443	-2.00433846439182	0.0501540035745594	0.36079439673189	-4.17343170580481	ZFY-AS1	no
TLE2	0.22940434147497	5.21659754107282	2.00381470169853	0.0502118788515453	0.360859303616323	-4.1743655115873	TLE2	no
SLC35A1	0.177015269038327	3.84220914184857	2.00379025777164	0.0502145812875633	0.360859303616323	-4.17440908709384	SLC35A1	no
RARG	-0.237936627525782	3.57722628386353	-2.00338923011712	0.0502589354221308	0.36099273318338	-4.1751239233422	RARG	no
VAC14	0.196398457024798	4.0913212148802	2.00278968493246	0.0503253088099203	0.361284101553884	-4.17619239227956	VAC14	no
MAML3	-0.233176544891763	3.56786795055187	-2.00249457066811	0.0503580075340783	0.361333545602031	-4.17671822506592	MAML3	no
C8orf33	0.165170293937734	4.44606737676357	2.00201712964456	0.050410946876419	0.361352877287918	-4.17756878694185	C8orf33	no
NISCH	0.207927365190483	5.89270527154478	2.00200468621969	0.0504123272621832	0.361352877287918	-4.17759095261386	NISCH	no
SLC39A3	-0.185143882147619	2.68277940646158	-2.00169785908265	0.0504463748057646	0.361411873544472	-4.17813747162338	SLC39A3	no
TMEM115	-0.11907710795865	7.27987575228872	-2.00098139812486	0.0505259551621077	0.361783439061229	-4.17941335085152	TMEM115	no
ROBO3	0.149053099613699	1.98549087801291	2.00068778359568	0.0505585994089148	0.361783439061229	-4.17993610959178	ROBO3	no
ALG1L2	0.305599118335728	1.82723235869466	2.00047708394418	0.0505820363260633	0.361783439061229	-4.18031120434891	ALG1L2	no
SNAI1	0.289444439033011	4.93937466249665	2.00030115694002	0.0506016125210291	0.361783439061229	-4.18062436988762	SNAI1	no
PPP1R3B	0.215346500854654	6.12459112976958	1.99897663921916	0.0507492072961961	0.362499757215911	-4.18298137523122	PPP1R3B	no
ATG9A	-0.147686283594199	6.03247388591068	-1.99893734817715	0.0507535912667466	0.362499757215911	-4.18305127411649	ATG9A	no
ZBTB18	-0.203804407111935	4.92725758855726	-1.99812172773564	0.0508446693270841	0.362965082054997	-4.18450200124304	ZBTB18	no
CRLS1	0.156882043728054	4.54887152357053	1.9968016730659	0.0509923744614755	0.363833970482261	-4.18684888682271	CRLS1	no
MB21D2	-0.209222716404446	6.49815175576163	-1.99604160064832	0.0510775889251096	0.364219261427244	-4.18819959755188	MB21D2	no
DNAH17	-0.162077135452319	1.26805185161509	-1.99552917918217	0.0511351075270256	0.364219261427244	-4.18910996514885	DNAH17	no
IRF9	0.220599503439857	2.39392362464725	1.99542072409028	0.0511472886103866	0.364219261427244	-4.18930262085617	IRF9	no
CCDC113	0.279099317492125	4.22537647124975	1.99539263196179	0.0511504441721524	0.364219261427244	-4.18935252124407	CCDC113	no
CD9	0.39650399153992	4.31068791957917	1.99450101654221	0.0512506856061387	0.364577861251714	-4.19093599758191	CD9	no
U2SURP	0.190012720044693	4.75836274700527	1.99448141091431	0.0512528917025054	0.364577861251714	-4.19097080968487	U2SURP	no
TYMS	-0.381346188363125	3.73479239401145	-1.99392242461889	0.0513158252738604	0.364840141192875	-4.19196323307674	TYMS	no
SCAMP4	-0.148055624373958	4.73768836393783	-1.99291326245234	0.0514296104528936	0.365139115567227	-4.19375429777907	SCAMP4	no
BCL2L11	0.233473016774245	4.72173826568966	1.9928052363155	0.0514418034882572	0.365139115567227	-4.19394597718133	BCL2L11	no
TAMM41	0.184715030192653	2.48203819295148	1.99265683374696	0.0514585579154584	0.365139115567227	-4.19420928527418	TAMM41	no
CHRNE	0.245680535216857	1.55103722804867	1.99262449263527	0.05146220980171	0.365139115567227	-4.19426666532774	CHRNE	no
IKBIP	0.25622178669009	4.21839942119052	1.99174346627101	0.0515617791837657	0.365423976238502	-4.19582948933494	IKBIP	no
HMGB3	0.204001393380949	8.2515430913034	1.99172087044445	0.0515643350351835	0.365423976238502	-4.19586956358914	HMGB3	no
CLEC5A	0.362612329801067	1.33975086184664	1.99157649276525	0.0515806684082634	0.365423976238502	-4.19612561180646	CLEC5A	no
CDK9	0.141124919273568	5.59192830024361	1.99119156969699	0.0516242363208493	0.365547639987643	-4.19680818062939	CDK9	no
GPBAR1	0.244789196293721	2.66021247826166	1.99076965201253	0.0516720278859111	0.365701070968084	-4.19755622134347	GPBAR1	no
BRD3	-0.170201591335258	4.42221363374681	-1.98982910355773	0.0517787029841095	0.366270875732466	-4.19922328423326	BRD3	no
GPSM1	0.314962141211439	3.66182808597571	1.9892824756991	0.05184078743497	0.366419426196902	-4.20019183906849	GPSM1	no
ZNF486	0.231937555904176	4.3779601440179	1.98909901533509	0.0518616386965008	0.366419426196902	-4.20051685657564	ZNF486	no
DHRS7B	0.13454512645795	3.35495343082504	1.98895310618661	0.0518782272106765	0.366419426196902	-4.20077533028039	DHRS7B	no
ESRRA	-0.161004876688234	6.50842607314152	-1.98851600295196	0.0519279491113777	0.366427606602444	-4.20154954885558	ESRRA	no
SLC39A14	0.419126190256987	3.41405749215791	1.98848272780444	0.051931735945371	0.366427606602444	-4.20160848147661	SLC39A14	no
PAPPA	-0.322834000467047	12.4401890868155	-1.98792524275773	0.0519952151330541	0.366690688487468	-4.20259570153512	PAPPA	no
TLR7	-0.319508144830993	3.01650041163098	-1.98769438439474	0.0520215218359524	0.366691482468025	-4.20300444697765	TLR7	no
KIF26B	-0.182071550287288	1.65681660589891	-1.98613053784844	0.0522000264562674	0.36773950339192	-4.20577224368211	KIF26B	no
EDARADD	0.234179118504469	3.27268673873709	1.98593188144152	0.0522227396773439	0.36773950339192	-4.20612370560623	EDARADD	no
MRPL28	0.162519413642502	4.48063482063195	1.98557969453218	0.0522630275772211	0.367838171469843	-4.20674671921064	MRPL28	no
ARFGAP3	0.137429158377403	6.39443013966527	1.98505943251899	0.0523225910857095	0.368072337994396	-4.20766688277499	ARFGAP3	no
FTSJ1	0.260134790910723	3.42095568250736	1.98311774000615	0.0525454064132292	0.369454115710094	-4.21109924821877	FTSJ1	no
KIF3C	0.221784541628628	1.94299425907506	1.98262229040204	0.0526023912787345	0.369669114212352	-4.21197460448297	KIF3C	no
PLEKHH2	0.316583517949021	2.31869213149839	1.98212041097207	0.052660169838222	0.369713693842582	-4.21286113056245	PLEKHH2	no
ZNF697	-0.219418631584271	4.69879914083535	-1.98210838672463	0.0526615547912071	0.369713693842582	-4.21288236799289	ZNF697	no
GPRASP1	0.262906772675176	2.29870964499567	1.98154951996559	0.0527259596281386	0.369816716913653	-4.21386932662167	GPRASP1	no
BEX2	-0.239335785929734	5.41758331106513	-1.98152259689022	0.0527290640016895	0.369816716913653	-4.21391686677065	BEX2	no
THRB-IT1	0.314390201566324	2.57225228055434	1.98090439856161	0.0528003887838168	0.370131518570181	-4.21500831549139	THRB-IT1	no
PPIL4	0.136974861486026	5.5097216312887	1.98059143663792	0.0528365284465724	0.370199480342126	-4.21556074881158	PPIL4	no
TMEM258	0.128992208000264	5.2485344148419	1.97987355059898	0.0529195075409189	0.370562618848321	-4.21682766346888	TMEM258	no
[truncated: 12,000 more rows]
