# Supplementary material for: Identification of hub glutamine metabolism-associated genes and immune characteristics in pre-eclampsia
Source: PLoS One. 2024 May 8;19(5):e0303471. doi: 10.1371/journal.pone.0303471 (PMC11078374; doi:10.1371/journal.pone.0303471)
Supplement: S1 Dataset — (ZIP) [file pone.0303471.s003.zip › minimal data set/enrichGO.csv]

	ONTOLOGY	ID	Description	GeneRatio	BgRatio	pvalue	p.adjust	qvalue	geneID	Count
GO:0072348	BP	GO:0072348	sulfur compound transport	2/7	54/18723	0.000169878350307157	0.0231034556417733	0.0126961714440085	SLC13A4/SLC13A3	2
GO:0016405	MF	GO:0016405	CoA-ligase activity	2/7	27/18368	4.34995884232791e-05	0.00129568083085548	0.000212158264701482	SLC27A2/ACSS1	2
GO:0016878	MF	GO:0016878	acid-thiol ligase activity	2/7	31/18368	5.75858147046878e-05	0.00129568083085548	0.000212158264701482	SLC27A2/ACSS1	2
GO:0016877	MF	GO:0016877	ligase activity, forming carbon-sulfur bonds	2/7	41/18368	0.000101364910936073	0.0015204736640411	0.000248966447913162	SLC27A2/ACSS1	2
GO:1901682	MF	GO:1901682	sulfur compound transmembrane transporter activity	2/7	52/18368	0.000163587268629503	0.00184035677208191	0.000301344968528032	SLC13A4/SLC13A3	2
GO:0015370	MF	GO:0015370	solute:sodium symporter activity	2/7	73/18368	0.000322978880350073	0.00290680992315065	0.00047596887630537	SLC13A4/SLC13A3	2
GO:0015294	MF	GO:0015294	solute:cation symporter activity	2/7	104/18368	0.000654548489186573	0.0049091136688993	0.000803831477948423	SLC13A4/SLC13A3	2
GO:0015293	MF	GO:0015293	symporter activity	2/7	144/18368	0.0012491359442984	0.0066895799426289	0.00109536981516731	SLC13A4/SLC13A3	2
GO:0015081	MF	GO:0015081	sodium ion transmembrane transporter activity	2/7	152/18368	0.00139027086951805	0.0066895799426289	0.00109536981516731	SLC13A4/SLC13A3	2
GO:0046943	MF	GO:0046943	carboxylic acid transmembrane transporter activity	2/7	163/18368	0.00159629062578924	0.0066895799426289	0.00109536981516731	SLC27A2/SLC13A3	2
GO:0005342	MF	GO:0005342	organic acid transmembrane transporter activity	2/7	164/18368	0.00161570377209857	0.0066895799426289	0.00109536981516731	SLC27A2/SLC13A3	2
GO:0016874	MF	GO:0016874	ligase activity	2/7	165/18368	0.00163523065264262	0.0066895799426289	0.00109536981516731	SLC27A2/ACSS1	2
GO:0015291	MF	GO:0015291	secondary active transmembrane transporter activity	2/7	240/18368	0.0034192190339233	0.0116311506333419	0.00190451589317878	SLC13A4/SLC13A3	2
GO:0031957	MF	GO:0031957	very long-chain fatty acid-CoA ligase activity	1/7	10/18368	0.00380537743534914	0.0116311506333419	0.00190451589317878	SLC27A2	1
GO:0035673	MF	GO:0035673	oligopeptide transmembrane transporter activity	1/7	11/18368	0.00418523157839057	0.0116311506333419	0.00190451589317878	SLC13A3	1
GO:0047676	MF	GO:0047676	arachidonate-CoA ligase activity	1/7	11/18368	0.00418523157839057	0.0116311506333419	0.00190451589317878	SLC27A2	1
GO:0022853	MF	GO:0022853	active ion transmembrane transporter activity	2/7	267/18368	0.00421281812090289	0.0116311506333419	0.00190451589317878	SLC13A4/SLC13A3	2
GO:0008271	MF	GO:0008271	secondary active sulfate transmembrane transporter activity	1/7	13/18368	0.00494456743140914	0.0116311506333419	0.00190451589317878	SLC13A4	1
GO:0015373	MF	GO:0015373	anion:sodium symporter activity	1/7	14/18368	0.00532404920901619	0.0116311506333419	0.00190451589317878	SLC13A4	1
GO:0004467	MF	GO:0004467	long-chain fatty acid-CoA ligase activity	1/7	15/18368	0.00570340693242988	0.0116311506333419	0.00190451589317878	SLC27A2	1
GO:1904680	MF	GO:1904680	peptide transmembrane transporter activity	1/7	15/18368	0.00570340693242988	0.0116311506333419	0.00190451589317878	SLC13A3	1
GO:0008509	MF	GO:0008509	anion transmembrane transporter activity	2/7	314/18368	0.00578002515947181	0.0116311506333419	0.00190451589317878	SLC13A4/SLC13A3	2
GO:0015556	MF	GO:0015556	C4-dicarboxylate transmembrane transporter activity	1/7	16/18368	0.00608264063544706	0.0116311506333419	0.00190451589317878	SLC13A3	1
GO:0016208	MF	GO:0016208	AMP binding	1/7	16/18368	0.00608264063544706	0.0116311506333419	0.00190451589317878	ACSS1	1
GO:0005324	MF	GO:0005324	long-chain fatty acid transporter activity	1/7	17/18368	0.00646175035185659	0.0116311506333419	0.00190451589317878	SLC27A2	1
GO:0015116	MF	GO:0015116	sulfate transmembrane transporter activity	1/7	17/18368	0.00646175035185659	0.0116311506333419	0.00190451589317878	SLC13A4	1
GO:0030228	MF	GO:0030228	lipoprotein particle receptor activity	1/7	18/18368	0.00684073611544112	0.0118397355844173	0.0019386701541736	ILDR1	1
GO:0016500	MF	GO:0016500	protein-hormone receptor activity	1/7	20/18368	0.00759833591922499	0.0125331604753599	0.00205221341117004	LGR5	1
GO:0015296	MF	GO:0015296	anion:cation symporter activity	1/7	22/18368	0.0083554403169066	0.0125331604753599	0.00205221341117004	SLC13A4	1
GO:0015645	MF	GO:0015645	fatty acid ligase activity	1/7	22/18368	0.0083554403169066	0.0125331604753599	0.00205221341117004	SLC27A2	1
GO:0072349	MF	GO:0072349	modified amino acid transmembrane transporter activity	1/7	22/18368	0.0083554403169066	0.0125331604753599	0.00205221341117004	SLC13A3	1
GO:0022804	MF	GO:0022804	active transmembrane transporter activity	2/7	406/18368	0.00950907529715699	0.0138034963990989	0.00226022163260098	SLC13A4/SLC13A3	2
GO:0046873	MF	GO:0046873	metal ion transmembrane transporter activity	2/7	430/18368	0.010621285985171	0.0149361834166467	0.00244569085184859	SLC13A4/SLC13A3	2
GO:0005310	MF	GO:0005310	dicarboxylic acid transmembrane transporter activity	1/7	30/18368	0.0113789092446654	0.015060321059116	0.00246601748336403	SLC13A3	1
GO:0005343	MF	GO:0005343	organic acid:sodium symporter activity	1/7	30/18368	0.0113789092446654	0.015060321059116	0.00246601748336403	SLC13A3	1
GO:0042887	MF	GO:0042887	amide transmembrane transporter activity	1/7	35/18368	0.0132645620131683	0.0170544368740735	0.00279253937119332	SLC13A3	1
GO:0008028	MF	GO:0008028	monocarboxylic acid transmembrane transporter activity	1/7	58/18368	0.0218989122514671	0.0273736403143339	0.00448223350176228	SLC27A2	1
GO:0038024	MF	GO:0038024	cargo receptor activity	1/7	77/18368	0.0289827113791703	0.0352492435692612	0.00577180596455739	ILDR1	1
GO:0004222	MF	GO:0004222	metalloendopeptidase activity	1/7	111/18368	0.0415492658720736	0.049203078006403	0.00805664435192564	ADAMTS19	1
