# Supplementary material for: Identification of hub glutamine metabolism-associated genes and immune characteristics in pre-eclampsia
Source: PLoS One. 2024 May 8;19(5):e0303471. doi: 10.1371/journal.pone.0303471 (PMC11078374; doi:10.1371/journal.pone.0303471)
Supplement: S1 Dataset — (ZIP) [file pone.0303471.s003.zip › minimal data set/enrichKEGG.csv]

	ID	Description	GeneRatio	BgRatio	pvalue	p.adjust	qvalue	geneID	Count
hsa00630	hsa00630	Glyoxylate and dicarboxylate metabolism	1/3	30/8292	0.0108159135598436	0.0440673664873525	0.00515407795173713	ACSS1	1
hsa00640	hsa00640	Propanoate metabolism	1/3	32/8292	0.0115341883201877	0.0440673664873525	0.00515407795173713	ACSS1	1
hsa00620	hsa00620	Pyruvate metabolism	1/3	47/8292	0.0169101690106188	0.0440673664873525	0.00515407795173713	ACSS1	1
hsa00010	hsa00010	Glycolysis / Gluconeogenesis	1/3	67/8292	0.0240477729891563	0.0440673664873525	0.00515407795173713	ACSS1	1
hsa03320	hsa03320	PPAR signaling pathway	1/3	75/8292	0.0268931129928041	0.0440673664873525	0.00515407795173713	SLC27A2	1
hsa04146	hsa04146	Peroxisome	1/3	82/8292	0.0293782443249017	0.0440673664873525	0.00515407795173713	SLC27A2	1
hsa04931	hsa04931	Insulin resistance	1/3	108/8292	0.0385716859980905	0.0461664963288461	0.00539959021390013	SLC27A2	1
hsa01200	hsa01200	Carbon metabolism	1/3	115/8292	0.041036885625641	0.0461664963288461	0.00539959021390013	ACSS1	1
