# Supplementary material for: Identification of hub glutamine metabolism-associated genes and immune characteristics in pre-eclampsia
Source: PLoS One. 2024 May 8;19(5):e0303471. doi: 10.1371/journal.pone.0303471 (PMC11078374; doi:10.1371/journal.pone.0303471)
Supplement: S1 Dataset — (ZIP) [file pone.0303471.s003.zip › minimal data set/geneMania_enrichGO.csv]

	ONTOLOGY	ID	Description	GeneRatio	BgRatio	pvalue	p.adjust	qvalue	geneID	Count
GO:0006631	BP	GO:0006631	fatty acid metabolic process	16/27	390/18723	9.79136741461579e-21	3.00594979628705e-18	1.55631208379683e-18	SLC27A2/ACSS1/ACSS2/AACS/ACSM2A/ACSM4/ACSF3/ACSM5/ACSM2B/SLC27A1/ACSM1/SLC27A6/SLC27A5/ACSL1/SLC27A3/ACSM3	16
GO:0006637	BP	GO:0006637	acyl-CoA metabolic process	10/27	96/18723	6.08970611519582e-17	6.23179925788372e-15	3.22647587155989e-15	ACSS1/ACSS2/ACSM2A/ACSM4/ACSF3/ACSM5/ACSM2B/ACSM1/ACSL1/ACSM3	10
GO:0035383	BP	GO:0035383	thioester metabolic process	10/27	96/18723	6.08970611519582e-17	6.23179925788372e-15	3.22647587155989e-15	ACSS1/ACSS2/ACSM2A/ACSM4/ACSF3/ACSM5/ACSM2B/ACSM1/ACSL1/ACSM3	10
GO:0033865	BP	GO:0033865	nucleoside bisphosphate metabolic process	10/27	128/18723	1.19258691814678e-15	6.10206973118436e-14	3.1593092042134e-14	ACSS1/ACSS2/ACSM2A/ACSM4/ACSF3/ACSM5/ACSM2B/ACSM1/ACSL1/ACSM3	10
GO:0033875	BP	GO:0033875	ribonucleoside bisphosphate metabolic process	10/27	128/18723	1.19258691814678e-15	6.10206973118436e-14	3.1593092042134e-14	ACSS1/ACSS2/ACSM2A/ACSM4/ACSF3/ACSM5/ACSM2B/ACSM1/ACSL1/ACSM3	10
GO:0034032	BP	GO:0034032	purine nucleoside bisphosphate metabolic process	10/27	128/18723	1.19258691814678e-15	6.10206973118436e-14	3.1593092042134e-14	ACSS1/ACSS2/ACSM2A/ACSM4/ACSF3/ACSM5/ACSM2B/ACSM1/ACSL1/ACSM3	10
GO:0072330	BP	GO:0072330	monocarboxylic acid biosynthetic process	11/27	214/18723	3.73232165856448e-15	1.63688964168471e-13	8.47489579613889e-14	SLC27A2/ACSS1/ACSS2/ACSM2A/ACSM4/ACSF3/ACSM5/ACSM2B/ACSM1/SLC27A5/ACSM3	11
GO:0046394	BP	GO:0046394	carboxylic acid biosynthetic process	11/27	314/18723	2.54551631794157e-13	9.30691470518503e-12	4.81859804725849e-12	SLC27A2/ACSS1/ACSS2/ACSM2A/ACSM4/ACSF3/ACSM5/ACSM2B/ACSM1/SLC27A5/ACSM3	11
GO:0016053	BP	GO:0016053	organic acid biosynthetic process	11/27	316/18723	2.72841147709007e-13	9.30691470518503e-12	4.81859804725849e-12	SLC27A2/ACSS1/ACSS2/ACSM2A/ACSM4/ACSF3/ACSM5/ACSM2B/ACSM1/SLC27A5/ACSM3	11
GO:0006633	BP	GO:0006633	fatty acid biosynthetic process	9/27	163/18723	9.42529751020349e-13	2.89356633563247e-11	1.49812623583234e-11	ACSS1/ACSS2/ACSM2A/ACSM4/ACSF3/ACSM5/ACSM2B/ACSM1/ACSM3	9
GO:0006790	BP	GO:0006790	sulfur compound metabolic process	10/27	339/18723	2.12995452188789e-11	5.94450943835984e-10	3.0777333282782e-10	ACSS1/ACSS2/ACSM2A/ACSM4/ACSF3/ACSM5/ACSM2B/ACSM1/ACSL1/ACSM3	10
GO:0009150	BP	GO:0009150	purine ribonucleotide metabolic process	10/27	368/18723	4.77441754304274e-11	1.22145515476177e-09	6.32400920174959e-10	ACSS1/ACSS2/ACSM2A/ACSM4/ACSF3/ACSM5/ACSM2B/ACSM1/ACSL1/ACSM3	10
GO:0009259	BP	GO:0009259	ribonucleotide metabolic process	10/27	385/18723	7.43429637593303e-11	1.75563768262418e-09	9.08970650012864e-10	ACSS1/ACSS2/ACSM2A/ACSM4/ACSF3/ACSM5/ACSM2B/ACSM1/ACSL1/ACSM3	10
GO:0006163	BP	GO:0006163	purine nucleotide metabolic process	10/27	396/18723	9.79505748295909e-11	2.00472176484563e-09	1.03793240696619e-09	ACSS1/ACSS2/ACSM2A/ACSM4/ACSF3/ACSM5/ACSM2B/ACSM1/ACSL1/ACSM3	10
GO:0019693	BP	GO:0019693	ribose phosphate metabolic process	10/27	396/18723	9.79505748295909e-11	2.00472176484563e-09	1.03793240696619e-09	ACSS1/ACSS2/ACSM2A/ACSM4/ACSF3/ACSM5/ACSM2B/ACSM1/ACSL1/ACSM3	10
GO:0072521	BP	GO:0072521	purine-containing compound metabolic process	10/27	416/18723	1.58526431793987e-10	3.04172591004712e-09	1.5748349474271e-09	ACSS1/ACSS2/ACSM2A/ACSM4/ACSF3/ACSM5/ACSM2B/ACSM1/ACSL1/ACSM3	10
GO:0001676	BP	GO:0001676	long-chain fatty acid metabolic process	7/27	112/18723	1.82402131214159e-10	3.2939678989851e-09	1.70543169122836e-09	SLC27A2/SLC27A1/ACSM1/SLC27A6/SLC27A5/ACSL1/SLC27A3	7
GO:0015849	BP	GO:0015849	organic acid transport	9/27	303/18723	2.45473550486601e-10	4.1866877777437e-09	2.16763193704543e-09	SLC13A3/SLC27A2/SLC13A5/SLC13A2/SLC27A1/SLC27A6/SLC27A5/ACSL1/SLC27A3	9
GO:0015909	BP	GO:0015909	long-chain fatty acid transport	6/27	65/18723	3.86398725318508e-10	6.24338993014642e-09	3.23247687108558e-09	SLC27A2/SLC27A1/SLC27A6/SLC27A5/ACSL1/SLC27A3	6
GO:0009117	BP	GO:0009117	nucleotide metabolic process	10/27	489/18723	7.63279692203411e-10	1.17163432753224e-08	6.06606492224816e-09	ACSS1/ACSS2/ACSM2A/ACSM4/ACSF3/ACSM5/ACSM2B/ACSM1/ACSL1/ACSM3	10
GO:1901568	BP	GO:1901568	fatty acid derivative metabolic process	6/27	74/18723	8.59121448558249e-10	1.2462259768583e-08	6.45225861497009e-09	ACSS3/AACS/ACSM2A/ACSF3/SLC27A5/ACSL1	6
GO:0006753	BP	GO:0006753	nucleoside phosphate metabolic process	10/27	497/18723	8.93060960615065e-10	1.2462259768583e-08	6.45225861497009e-09	ACSS1/ACSS2/ACSM2A/ACSM4/ACSF3/ACSM5/ACSM2B/ACSM1/ACSL1/ACSM3	10
GO:0015908	BP	GO:0015908	fatty acid transport	6/27	86/18723	2.15531892785177e-09	2.8768822210891e-08	1.48948813778315e-08	SLC27A2/SLC27A1/SLC27A6/SLC27A5/ACSL1/SLC27A3	6
GO:0044539	BP	GO:0044539	long-chain fatty acid import into cell	4/27	17/18723	8.05657202824848e-09	9.89347045068914e-08	5.12228368953904e-08	SLC27A2/SLC27A1/SLC27A5/ACSL1	4
GO:0140354	BP	GO:0140354	lipid import into cell	4/27	17/18723	8.05657202824848e-09	9.89347045068914e-08	5.12228368953904e-08	SLC27A2/SLC27A1/SLC27A5/ACSL1	4
GO:1901570	BP	GO:1901570	fatty acid derivative biosynthetic process	5/27	50/18723	8.54071645360978e-09	1.00846151971469e-07	5.22124771050639e-08	ACSS3/AACS/ACSF3/SLC27A5/ACSL1	5
GO:1905039	BP	GO:1905039	carboxylic acid transmembrane transport	6/27	149/18723	5.92085137549023e-08	6.73222730472407e-07	3.48556942572719e-07	SLC13A3/SLC13A5/SLC13A2/SLC27A1/SLC27A5/ACSL1	6
GO:1903825	BP	GO:1903825	organic acid transmembrane transport	6/27	150/18723	6.16159984578419e-08	6.75575411662766e-07	3.49775028839629e-07	SLC13A3/SLC13A5/SLC13A2/SLC27A1/SLC27A5/ACSL1	6
GO:0000038	BP	GO:0000038	very long-chain fatty acid metabolic process	4/27	34/18723	1.54385089354801e-07	1.63435249765255e-06	8.46175988841197e-07	SLC27A2/SLC27A6/SLC27A5/ACSL1	4
GO:0015911	BP	GO:0015911	long-chain fatty acid import across plasma membrane	3/27	10/18723	3.18769889378483e-07	3.15685019481272e-06	1.63443984027677e-06	SLC27A1/SLC27A5/ACSL1	3
GO:1902224	BP	GO:1902224	ketone body metabolic process	3/27	10/18723	3.18769889378483e-07	3.15685019481272e-06	1.63443984027677e-06	ACSS3/AACS/SLC27A5	3
GO:0035384	BP	GO:0035384	thioester biosynthetic process	4/27	45/18723	4.90665005526243e-07	4.56467141504717e-06	2.3633306486272e-06	ACSS1/ACSS2/ACSF3/ACSL1	4
GO:0071616	BP	GO:0071616	acyl-CoA biosynthetic process	4/27	45/18723	4.90665005526243e-07	4.56467141504717e-06	2.3633306486272e-06	ACSS1/ACSS2/ACSF3/ACSL1	4
GO:0072348	BP	GO:0072348	sulfur compound transport	4/27	54/18723	1.03228784375004e-06	9.32095200091952e-06	4.82586577109154e-06	SLC13A3/SLC13A4/SLC13A1/SLC27A1	4
GO:0098656	BP	GO:0098656	anion transmembrane transport	6/27	245/18723	1.11026342899503e-06	9.73859636289927e-06	5.04209857979698e-06	SLC13A3/SLC13A4/SLC13A5/SLC13A2/SLC13A1/SLC27A1	6
GO:0046459	BP	GO:0046459	short-chain fatty acid metabolic process	3/27	15/18723	1.20287054060365e-06	1.02578126657033e-05	5.31091963833775e-06	ACSS1/ACSS2/ACSM1	3
GO:0033866	BP	GO:0033866	nucleoside bisphosphate biosynthetic process	4/27	60/18723	1.58234336679449e-06	1.24558824001515e-05	6.4489567715511e-06	ACSS1/ACSS2/ACSF3/ACSL1	4
GO:0034030	BP	GO:0034030	ribonucleoside bisphosphate biosynthetic process	4/27	60/18723	1.58234336679449e-06	1.24558824001515e-05	6.4489567715511e-06	ACSS1/ACSS2/ACSF3/ACSL1	4
GO:0034033	BP	GO:0034033	purine nucleoside bisphosphate biosynthetic process	4/27	60/18723	1.58234336679449e-06	1.24558824001515e-05	6.4489567715511e-06	ACSS1/ACSS2/ACSF3/ACSL1	4
GO:1902001	BP	GO:1902001	fatty acid transmembrane transport	3/27	18/18723	2.15102088668577e-06	1.65090853053133e-05	8.54747773393557e-06	SLC27A1/SLC27A5/ACSL1	3
GO:0015740	BP	GO:0015740	C4-dicarboxylate transport	3/27	28/18723	8.55307362061937e-06	6.40437463787841e-05	3.31582571685116e-05	SLC13A3/SLC13A5/SLC13A2	3
GO:0015711	BP	GO:0015711	organic anion transport	6/27	354/18723	9.26503794688995e-06	6.77230154689337e-05	3.50631761899845e-05	SLC13A3/SLC13A5/SLC13A2/SLC27A1/SLC27A6/SLC27A5	6
GO:0006869	BP	GO:0006869	lipid transport	6/27	398/18723	1.80143696606309e-05	0.000128614220600318	6.65892244493333e-05	SLC27A2/SLC27A1/SLC27A6/SLC27A5/ACSL1/SLC27A3	6
GO:0035337	BP	GO:0035337	fatty-acyl-CoA metabolic process	3/27	38/18723	2.1814218387696e-05	0.000152203751023243	7.88025592474186e-05	ACSM2A/ACSF3/ACSL1	3
GO:0006814	BP	GO:0006814	sodium ion transport	5/27	245/18723	2.34983049843752e-05	0.00016031065844896	8.29998608804832e-05	SLC13A3/SLC13A4/SLC13A5/SLC13A2/SLC13A1	5
GO:0010876	BP	GO:0010876	lipid localization	6/27	448/18723	3.50521352779893e-05	0.000233934902833537	0.000121118362173373	SLC27A2/SLC27A1/SLC27A6/SLC27A5/ACSL1/SLC27A3	6
GO:0046942	BP	GO:0046942	carboxylic acid transport	5/27	273/18723	3.94359317189008e-05	0.000257592149738352	0.000133366756764928	SLC13A3/SLC13A5/SLC13A2/SLC27A1/SLC27A5	5
GO:0044272	BP	GO:0044272	sulfur compound biosynthetic process	4/27	148/18723	5.71082788887613e-05	0.000361962193715375	0.000187403707358209	ACSS1/ACSS2/ACSF3/ACSL1	4
GO:0006091	BP	GO:0006091	generation of precursor metabolites and energy	6/27	490/18723	5.77724674008253e-05	0.000361962193715375	0.000187403707358209	ACSS1/ACSS2/ACSS3/AACS/ACSM1/SLC27A5	6
GO:0042886	BP	GO:0042886	amide transport	5/27	301/18723	6.27241775812792e-05	0.000385126450349054	0.000199396859258382	SLC13A3/ILDR1/ILDR2/AACS/SLC27A1	5
GO:0009152	BP	GO:0009152	purine ribonucleotide biosynthetic process	4/27	169/18723	9.55976451660573e-05	0.000575460334627051	0.000297941061301851	ACSS1/ACSS2/ACSF3/ACSL1	4
GO:0009260	BP	GO:0009260	ribonucleotide biosynthetic process	4/27	182/18723	0.000127276323745823	0.000751419834422454	0.000389043013878932	ACSS1/ACSS2/ACSF3/ACSL1	4
GO:0046390	BP	GO:0046390	ribose phosphate biosynthetic process	4/27	190/18723	0.000150199601474561	0.000870024106654532	0.000450449648910798	ACSS1/ACSS2/ACSF3/ACSL1	4
GO:0006164	BP	GO:0006164	purine nucleotide biosynthetic process	4/27	191/18723	0.000153261567795038	0.000871320394686607	0.000451120794094558	ACSS1/ACSS2/ACSF3/ACSL1	4
GO:0072522	BP	GO:0072522	purine-containing compound biosynthetic process	4/27	200/18723	0.000182892384104039	0.001020872034908	0.000528550239228899	ACSS1/ACSS2/ACSF3/ACSL1	4
GO:0006835	BP	GO:0006835	dicarboxylic acid transport	3/27	84/18723	0.000235737749738455	0.0012923480208876	0.000669105267114789	SLC13A3/SLC13A5/SLC13A2	3
GO:1902358	BP	GO:1902358	sulfate transmembrane transport	2/27	17/18723	0.000268750388896194	0.00144748016475669	0.000749423983810255	SLC13A4/SLC13A1	2
GO:0098657	BP	GO:0098657	import into cell	4/27	227/18723	0.000296626068692868	0.00154561866897494	0.000800234592886048	SLC27A2/SLC27A1/SLC27A5/ACSL1	4
GO:0006085	BP	GO:0006085	acetyl-CoA biosynthetic process	2/27	18/18723	0.000302075309897382	0.00154561866897494	0.000800234592886048	ACSS1/ACSS2	2
GO:0008272	BP	GO:0008272	sulfate transport	2/27	18/18723	0.000302075309897382	0.00154561866897494	0.000800234592886048	SLC13A4/SLC13A1	2
GO:0035338	BP	GO:0035338	long-chain fatty-acyl-CoA biosynthetic process	2/27	19/18723	0.000337313360237617	0.00169762625562211	0.00087893558923003	ACSF3/ACSL1	2
GO:0006641	BP	GO:0006641	triglyceride metabolic process	3/27	100/18723	0.000393956086553197	0.00195071804148115	0.00100997231017882	SLC27A1/SLC27A5/ACSL1	3
GO:0006067	BP	GO:0006067	ethanol metabolic process	2/27	21/18723	0.00041350815438076	0.00201503179991894	0.001043270364436	ACSS1/ACSS2	2
GO:0009165	BP	GO:0009165	nucleotide biosynthetic process	4/27	254/18723	0.000454084054896195	0.00217818445083018	0.00112774164949548	ACSS1/ACSS2/ACSF3/ACSL1	4
GO:1901293	BP	GO:1901293	nucleoside phosphate biosynthetic process	4/27	256/18723	0.000467721746921972	0.00220908578930839	0.00114374062810069	ACSS1/ACSS2/ACSF3/ACSL1	4
GO:0015833	BP	GO:0015833	peptide transport	4/27	264/18723	0.000525214089164593	0.00244304129353834	0.00126486965652079	SLC13A3/ILDR1/ILDR2/AACS	4
GO:0006805	BP	GO:0006805	xenobiotic metabolic process	3/27	111/18723	0.000534741165856962	0.00245023190922518	0.00126859255372194	ACSM2B/ACSM1/ACSL1	3
GO:0035336	BP	GO:0035336	long-chain fatty-acyl-CoA metabolic process	2/27	25/18723	0.00058862821387844	0.00261896900957509	0.00135595515325163	ACSF3/ACSL1	2
GO:0046949	BP	GO:0046949	fatty-acyl-CoA biosynthetic process	2/27	25/18723	0.00058862821387844	0.00261896900957509	0.00135595515325163	ACSF3/ACSL1	2
GO:0006639	BP	GO:0006639	acylglycerol metabolic process	3/27	128/18723	0.000809658801730268	0.00355093217330275	0.00183847336934241	SLC27A1/SLC27A5/ACSL1	3
GO:0006638	BP	GO:0006638	neutral lipid metabolic process	3/27	129/18723	0.000828141622049047	0.00358083771787405	0.00185395678175546	SLC27A1/SLC27A5/ACSL1	3
GO:0006084	BP	GO:0006084	acetyl-CoA metabolic process	2/27	35/18723	0.00115711449455885	0.00493380763652175	0.00255444866488868	ACSS1/ACSS2	2
GO:0006699	BP	GO:0006699	bile acid biosynthetic process	2/27	36/18723	0.00122409190661562	0.00514789336069857	0.0026652902364666	SLC27A2/SLC27A5	2
GO:0019432	BP	GO:0019432	triglyceride biosynthetic process	2/27	42/18723	0.00166403276276288	0.00690348727254332	0.00357423822442668	SLC27A1/ACSL1	2
GO:0055088	BP	GO:0055088	lipid homeostasis	3/27	167/18723	0.0017417539841529	0.0071295796417992	0.00369129616290649	ACSM2A/ACSM1/ACSM3	3
GO:0071466	BP	GO:0071466	cellular response to xenobiotic stimulus	3/27	177/18723	0.00205608419304342	0.00819763438005623	0.00424427495761526	ACSM2B/ACSM1/ACSL1	3
GO:0098739	BP	GO:0098739	import across plasma membrane	3/27	177/18723	0.00205608419304342	0.00819763438005623	0.00424427495761526	SLC27A1/SLC27A5/ACSL1	3
GO:0008206	BP	GO:0008206	bile acid metabolic process	2/27	49/18723	0.00225874277801808	0.00889017990835321	0.00460283616033374	SLC27A2/SLC27A5	2
GO:0046460	BP	GO:0046460	neutral lipid biosynthetic process	2/27	50/18723	0.00235076950092052	0.00902107795978249	0.00467060782419735	SLC27A1/ACSL1	2
GO:0046463	BP	GO:0046463	acylglycerol biosynthetic process	2/27	50/18723	0.00235076950092052	0.00902107795978249	0.00467060782419735	SLC27A1/ACSL1	2
GO:0009755	BP	GO:0009755	hormone-mediated signaling pathway	3/27	190/18723	0.00251467551053329	0.00953093063868789	0.0049345809238535	LGR5/SLC27A1/ACSL1	3
GO:0070542	BP	GO:0070542	response to fatty acid	2/27	64/18723	0.00382094260467927	0.0143052363370309	0.00740644843782503	AACS/ACSL1	2
GO:0009410	BP	GO:0009410	response to xenobiotic stimulus	4/27	462/18723	0.00409408829849512	0.0151431940679277	0.00784029591721957	AACS/ACSM2B/ACSM1/ACSL1	4
GO:0030072	BP	GO:0030072	peptide hormone secretion	3/27	236/18723	0.00462575416455707	0.0169060301014169	0.00875299346927466	ILDR1/ILDR2/AACS	3
GO:0002790	BP	GO:0002790	peptide secretion	3/27	242/18723	0.00496064404880256	0.0179166790939104	0.00927625079094967	ILDR1/ILDR2/AACS	3
GO:0150104	BP	GO:0150104	transport across blood-brain barrier	2/27	87/18723	0.0069473361647727	0.0248003744486653	0.0128402418712445	SLC13A3/SLC27A1	2
GO:0010232	BP	GO:0010232	vascular transport	2/27	88/18723	0.00710261254061265	0.0250632419536562	0.0129763399108592	SLC13A3/SLC27A1	2
GO:0098661	BP	GO:0098661	inorganic anion transmembrane transport	2/27	91/18723	0.0075778680919676	0.0264364261844779	0.0136872976302286	SLC13A4/SLC13A1	2
GO:0042632	BP	GO:0042632	cholesterol homeostasis	2/27	96/18723	0.00840111229763335	0.0289133059231348	0.0149696869343163	ACSM1/ACSM3	2
GO:0046879	BP	GO:0046879	hormone secretion	3/27	295/18723	0.00856117097397773	0.0289133059231348	0.0149696869343163	ILDR1/ILDR2/AACS	3
GO:0055092	BP	GO:0055092	sterol homeostasis	2/27	97/18723	0.00857039361239501	0.0289133059231348	0.0149696869343163	ACSM1/ACSM3	2
GO:0034308	BP	GO:0034308	primary alcohol metabolic process	2/27	102/18723	0.00943971816220492	0.0310817649938509	0.0160923933278638	ACSS1/ACSS2	2
GO:0009914	BP	GO:0009914	hormone transport	3/27	306/18723	0.00945865849521546	0.0310817649938509	0.0160923933278638	ILDR1/ILDR2/AACS	3
GO:0019395	BP	GO:0019395	fatty acid oxidation	2/27	103/18723	0.00961813574728285	0.0310817649938509	0.0160923933278638	SLC27A2/ACSM1	2
GO:0090277	BP	GO:0090277	positive regulation of peptide hormone secretion	2/27	103/18723	0.00961813574728285	0.0310817649938509	0.0160923933278638	ILDR1/AACS	2
GO:0002793	BP	GO:0002793	positive regulation of peptide secretion	2/27	106/18723	0.0101624147370667	0.0324985554612446	0.0168259279089591	ILDR1/AACS	2
GO:0034440	BP	GO:0034440	lipid oxidation	2/27	108/18723	0.0105327455451629	0.0333355967254126	0.0172593008933218	SLC27A2/ACSM1	2
GO:0015718	BP	GO:0015718	monocarboxylic acid transport	2/27	111/18723	0.0110993719416083	0.0347704814905484	0.0180022036861746	SLC27A1/SLC27A5	2
GO:0006646	BP	GO:0006646	phosphatidylethanolamine biosynthetic process	1/27	10/18723	0.0143309659488612	0.0439960654630038	0.022778693245032	SLC27A1	1
GO:0006655	BP	GO:0006655	phosphatidylglycerol biosynthetic process	1/27	10/18723	0.0143309659488612	0.0439960654630038	0.022778693245032	SLC27A1	1
GO:0046887	BP	GO:0046887	positive regulation of hormone secretion	2/27	133/18723	0.0156521270824907	0.0474138498266225	0.0245482301519629	ILDR1/AACS	2
GO:0031652	BP	GO:0031652	positive regulation of heat generation	1/27	11/18723	0.0157531357730146	0.0474138498266225	0.0245482301519629	SLC27A1	1
GO:0005759	CC	GO:0005759	mitochondrial matrix	10/27	480/19550	4.20790084362269e-10	1.51484430370417e-08	7.97286475633772e-09	ACSS1/ACSS2/ACSS3/ACSM2A/ACSM4/ACSF3/ACSM5/ACSM2B/ACSM1/ACSM3	10
GO:0005778	CC	GO:0005778	peroxisomal membrane	2/27	65/19550	0.00362110799685495	0.0434532959622594	0.0228701557696102	SLC27A2/ACSL1	2
GO:0031903	CC	GO:0031903	microbody membrane	2/27	65/19550	0.00362110799685495	0.0434532959622594	0.0228701557696102	SLC27A2/ACSL1	2
GO:0009925	CC	GO:0009925	basal plasma membrane	3/27	257/19550	0.00520147000502211	0.0456228610362139	0.0240120321243231	SLC13A3/SLC27A1/SLC27A5	3
GO:0045178	CC	GO:0045178	basal part of cell	3/27	276/19550	0.00633650847725194	0.0456228610362139	0.0240120321243231	SLC13A3/SLC27A1/SLC27A5	3
GO:0016405	MF	GO:0016405	CoA-ligase activity	17/25	27/18368	1.05597171200128e-45	5.70224724480691e-44	1.0003942534749e-44	SLC27A2/ACSS1/ACSS2/ACSS3/AACS/ACSM2A/ACSM4/ACSF3/ACSM5/ACSM2B/SLC27A1/ACSM1/SLC27A6/SLC27A5/ACSL1/SLC27A3/ACSM3	17
GO:0016878	MF	GO:0016878	acid-thiol ligase activity	17/25	31/18368	3.31382936727481e-44	8.94733929164199e-43	1.56970864765649e-43	SLC27A2/ACSS1/ACSS2/ACSS3/AACS/ACSM2A/ACSM4/ACSF3/ACSM5/ACSM2B/SLC27A1/ACSM1/SLC27A6/SLC27A5/ACSL1/SLC27A3/ACSM3	17
GO:0016877	MF	GO:0016877	ligase activity, forming carbon-sulfur bonds	17/25	41/18368	1.88646975970661e-41	3.39564556747189e-40	5.95727292538928e-41	SLC27A2/ACSS1/ACSS2/ACSS3/AACS/ACSM2A/ACSM4/ACSF3/ACSM5/ACSM2B/SLC27A1/ACSM1/SLC27A6/SLC27A5/ACSL1/SLC27A3/ACSM3	17
GO:0015645	MF	GO:0015645	fatty acid ligase activity	13/25	22/18368	5.93879423800859e-34	8.0173722213116e-33	1.40655653005467e-33	SLC27A2/ACSM2A/ACSM4/ACSF3/ACSM5/ACSM2B/SLC27A1/ACSM1/SLC27A6/SLC27A5/ACSL1/SLC27A3/ACSM3	13
GO:0016874	MF	GO:0016874	ligase activity	17/25	165/18368	7.05261724971863e-30	7.61682662969612e-29	1.3362853736309e-29	SLC27A2/ACSS1/ACSS2/ACSS3/AACS/ACSM2A/ACSM4/ACSF3/ACSM5/ACSM2B/SLC27A1/ACSM1/SLC27A6/SLC27A5/ACSL1/SLC27A3/ACSM3	17
GO:0047760	MF	GO:0047760	butyrate-CoA ligase activity	8/25	10/18368	1.51440362271453e-22	1.36296326044308e-21	2.39116361481242e-22	ACSS3/AACS/ACSM2A/ACSM4/ACSM5/ACSM2B/ACSM1/ACSM3	8
GO:0004467	MF	GO:0004467	long-chain fatty acid-CoA ligase activity	7/25	15/18368	2.19752976907738e-17	1.69523725043113e-16	2.97410043935285e-17	SLC27A2/SLC27A1/ACSM1/SLC27A6/SLC27A5/ACSL1/SLC27A3	7
GO:0031957	MF	GO:0031957	very long-chain fatty acid-CoA ligase activity	6/25	10/18368	6.95364199182934e-16	4.69370834448481e-15	8.2345760429558e-16	SLC27A2/ACSF3/SLC27A1/SLC27A6/SLC27A5/SLC27A3	6
GO:0016408	MF	GO:0016408	C-acyltransferase activity	6/25	20/18368	1.27210298319013e-13	7.63261789914077e-13	1.33905577177908e-13	ACSM2A/ACSM4/ACSM5/ACSM2B/ACSM1/ACSM3	6
GO:0047676	MF	GO:0047676	arachidonate-CoA ligase activity	5/25	11/18368	1.40192214392826e-12	7.57037957721261e-12	1.32813676793204e-12	SLC27A2/SLC27A1/SLC27A6/ACSL1/SLC27A3	5
GO:0005324	MF	GO:0005324	long-chain fatty acid transporter activity	5/25	17/18368	1.86752181220414e-11	9.16783435082031e-11	1.60839199137198e-11	SLC27A2/SLC27A1/SLC27A6/SLC27A5/SLC27A3	5
GO:0046943	MF	GO:0046943	carboxylic acid transmembrane transporter activity	7/25	163/18368	1.6004524478387e-09	6.93845319646431e-09	1.21727249060777e-09	SLC13A3/SLC27A2/SLC13A5/SLC13A2/SLC27A1/SLC27A6/SLC27A5	7
GO:0005342	MF	GO:0005342	organic acid transmembrane transporter activity	7/25	164/18368	1.67036836211178e-09	6.93845319646431e-09	1.21727249060777e-09	SLC13A3/SLC27A2/SLC13A5/SLC13A2/SLC27A1/SLC27A6/SLC27A5	7
GO:0015370	MF	GO:0015370	solute:sodium symporter activity	5/25	73/18368	4.30817344323533e-08	1.66172404239077e-07	2.91530533752767e-08	SLC13A3/SLC13A4/SLC13A5/SLC13A2/SLC13A1	5
GO:0008509	MF	GO:0008509	anion transmembrane transporter activity	7/25	314/18368	1.47289674397552e-07	5.30242827831187e-07	9.30250575142434e-08	SLC13A3/SLC13A4/SLC13A5/SLC13A2/SLC13A1/SLC27A1/SLC27A6	7
GO:0015294	MF	GO:0015294	solute:cation symporter activity	5/25	104/18368	2.56435840118384e-07	8.65470960399545e-07	1.51837010596411e-07	SLC13A3/SLC13A4/SLC13A5/SLC13A2/SLC13A1	5
GO:0016747	MF	GO:0016747	acyltransferase activity, transferring groups other than amino-acyl groups	6/25	222/18368	4.25827965820625e-07	1.35263000907728e-06	2.37303510364435e-07	ACSM2A/ACSM4/ACSM5/ACSM2B/ACSM1/ACSM3	6
GO:1901682	MF	GO:1901682	sulfur compound transmembrane transporter activity	4/25	52/18368	6.91260749581201e-07	2.0737822487436e-06	3.63821447148001e-07	SLC13A3/SLC13A4/SLC13A1/SLC27A1	4
GO:0016746	MF	GO:0016746	acyltransferase activity	6/25	250/18368	8.53559485542074e-07	2.42590590627747e-06	4.25597527417101e-07	ACSM2A/ACSM4/ACSM5/ACSM2B/ACSM1/ACSM3	6
GO:0008028	MF	GO:0008028	monocarboxylic acid transmembrane transporter activity	4/25	58/18368	1.07738293630207e-06	2.90893392801559e-06	5.10339285616771e-07	SLC27A2/SLC27A1/SLC27A6/SLC27A5	4
GO:0015556	MF	GO:0015556	C4-dicarboxylate transmembrane transporter activity	3/25	16/18368	1.23275897974128e-06	3.16995166219187e-06	5.56131870559977e-07	SLC13A3/SLC13A5/SLC13A2	3
GO:0015293	MF	GO:0015293	symporter activity	5/25	144/18368	1.29332738808984e-06	3.17453086167506e-06	5.56935238890362e-07	SLC13A3/SLC13A4/SLC13A5/SLC13A2/SLC13A1	5
GO:0015081	MF	GO:0015081	sodium ion transmembrane transporter activity	5/25	152/18368	1.6887691820343e-06	3.96493634042835e-06	6.95602866741816e-07	SLC13A3/SLC13A4/SLC13A5/SLC13A2/SLC13A1	5
GO:0005319	MF	GO:0005319	lipid transporter activity	5/25	154/18368	1.80112312079226e-06	4.05252702178258e-06	7.10969652944312e-07	SLC27A2/SLC27A1/SLC27A6/SLC27A5/SLC27A3	5
GO:0008514	MF	GO:0008514	organic anion transmembrane transporter activity	5/25	185/18368	4.429397373139e-06	9.56749832598024e-06	1.67850847824215e-06	SLC13A3/SLC13A5/SLC13A2/SLC27A1/SLC27A6	5
GO:0005310	MF	GO:0005310	dicarboxylic acid transmembrane transporter activity	3/25	30/18368	8.82577438364519e-06	1.76515487672904e-05	3.09676294162989e-06	SLC13A3/SLC13A5/SLC13A2	3
GO:0005343	MF	GO:0005343	organic acid:sodium symporter activity	3/25	30/18368	8.82577438364519e-06	1.76515487672904e-05	3.09676294162989e-06	SLC13A3/SLC13A5/SLC13A2	3
GO:0015291	MF	GO:0015291	secondary active transmembrane transporter activity	5/25	240/18368	1.56754911236301e-05	3.0231304309858e-05	5.3037375982207e-06	SLC13A3/SLC13A4/SLC13A5/SLC13A2/SLC13A1	5
GO:0022853	MF	GO:0022853	active ion transmembrane transporter activity	5/25	267/18368	2.61741825878752e-05	4.87381330946642e-05	8.55054966573057e-06	SLC13A3/SLC13A4/SLC13A5/SLC13A2/SLC13A1	5
GO:0008271	MF	GO:0008271	secondary active sulfate transmembrane transporter activity	2/25	13/18368	0.000137453866190297	0.000247416959142535	4.34064840600939e-05	SLC13A4/SLC13A1	2
GO:0015373	MF	GO:0015373	anion:sodium symporter activity	2/25	14/18368	0.000160229054747602	0.000279108676011952	4.89664343880618e-05	SLC13A4/SLC13A1	2
GO:0022804	MF	GO:0022804	active transmembrane transporter activity	5/25	406/18368	0.000189844652462293	0.000320362851030119	5.62040089526524e-05	SLC13A3/SLC13A4/SLC13A5/SLC13A2/SLC13A1	5
GO:0016208	MF	GO:0016208	AMP binding	2/25	16/18368	0.000210938686019119	0.000345172395304012	6.05565605796513e-05	ACSS1/ACSS2	2
GO:0015116	MF	GO:0015116	sulfate transmembrane transporter activity	2/25	17/18368	0.000238864433888232	0.000379372924410722	6.65566534053898e-05	SLC13A4/SLC13A1	2
GO:0046873	MF	GO:0046873	metal ion transmembrane transporter activity	5/25	430/18368	0.000247840439864701	0.00038238239293411	6.70846303393176e-05	SLC13A3/SLC13A4/SLC13A5/SLC13A2/SLC13A1	5
GO:0015296	MF	GO:0015296	anion:cation symporter activity	2/25	22/18368	0.000404029303370397	0.000606043955055596	0.000106323500886947	SLC13A4/SLC13A1	2
GO:0042887	MF	GO:0042887	amide transmembrane transporter activity	2/25	35/18368	0.00102946165040187	0.00150245754382976	0.000263589042777151	SLC13A3/SLC27A1	2
GO:0035673	MF	GO:0035673	oligopeptide transmembrane transporter activity	1/25	11/18368	0.014874239620508	0.0211370773554588	0.00370825918516821	SLC13A3	1
GO:0015103	MF	GO:0015103	inorganic anion transmembrane transporter activity	2/25	152/18368	0.0180175848330448	0.0249474251534466	0.00437674125499063	SLC13A4/SLC13A1	2
GO:0015562	MF	GO:0015562	efflux transmembrane transporter activity	1/25	14/18368	0.0188938436067198	0.0255066888690717	0.00447485769632836	SLC27A1	1
GO:1904680	MF	GO:1904680	peptide transmembrane transporter activity	1/25	15/18368	0.0202302091896899	0.0266446657620306	0.00467450276526852	SLC13A3	1
GO:0030228	MF	GO:0030228	lipoprotein particle receptor activity	1/25	18/18368	0.0242288294002232	0.0311513520860013	0.00546514948877215	ILDR1	1
GO:0016500	MF	GO:0016500	protein-hormone receptor activity	1/25	20/18368	0.0268858676272968	0.0337636477180007	0.00592344696807029	LGR5	1
GO:0072349	MF	GO:0072349	modified amino acid transmembrane transporter activity	1/25	22/18368	0.0295359593522866	0.0362486773868972	0.00635941708542056	SLC13A3	1
GO:0090482	MF	GO:0090482	vitamin transmembrane transporter activity	1/25	31/18368	0.0413758748715247	0.0496510498458297	0.00871071049926836	SLC27A1	1
