# Supplementary material for: Identification of hub glutamine metabolism-associated genes and immune characteristics in pre-eclampsia
Source: PLoS One. 2024 May 8;19(5):e0303471. doi: 10.1371/journal.pone.0303471 (PMC11078374; doi:10.1371/journal.pone.0303471)
Supplement: S1 Dataset — (ZIP) [file pone.0303471.s003.zip › minimal data set/geneMania_enrichKEGG.csv]

	ID	Description	GeneRatio	BgRatio	pvalue	p.adjust	qvalue	geneID	Count
hsa00650	hsa00650	Butanoate metabolism	7/18	27/8292	5.1759840157734e-14	1.03519680315468e-12	3.81388295899093e-13	AACS/ACSM2A/ACSM4/ACSM5/ACSM2B/ACSM1/ACSM3	7
hsa03320	hsa03320	PPAR signaling pathway	5/18	75/8292	4.13480844016369e-07	4.13480844016369e-06	1.52335047795504e-06	SLC27A2/SLC27A1/SLC27A6/SLC27A5/ACSL1	5
hsa04931	hsa04931	Insulin resistance	5/18	108/8292	2.55700265611079e-06	1.70466843740719e-05	6.28035740097387e-06	SLC27A2/SLC27A1/SLC27A6/SLC27A5/SLC27A3	5
hsa00640	hsa00640	Propanoate metabolism	3/18	32/8292	4.0963388379461e-05	0.000204816941897305	7.54588733305861e-05	ACSS1/ACSS2/ACSS3	3
hsa00061	hsa00061	Fatty acid biosynthesis	2/18	18/8292	0.00066712131899413	0.00266848527597652	0.000983126154307138	ACSF3/ACSL1	2
hsa00630	hsa00630	Glyoxylate and dicarboxylate metabolism	2/18	30/8292	0.00186768242905024	0.00622560809683414	0.00229364508830731	ACSS1/ACSS2	2
hsa00620	hsa00620	Pyruvate metabolism	2/18	47/8292	0.00454107281195947	0.0118310842692191	0.00435882052023861	ACSS1/ACSS2	2
hsa00280	hsa00280	Valine, leucine and isoleucine degradation	2/18	48/8292	0.00473243370768763	0.0118310842692191	0.00435882052023861	AACS/ACSF3	2
hsa01212	hsa01212	Fatty acid metabolism	2/18	57/8292	0.00661902816441867	0.0147089514764859	0.00541908738607377	ACSF3/ACSL1	2
hsa00010	hsa00010	Glycolysis / Gluconeogenesis	2/18	67/8292	0.0090527993114635	0.018105598622927	0.00667048370318363	ACSS1/ACSS2	2
hsa04146	hsa04146	Peroxisome	2/18	82/8292	0.0133389087193968	0.0242525613079941	0.00893515416610309	SLC27A2/ACSL1	2
hsa01200	hsa01200	Carbon metabolism	2/18	115/8292	0.0252409098460217	0.0420681830767028	0.0154988042914168	ACSS1/ACSS2	2
