# Supplementary material for: Identification of hub glutamine metabolism-associated genes and immune characteristics in pre-eclampsia
Source: PLoS One. 2024 May 8;19(5):e0303471. doi: 10.1371/journal.pone.0303471 (PMC11078374; doi:10.1371/journal.pone.0303471)
Supplement: S1 Dataset — (ZIP) [file pone.0303471.s003.zip › minimal data set/GSVA_enrichment_results.csv]

geneset	GSM2548599	GSM2548600	GSM2548601	GSM2548602	GSM2548603	GSM2548604	GSM2548605	GSM5641743	GSM5641744	GSM5641745	GSM5641746	GSM5641747	GSM5641748	GSM5641749	GSM5641750	GSM5641751	GSM5641752	GSM5641753	GSM5641754	GSM5641755	GSM5641756	GSM5641757	GSM5641758	GSM5641759	GSM5641760	GSM5641761	GSM5641762	GSM5641763	GSM5641764	GSM5641765	GSM5641766	GSM5641767	GSM5641768	GSM5641769	GSM5641770	GSM5641771	GSM5641772	GSM5641773	GSM5641774	GSM5641775	GSM5641776	GSM5641777	GSM5641778	GSM5641779	GSM5641780	GSM5641781	GSM5641782	GSM5641783	GSM5641784
KEGG_ABC_TRANSPORTERS	-0.0260030748860479	-0.284957745564414	-0.176103569678902	-0.0904693214362279	-0.170855737290461	-0.0987777525651958	-0.291445750885028	-0.253066310288297	-0.309871981968525	-0.21066342081695	-0.442938485005266	-0.196138496551316	-0.00343331576893965	-0.114415666228646	0.0176667921654778	-0.367125788940152	0.0601623379757509	-0.266899346087876	-0.160666404083932	-0.0250626497948321	-0.0868218207142816	0.0139792544354632	-0.265999230387753	-0.181977351410622	0.103169023533332	-0.275218246865163	-0.363027596916941	-0.390391837418347	-0.24126938599775	-0.25987771393804	-0.0445601151169759	-0.38291011002482	-0.110550314736265	-0.210979366245645	-0.175191825796556	0.0172807691561072	-0.00792306966750414	-0.247668247359796	-0.485395183034031	-0.350876322871982	-0.170263964128734	-0.209252710328445	-0.507547823767405	-0.0998752420578568	0.131663401123984	-0.354876035601483	-0.370171024684413	0.0503461307627458	-0.359144043635463
KEGG_ACUTE_MYELOID_LEUKEMIA	-0.232742439839713	-0.232886800471283	-0.0594285571756123	-0.0465817875622623	0.0806414278957771	0.220113314387508	0.0813190014646067	-0.132499297901511	-0.188274660248747	-0.069968738166953	-0.319309407925165	0.155160728116024	-0.255067569922513	-0.068176755810362	-0.0884975440057628	-0.0537609221950223	0.00238897175245498	-0.198738932831252	-0.319854792793997	0.0192261945873608	0.0353559764306145	-0.181822983346146	-0.207787550357018	-0.158830565867956	-0.116737236586682	-0.0829270744205056	0.0391714411727586	-0.056548618742474	0.0347716040790787	0.0364969455846256	0.163314730308702	-0.278441396752984	0.144045691009595	-0.00244281292843507	-0.151623009621997	-0.176513179477378	-0.165049448679027	0.208245306549416	0.036987968790795	0.0758353565661632	-0.1958709870189	0.0113417144561575	0.129578329771076	0.382944231408987	0.135305609388125	0.101541755488164	-0.0946930801643067	0.0394679462823915	0.108131232245343
KEGG_ADHERENS_JUNCTION	-0.275215356670978	-0.102197928258382	-0.319090226326567	-0.0780455913289693	0.0315689728100422	0.119702196703759	0.232019144572113	-0.102817288540257	0.0451543124058514	-0.0905110178411586	-0.0655181930440682	0.0782882629643155	-0.241931408192047	-0.19397600877189	0.104063757767972	-0.296383311650099	0.0577465201479366	-0.391788344380258	-0.143938740311499	-0.159039861727244	-0.0283461267388951	-0.293851228030986	-0.223621598230109	-0.146352090885319	-0.0864278587469508	0.00107667214077115	0.0835813056866083	-0.181596196517686	-0.11533918577634	0.0953871299968623	0.249029836807203	0.150239013895159	0.103511458349243	-0.010678294529275	-0.293993167640761	-0.227561243911241	-0.314737440484037	0.0829374506437525	0.18007904098746	-0.035869501480239	-0.0315434858704645	0.249496104674865	0.0901235504695399	0.324473607843498	-0.180211850814135	0.381052140485245	-0.202723738547334	0.0151615136632573	0.286710880353549
KEGG_ADIPOCYTOKINE_SIGNALING_PATHWAY	-0.333825151286776	-0.302650778222589	-0.184218681194213	-0.379641823605428	0.0261588599040304	0.043730768823835	-0.110918940121003	-0.10867065325867	-0.13442055677601	-0.109018275452939	-0.36552591206302	-0.171997107172337	-0.349134581084791	-0.343232151640382	-0.27023780942427	-0.0735834671480624	-0.297166131632139	-0.17276387353752	-0.143111414627545	-0.305329522947522	-0.0540278276452867	-0.315369972054492	-0.259314700577288	-0.165747337935545	-0.365778822620474	-0.220270096301572	-0.0729354960307659	-0.271921496024142	-0.0439096061665793	-0.331286956209819	-0.00399720463296349	-0.378912318287728	-0.0717597788136226	-0.274533007097601	-0.294562618595833	0.0259992582654275	-0.337376736552882	-0.217860765746981	-0.157426029465679	-0.11206908053852	-0.315746365106808	-0.0668320651610508	-0.131453246779337	0.00229401088321482	0.110783485554027	-0.0688011985189526	0.11486431380213	-0.124065827803207	0.190189641677785
KEGG_ALANINE_ASPARTATE_AND_GLUTAMATE_METABOLISM	0.162449073517698	0.332178708564253	-0.0133106990958247	-0.115836373708672	-0.0404537158823007	-0.381391971050771	-0.306261094750491	-0.238768785672704	-0.437509432735997	0.318274026330186	0.00527985790563223	-0.355273069645373	0.472040694359977	0.358383497661422	-0.125154579270014	-0.222261547944608	0.251563944059607	0.201798627237717	0.406942531473917	-0.380809758372181	-0.10713035609801	0.185699776050215	0.156029625874049	-0.231956596909102	0.445408326103175	0.322206180009523	-0.0291249834021242	-0.241225173324709	0.0170572007533379	-0.0507431277416261	-0.436438074023868	0.411737843275824	-0.34182738046169	-0.000776322615742009	0.067915941830243	-0.0172401099308669	0.0892020822259459	-0.423830493037557	-0.0903860559639827	-0.205423545552365	0.0100068177468233	0.176548561011997	0.138305968532244	0.00704705781868198	-0.363492721300834	-0.31199470954092	-0.341386330036261	-0.044777059970664	-0.341839059847822
KEGG_ALDOSTERONE_REGULATED_SODIUM_REABSORPTION	-0.0385126507729092	-0.0897326485619578	-0.065729280502344	-0.122218407632452	-0.00624654771397773	0.260372391460671	-0.0591215372114432	-0.0766116871110348	0.153135741333123	-0.316212716643564	0.244139277321172	-0.113064794827131	-0.0315719186485937	0.0513084044653139	-0.177373373768053	-0.231709286719354	-0.0650400235627091	-0.119973208475524	0.00182055112404858	0.153337427200773	0.361380116584931	-0.231519118266163	-0.0111108906249125	-0.379069615134443	0.544438652799039	0.106806144579111	0.158068015936895	-0.134484102942071	0.163024580559667	-0.143163149007231	-0.249139304566471	-0.0568824058889102	-0.104975180946428	0.226951431946629	-0.211618470795683	0.196750785809865	-0.409861957208131	0.364787728179727	-0.0971128982150655	0.3461130885479	0.00267231794516506	0.156609138427741	0.169968755465949	0.364626255348298	0.0259181851027907	0.0111034074131509	-0.101178254302463	-0.131256048513881	0.0586157480815883
KEGG_ALLOGRAFT_REJECTION	-0.808033083184086	-0.832603130089907	-0.784950718333223	-0.821551536118886	-0.799371270152959	-0.766620679394727	-0.828629808386715	-0.812929701860639	-0.838074081485969	-0.86965856257086	-0.840479034522116	-0.823899986484749	-0.842537716005629	-0.828598783192064	-0.877133622071608	-0.81198089599695	-0.813935755555558	-0.834304241153409	-0.829173518916989	-0.830103097344959	-0.837650957136505	-0.828470934528856	-0.823320421412465	-0.788928266344687	-0.808273890937107	-0.86548166659583	-0.787889555444677	-0.845192868624594	-0.79835745326595	-0.857022826137724	-0.801416457612321	-0.853980150996902	-0.801900844955718	-0.809312766579465	-0.795062591984423	-0.792423563378729	-0.847669720056073	-0.723557398383582	-0.839278158948074	-0.821947036286307	-0.775062011161327	-0.828177431870376	-0.820608598040319	-0.830822416468096	-0.842567653220164	-0.838950193156324	-0.841874068724392	-0.835247055821897	-0.715979333274582
KEGG_ALPHA_LINOLENIC_ACID_METABOLISM	0.131490840495268	0.265248551587023	-0.259283159640533	-0.00399500863073057	-0.115463821820199	0.00885639583823125	-0.320685664787063	-0.250670283950827	0.108239754254045	0.291805903385646	-0.0176685922695102	-0.107906116652464	-0.177232273543529	0.0569615961660941	0.100814079560403	-0.0340850470867212	-0.127392734896872	0.497697585174953	-0.213478175713805	0.157746380455148	0.0931805680386995	0.333404724293234	-0.164381704347914	0.0761194692962984	0.0797617921517158	0.469337718870204	-0.349854232273379	0.212773407187628	0.143277885458274	-0.290995782819349	-0.255624565213191	-0.406352883452322	-0.0881607713226137	0.237873628002266	-0.226315162093403	0.64688991752764	0.0866570887765298	-0.134703554355795	0.43527228342906	-0.369499414039396	-0.349393623200986	0.113639427638586	-0.0316306859253876	-0.0381460003259061	0.140785778161162	-0.0843266910892175	-0.0312441499254304	0.34270572907515	-0.292010181403436
KEGG_ALZHEIMERS_DISEASE	-0.216883899273555	-0.323675403380086	-0.0966689968269221	0.116342630339853	-0.186965440847397	-0.0591360354736599	-0.100771330833816	0.101949750811935	-0.235945875023542	0.162043455175587	-0.143700105164096	-0.249878534375846	0.0843043629782353	-0.0643129936286374	-0.388243750211376	-0.00354684073794906	-0.44910398066801	-0.085292124131265	0.161076190152711	-0.10975600568394	-0.097804157048087	-0.0936929032547522	-0.245987998510089	0.0367867590852637	-0.311048371303492	0.128353642954001	-0.194250219017183	-0.369542889959461	-0.217992910837605	0.150502335245063	-0.299593966878427	-0.0255705241641927	-0.128206132545423	0.0246355440239789	-0.0221399521673245	-0.116925083297574	-0.188569205195072	-0.323330324647652	-0.179147799874173	-0.411463559544571	0.0198874821570502	0.062762481884248	-0.135492745576278	-0.0491028964398084	0.0966111242688915	-0.276074304095304	-0.24684267590768	-0.317236232113927	-0.294613317576758
KEGG_AMINO_SUGAR_AND_NUCLEOTIDE_SUGAR_METABOLISM	0.108515160968178	0.0549834340804125	-0.168693271861449	-0.298278963153902	-0.0490188170721979	-0.0414859333439462	0.151174946078215	0.160085372665763	-0.228136612177215	0.298441688317017	-0.258224917558786	-0.0712839799821336	0.00853337780729954	0.0594706109994214	-0.427764032232537	-0.0549809288988014	-0.229138499598991	-0.0462369929426256	-0.110475407986757	0.207404353131334	0.0112707200112384	0.12135765681669	0.14506104032992	0.0931229428458233	-0.107007448222464	0.278853017962246	-0.116750242251625	0.142705446511135	-0.160608116622022	-0.0654072238341868	0.162876410084434	0.0388111454496421	-0.02512093318282	0.133407723359256	0.103543624672451	-0.0937203433278091	-0.260083157423451	-0.22023028357972	-0.281336353329739	0.108047587824119	0.0383417892426545	-0.148274074757864	0.113845405614703	-0.0783601127161132	0.35452858654837	0.104560172628529	0.051181723678785	-0.247175426480692	0.153055062044659
KEGG_AMINOACYL_TRNA_BIOSYNTHESIS	-0.32125073102939	0.201560605944807	-0.166194532443364	0.217985110540441	0.0247813815337831	-0.41824937272864	-0.288728250934531	-0.320463337997342	-0.0567378963645633	0.250011380114336	-0.439182718386366	-0.0652155596647192	-0.164517582877343	-0.346810306190264	-0.0666783074989431	-0.0688179342807427	-0.301726884138379	-0.402186161694313	-0.114667317098666	-0.50952696785543	-0.599775958487657	-0.172975973171864	-0.465640728755303	0.047424502647074	-0.474537147076274	-0.468557479691729	-0.623593735642048	-0.439292272247571	-0.447036170058767	-0.255784356713312	-0.261081418807297	-0.122346382303687	-0.235805295892577	-0.450312396420076	0.0269882029490687	-0.258279062368164	0.375466867196423	-0.0535311071681089	-0.326862453414217	-0.411235258359907	0.164551125691538	-0.38811159926844	-0.297516065743058	0.0426677658169984	-0.196090407878879	-0.241100229568213	-0.170957272353029	-0.0815146378713741	-0.49919779972666
KEGG_AMYOTROPHIC_LATERAL_SCLEROSIS_ALS	-0.114133154108174	-0.300040983049529	-0.177034432843585	-0.230714993719824	0.0161771340774076	-0.135086125088692	-0.115147728090175	-0.278129800141446	-0.173685690982286	-0.0371750225515507	-0.175275283161962	-0.0301925703426896	-0.0706508253906807	-0.0718803396186729	-0.353959956770724	-0.17727349763758	-0.305236988693493	-0.20888011450091	0.0740683533426716	-0.198675295106328	0.0237122127780525	-0.212938725829034	-0.290527582237074	-0.281539436712883	-0.257530074750932	0.00833672383367826	-0.193316137252828	-0.328139401917858	-0.188097128059068	0.0873706603162785	0.0332110795141134	-0.123195504475958	-0.0262294247895545	0.0516454199829116	-0.377820383543774	-0.0629290577689646	-0.288073761195431	-0.0808264848441589	-0.154828055697141	-0.380038129068666	-0.104136022070691	-0.0553157332679625	0.0494040664431121	0.149433553310407	0.0530650584446676	0.082620669931721	-0.138097502036896	-0.187942879655039	0.168774493325843
KEGG_ANTIGEN_PROCESSING_AND_PRESENTATION	-0.705443773571671	-0.690035081104494	-0.540537337168816	-0.721948522801038	-0.650616245708515	-0.6147666350724	-0.694378799326548	-0.681000763402072	-0.657628054835804	-0.752806359785038	-0.691433445586167	-0.710136499484807	-0.703577988934106	-0.723044516045918	-0.740932452766731	-0.699779924889781	-0.707463414202365	-0.68672218042142	-0.687143042444455	-0.700817091627978	-0.688093171086943	-0.690537267426532	-0.731010456087533	-0.684380648484894	-0.650512024582325	-0.790614173675128	-0.690047474102847	-0.706164847626299	-0.704589318715743	-0.73489369935209	-0.670542016940767	-0.748811516565944	-0.675288217623156	-0.714526658984653	-0.678636117580667	-0.710424441824518	-0.768089351312896	-0.639528733619754	-0.72034915088363	-0.692175137206115	-0.705639498667248	-0.718222218683269	-0.704587281059292	-0.708487650559095	-0.703147023712256	-0.697651858250256	-0.738508363278831	-0.726613177022029	-0.627432913763621
KEGG_APOPTOSIS	-0.289076958475012	-0.302102340771461	-0.227974605350287	-0.188567338764315	0.242476649001805	-0.10873702525242	0.0715474508808771	-0.210170491948568	-0.0343571162305569	-0.233581588278962	-0.108682046577715	0.103411283940903	-0.0457613308598887	-0.0966557502916387	-0.0180712974977184	0.0173065253599746	-0.247438397504873	-0.319729831822233	-0.000623507070843216	-0.24210583519093	0.0585098780019029	-0.234730705392086	-0.206929680199721	-0.144128049899851	-0.0298553914665396	-0.130335022175157	0.114972487494857	-0.0406957715641662	-0.0641191569379991	-0.0264667005845317	0.13718297757682	-0.347668022282459	0.0336439616480898	-0.0598009618851346	-0.165062050588372	-0.199291543517333	-0.328514675991055	0.184476105343564	-0.0290030264149326	-0.0244336557868945	-0.147334579454922	-0.250772754199337	0.163254653173145	0.250423201905685	-0.017197219703918	0.30102329661265	0.132420100723095	-0.167610855211354	0.397080190200034
KEGG_ARACHIDONIC_ACID_METABOLISM	-0.121299390304094	-0.370579849675179	-0.420747596838549	-0.0527236491959262	0.29362724493119	0.184400657151253	-0.254623663815462	-0.254627497203112	-0.209236927598345	0.119038348882147	-0.0367656158650106	0.0664779649642608	0.0908897919964516	-0.014441392515615	-0.399666797687309	-0.16308904252951	-0.0282490051768328	0.166292376549642	0.261404783809599	-0.05137429759321	0.365475843442183	-0.0297126707184579	0.200921186489606	-0.0949309190650621	0.322948891403642	0.117348077979387	0.0448332963398503	0.157530650768165	-0.237354234984329	-0.483041893603667	-0.234738293676116	-0.301593121724934	-0.031498369778909	-0.0471474937554568	-0.509876812590542	0.211913089471924	-0.338598176275645	0.112695782203115	-0.271308063334912	0.0888978424132714	-0.0610341818087773	0.364030974835875	-0.220903566414376	0.117866859165264	0.180955006949856	-0.0875323498093229	0.0997597884529998	-0.108557675239562	0.152063397469505
KEGG_ARGININE_AND_PROLINE_METABOLISM	0.0716650167612919	0.0113123137158423	-0.2880867779951	-0.117968677803115	0.194415262095876	0.184708280125815	-0.205014705819193	-0.0394469443602878	-0.303028318571149	0.447321839338688	0.090790615150946	-0.0219953930866908	0.351057866290953	0.491641048958192	-0.375423619269903	-0.234091036291365	-0.300230431066145	0.00612758431154556	0.38878066285534	0.281406990995491	0.136855956912394	0.102878005206395	0.1499069713548	-0.316972373409591	0.287963086999691	0.118170397584443	0.0793121005421787	-0.157721561649536	-0.348595231620732	-0.36773142579562	-0.279698699392556	0.129807563530633	-0.0771952118709007	0.227029505124659	-0.000243867451541646	0.245155821368993	0.086426534182549	-0.343352027620059	-0.348601870193548	-0.151255449342552	0.232762147183909	0.291765733694936	-0.415810607529332	-0.147644997676424	0.230880647686828	-0.163643685234702	0.0821664189519282	-0.189436989646959	-0.124339349255202
KEGG_ARRHYTHMOGENIC_RIGHT_VENTRICULAR_CARDIOMYOPATHY_ARVC	-0.305013688748097	-0.00980976704233991	-0.407352578648543	-0.302937272458397	0.2025915056095	0.062517720154447	0.117453929162139	-0.468101560135355	-0.101191018331761	-0.151932671361032	-0.103483181869716	-0.121178842335438	-0.162962823826662	0.245956337647538	0.00572876011992113	-0.403860076128272	-0.0201207207670845	-0.0299107543690249	0.0351499301393229	0.102919245210845	0.0440956797306349	0.0109446637759663	0.0999119237371945	-0.405530694074156	0.102198425161881	-0.194319283971949	0.209897302321291	-0.0903135376124162	-0.118404513783868	-0.00379600281748466	0.0900875907031821	0.00145356378299438	-0.333307233037281	0.077006167823643	0.119126451134858	-0.0123174741926484	-0.0754233641204535	-0.142299984627342	-0.13257197327554	-0.142176062978679	0.166724962158013	0.281427882639791	-0.113761911279666	0.26604600146077	-0.266957583535925	0.268500711917324	-0.167105275028435	0.0783791230705593	0.213179337738236
KEGG_ASCORBATE_AND_ALDARATE_METABOLISM	-0.248602547223145	0.156154161600898	-0.643243743876775	-0.492079320713422	0.502648892083459	0.585997686141322	0.112198956621214	-0.0632976253414264	-0.120586422987749	0.646776052516607	0.399904280723963	0.62825004774314	0.218907244115417	0.354630125568465	0.0341838153409614	0.0974182279446826	-0.261432538032612	-0.685957330206382	-0.225316884257456	0.354637571220451	-0.212239513859569	-0.560502206167136	0.243168195364071	-0.378843116851351	0.0549797647145295	-0.0375902236832102	0.59099783864195	0.106721080988093	-0.677538710485156	-0.305079521539396	0.015372478226835	-0.468013707004632	-0.536750410111325	0.678609912429268	0.00339376828398152	-0.189519373729774	-0.0106837048539362	0.171122702849373	-0.239656843020337	-0.388051931463171	0.0263727029678849	0.209845732223019	-0.448504270946002	-0.199786084393064	0.0831672465477536	0.521476781692241	-0.205287031468145	0.124296271084663	0.23928418337913
KEGG_ASTHMA	-0.811242089475943	-0.826487417076383	-0.762117811452789	-0.794287001854848	-0.774829539672302	-0.784438186939999	-0.81607094074531	-0.809770553886216	-0.812016987409103	-0.909057600184199	-0.841271360946585	-0.821760927517708	-0.879058854428137	-0.806261063143749	-0.881995741205958	-0.801454063948069	-0.785160501683406	-0.791190309636019	-0.826405617460832	-0.809334226687375	-0.841119294188028	-0.806483579668736	-0.772316370838051	-0.786001698412579	-0.759433888069081	-0.900821295253904	-0.734735656395793	-0.792165541472247	-0.792683123725799	-0.823866643258289	-0.822188535228993	-0.8334364852174	-0.786088356785363	-0.815864420149328	-0.78645454153975	-0.770931862080306	-0.85999114403145	-0.703923126961488	-0.827508670270605	-0.768466836265642	-0.724206738741697	-0.785736281016952	-0.82169168243533	-0.837537678686113	-0.855016187892744	-0.806743246515122	-0.827338702904419	-0.863586578789982	-0.709809137205217
KEGG_AUTOIMMUNE_THYROID_DISEASE	-0.774916309238663	-0.814292445979436	-0.654974762193093	-0.802243471530529	-0.769771028067835	-0.720210002417238	-0.814299383354297	-0.782883322381085	-0.810185571314261	-0.845033841569744	-0.809164318403656	-0.787341881523815	-0.819799013557334	-0.792407134591967	-0.845444765705704	-0.780892202861755	-0.786804216241364	-0.793414691821175	-0.794050431172442	-0.793323581919272	-0.802068607603244	-0.798233560862648	-0.810302342622291	-0.748503652160196	-0.781390410844183	-0.846892337949171	-0.76494414237683	-0.813721637997356	-0.776406538788097	-0.81884664779754	-0.785692511340042	-0.825476474719661	-0.777927332058765	-0.796336374141304	-0.753892539877998	-0.750241654366123	-0.819987738049686	-0.680734345130329	-0.798427961185521	-0.806314825004553	-0.729411864114543	-0.788211251550821	-0.804076171750354	-0.803975596635953	-0.817730011380459	-0.812821029140153	-0.823575379400309	-0.808432572234888	-0.687414549872045
KEGG_AXON_GUIDANCE	-0.115021089988419	-0.10211542942574	-0.0690717536969113	0.0711335869396087	0.0130302540392004	-0.0552213002176657	0.0050196240024187	-0.332273544959382	-0.0889348718282851	-0.0912333853986949	-0.141499658244181	-0.0745813226664687	-0.133511771729459	0.0385566083838584	0.0331545792743693	-0.31795340708503	-0.0136725133776209	0.0379395058028569	0.0483557919182531	-0.062965601192575	0.155848181913556	0.0117835249354599	-0.123260725766211	-0.381788417745636	0.116292277177662	-0.0972625191712606	0.200975659886651	-0.133109340231362	-0.0484411237325574	-0.0750471455993194	-0.145823476181367	-0.133692803928764	-0.190851682466028	-0.0583582353941857	-0.235601931572111	-0.254340864590853	-0.146144765063239	0.09842446622913	0.0878981046154746	-0.245831158105124	-0.0403945235341058	0.099430215990075	-0.00118261975181363	0.284215701438743	-0.126194480443969	0.263159821909739	-0.155790984170297	0.0781609713781303	0.0843993123035777
KEGG_B_CELL_RECEPTOR_SIGNALING_PATHWAY	-0.197108329092917	-0.215422940367895	-0.315734015615211	-0.159622287530531	0.147675017812629	-0.159996580889109	-0.138255349595955	-0.342188807216253	-0.128873059091376	-0.378567419307325	-0.185136015149536	0.133866097384018	-0.282158023322954	-0.183575141019787	-0.114683586783422	-0.184726216456882	-0.135364510742523	-0.23956013487459	-0.077346414974736	-0.0605897864631644	-0.00289175096607222	-0.280511652311604	-0.261999266672012	-0.328535334525881	0.0751466800015474	-0.335899392110245	0.167954377971871	-0.169442513704786	-0.165247814466956	-0.211377325482305	0.0772499442370322	-0.462716978500366	0.0797846684410683	0.0192017383419442	-0.198668162602984	-0.178286721504845	-0.344834296741073	0.232219290428917	-0.125956811039163	-0.114510069601328	-0.361316419734772	-0.270720562980751	0.0856610977938446	0.161745725103589	-0.272998052857447	0.210313723493756	0.0623176184115824	-0.271121686883947	0.349255119770095
KEGG_BASAL_CELL_CARCINOMA	-0.0459681664096084	0.00916868771783766	-0.144646056972662	0.192759993261998	-0.180029649734895	0.114823952490307	0.0983363806097636	-0.221247950512979	-0.342917748724632	-0.187025392258659	-0.137905363382521	0.397711469172735	0.2514428739937	0.0933476229689801	0.0680014921391638	-0.149704608725928	-0.0996657973785511	0.208303603401693	-0.0794991130290485	0.135236006499433	0.173433614193861	0.149901124837314	-0.0174895328606295	-0.458456495632295	0.396619350811889	-0.215708591679787	-0.0794692435064763	0.0855356571671495	-0.1373422760944	-0.225159095528385	-0.0966985643031952	-0.377553142018481	-0.257188422341821	0.0916848556305062	-0.372599828625938	0.194312641683882	-0.113538721770567	0.201688032717801	-0.259075108977461	0.0925859399794428	0.189694122173328	0.285128002917136	0.0895875969929411	0.460402037796787	-0.307400235825712	0.236443008200919	0.101545889451513	0.1077213431867	-0.0489185059575379
KEGG_BASAL_TRANSCRIPTION_FACTORS	0.0594509701773183	-0.101609203866642	0.194065232903876	0.164203937484104	-0.444692076892699	-0.110558549185441	-0.0223925804092418	0.183069107718944	-0.22708280999662	-0.0377809625264769	0.0902798132829608	0.085376742157058	-0.110091444050276	-0.506589891233497	-0.16195505080245	0.126455426884486	-0.396749498964123	-0.133447395008409	-0.184106335010701	-0.219640521671642	-0.34616790396728	-0.275100246658323	-0.424258302474305	0.43252190312208	-0.43839984042704	-0.0430957454692845	-0.411800191275873	-0.0191454391193226	0.00271970228315482	0.186128055815629	0.25474322983604	-0.314139583524666	0.0669545628737105	-0.266603697932515	-0.405638932071252	-0.258825286514976	-0.288441691848968	-0.353887337261321	-0.225285553189728	-0.238266079876084	-0.0343888827755607	-0.173362843012546	0.0582295411932949	-0.278343899695679	-0.288541575321839	-0.226734815738271	0.169609180292256	-0.195051742968965	0.0827182698546375
KEGG_BASE_EXCISION_REPAIR	-0.121301469997562	-0.179878555099132	0.0456585022667576	0.214311311721498	-0.0529272430495705	-0.185575187289598	0.117758166838466	-0.273674170038641	-0.239415274433318	0.33253478904944	0.00341276451398914	0.393125525865742	0.263918850346743	0.240391203659868	-0.282497269713555	0.0947219442958382	-0.551513604864295	-0.145577882401819	0.146613098341377	-0.207623536837399	-0.477921826105253	0.505579211712381	0.0678453171979625	0.0242609788648034	-0.166098392570076	0.171628180032496	-0.0167798538497054	-0.293415637517355	-0.443915115394842	0.235991687915389	-0.0803985947726933	0.454681768784873	0.370178817636965	-0.122610089423549	0.451470296196259	-0.340299837937601	0.367327181719427	0.00948704129023395	0.0992671430740693	-0.453362658196041	-0.00359106667106932	0.348298009855134	0.174911031549304	0.269214849110065	0.122560066574097	-0.30117470856301	-0.344857033268626	0.0268708833056335	-0.188810403277073
KEGG_BETA_ALANINE_METABOLISM	-0.0403125162310732	0.0784556510254575	-0.16950945026845	0.0355111861973066	0.406718534800687	-0.06984692059501	-0.151953704155189	-0.321525071401631	-0.296099576243655	0.476741149267546	0.518544881613618	0.237012490177353	0.388824828613978	0.261060989648474	0.147660743759857	0.0740412331853064	-0.259364188945391	0.194703859841602	0.157301254640191	0.0141462138662922	-0.387851730625164	-0.201584464450926	-0.137371219851925	-0.382372676168572	0.464031265803115	0.428438015916891	0.449586796847355	-0.329483875730587	-0.470475229847282	-0.313513375351558	-0.29073236538212	0.225603959017349	0.130968062555715	0.0809385266770699	0.271151264726362	-0.0171677486696296	0.190287635320798	0.184269696158125	0.0416856609816237	-0.53025821084335	0.147211913769266	0.52116911785252	-0.117663020668575	0.15858886305736	-0.188825095228297	-0.190449665715304	-0.376664461368627	-0.07699965080195	-0.231321629224645
KEGG_BIOSYNTHESIS_OF_UNSATURATED_FATTY_ACIDS	0.00681858779183755	-0.178852841066372	-0.477449714483083	-0.390197321437214	0.213431538119988	0.519646031415526	-0.0405359588878821	0.0916957571177636	-0.057029611516663	0.0123013481857306	0.0377337091721084	-0.015065239939821	-0.0109162364370163	0.366117459126362	-0.403234267544093	-0.0603689306310931	0.0400970535326597	0.157664506975722	0.288857914516983	0.0889302660102313	0.247979370078256	-0.209893017308482	-0.0360513077597856	-0.00217832159711401	0.100963583476923	0.155785205322284	0.152866689965482	0.357994833504191	-0.323308886545928	0.0577599428714645	-0.0902499283111035	0.0468418591029505	-0.133614279764322	-0.121747372893509	-0.216584943504542	0.149645116015145	-0.147333416113436	0.0745643763350447	-0.181778917397796	0.00351472284443355	0.0101371677072446	0.441224332609684	-0.268176327037386	0.231526667180694	0.0305011679971998	0.197627342825246	-0.0130342341582625	-0.0061364565902875	-0.0430972145084358
KEGG_BLADDER_CANCER	-0.224713880578672	-0.334923322940234	-0.306218425985173	-0.204359944714157	0.263882865008841	-0.0187001651370313	-0.0208911751874539	-0.39954377889197	-0.331272136675683	-0.169660065045403	-0.141232702531672	0.0594560876869822	-0.119666771115694	-0.0859891341422639	-0.379043440571902	-0.122091261074611	0.088049053100396	-0.0651662522829867	-0.0299017589225356	-0.227497063795127	0.220639919196186	0.125525767969662	0.0829336014583503	-0.394476090550608	-0.126053284519339	-0.0618276196272527	0.115407958060813	0.0655246868400871	-0.0427259696249947	0.132600397634313	-0.26942312992968	0.0442707092460921	-0.0222751805930719	-0.211413198508447	-0.246756429589658	-0.332926835939475	-0.187752757938985	0.205898085107295	-0.169067778424804	-0.0520483283682557	0.0272334274924674	0.218839505123418	0.0607967965605487	0.262207889599825	0.230562527979617	0.202077329760523	-0.219617741407562	0.0717339801380945	0.213675501845328
KEGG_BUTANOATE_METABOLISM	0.0697478694629197	0.0475946021980855	0.0796799602523827	0.0752938089529387	-0.0462985955960656	0.0427787817695066	-0.472122767627793	-0.0320852062554047	-0.0734749297878763	0.297653520115169	0.382950565269828	0.0741194985118166	0.339787814437997	0.329927084672363	-0.177882409415243	0.311326764562448	-0.228607436965237	-0.186189978852053	0.296405562692951	0.0725647977031309	-0.203960847765588	0.173131674864547	-0.258482391993692	0.0190278190350049	0.197645512715685	0.498127960925	0.0566393188527848	-0.278264704788799	-0.324605856818404	-0.214002578173362	-0.4642046700405	0.0682298667225532	0.110058901420043	0.20281177918465	0.211655521371258	-0.0299621900890976	0.0961497419069893	-0.157209262605828	-0.374589454612988	-0.424980990012591	-0.169511783372969	0.461425125608128	-0.151046071677415	-0.234082682058625	-0.198178315347255	-0.237534581036303	-0.503570650316139	0.266495705229665	-0.47972880756127
KEGG_CALCIUM_SIGNALING_PATHWAY	-0.065435474686259	-0.0531729762960587	-0.271456625870482	-0.0258013418969569	0.130271816254123	-0.0484831322679552	-0.163512826359192	-0.330417542542422	-0.2585225808022	-0.0913329371206418	-0.0427518902300394	0.00032524093208286	0.0904797482726871	0.297082108513426	0.0454336753666942	-0.287808218923247	-0.172329207586172	0.0850811994477513	0.0128361752592513	0.138706675322495	0.156452925912532	-0.0173092686129333	-0.065802633872688	-0.408470364204693	0.249052534688162	-0.0388918748875934	0.277263801574499	-0.0468092577379868	-0.167611825066481	-0.283063467049973	-0.0642293556264413	-0.221112984657564	-0.153708001640129	0.23178227018213	0.00212528354645275	0.224761474450112	-0.103404196962638	0.169289997843644	-0.20760018928791	0.00395580925776548	-0.121229619140518	0.250951436504617	-0.152561455717869	0.110401465495302	0.00272376121432746	0.126508573150268	-0.181831439929408	0.150894937470517	0.0291242783656014
KEGG_CARDIAC_MUSCLE_CONTRACTION	-0.185700260649653	-0.056935617940614	-0.0530898196987362	0.08145093835192	0.174979488917899	-0.0660716944769116	-0.35714244260275	0.0350026619952101	-0.22109732237764	0.368423226129275	0.0467992161531861	-0.21692272155454	0.315588669726245	0.125766332481681	-0.322965569786955	-0.156810831424395	-0.417491077003357	0.18761176105555	0.194437191933798	-0.163804180618542	0.0469560833186894	0.0590199459186185	-0.26523248551444	-0.0206309085517369	-0.102735997894409	0.271201871401703	0.281739505200131	-0.312184422439406	-0.24006173809908	0.280728026901508	-0.416246370985207	0.284489730814629	0.115756599946373	0.317002049676512	0.136013152099431	0.188553127744603	-0.0203379659372562	-0.128386928816006	-0.257905873764998	-0.141140177876304	0.0522350625022426	0.478183154286108	-0.205898997164955	-0.0310988578239678	0.23762729048431	-0.361802248099252	-0.283591400564017	-0.110045199921193	-0.317601220955355
KEGG_CELL_ADHESION_MOLECULES_CAMS	-0.481933428175535	-0.465684646155571	-0.26820440111368	-0.511798209640849	-0.442330514041648	-0.403291858496945	-0.491362424784646	-0.4655943200929	-0.387734756583687	-0.594762776318355	-0.499903536639569	-0.548912852363972	-0.513780718115064	-0.488050590712643	-0.592504667174597	-0.49316899067507	-0.410421420795721	-0.435191229338127	-0.343833385905056	-0.465930006021301	-0.401256885845324	-0.445245687124006	-0.413083451039907	-0.558905925069912	-0.275281421777033	-0.614038018266949	-0.417025580107601	-0.461489637687491	-0.4862486121171	-0.524768025336709	-0.587003841974557	-0.570767509033553	-0.53218351537878	-0.471023618534515	-0.486806081117645	-0.429365707119693	-0.596533917928829	-0.428873663633666	-0.572573053031583	-0.449256266152734	-0.445929623621286	-0.345000368984091	-0.556533948232176	-0.510622700911012	-0.577912874661598	-0.430623751068638	-0.535579293792397	-0.495739343945682	-0.371833760067976
KEGG_CELL_CYCLE	0.0684791712074816	-0.230313413257155	-0.122016802486378	0.151249647954549	-0.181820742778291	-0.156618558174582	0.076099254103899	-0.264691275309529	-0.232966211070494	-0.0117360671807335	0.186352902107395	0.282687997635421	0.117670283080776	0.0990089687917014	-0.0276892198674092	-0.117565011246786	-0.184635169293049	-0.251420281249166	0.357706992926957	-0.356904384338465	-0.349562873802929	0.0519313341912481	-0.0107616696277874	-0.0374435110157884	-0.148655503829678	-0.0831887137139177	-0.0492152170435014	-0.331433617180222	-0.342602020608354	0.331628358074929	-0.0383306762833464	0.412714075466162	0.257324901826612	-0.482727556204244	0.190464311987199	-0.464879917890468	0.0319790115628991	-0.133570200533118	0.0427906589545373	-0.367234185116452	0.279861768827812	0.242324781897422	-0.0861643908668905	0.295710030298396	-0.187702925207227	0.220786940879448	-0.217940119897784	-0.141445402680983	0.0521722675525718
KEGG_CHEMOKINE_SIGNALING_PATHWAY	-0.234233900924048	-0.325829225346385	-0.152530623078213	-0.126963110672161	0.152063740598426	0.0680891331244872	-0.151754236979872	-0.288962406742742	-0.152204610235158	-0.317823002206739	-0.0502854885427681	-0.136723221497102	0.0653590564728992	-0.0639096746158455	-0.127639561907021	-0.0834162188464057	0.00655235024767864	-0.120919981485825	-0.0656726985034062	-0.138717051148048	0.134507257401897	-0.160518965422652	-0.12536269773241	-0.291269856095002	0.183607437264386	-0.212373578425647	0.17470533872479	-0.0587471609861614	-0.0527750423189991	-0.1011311278385	-0.0837808418770656	-0.290591493797284	-0.132885106380453	0.0828928296033906	-0.266182692553095	-0.103081558301492	-0.346116022781245	0.272017989250774	-0.0848421185066216	0.0897588088773905	-0.269669930892563	-0.00134082284495625	0.115821050294225	0.0820861378325158	-0.236553481695549	0.115298540191656	-0.12477914250851	-0.18142928068589	0.314125585458307
KEGG_CHRONIC_MYELOID_LEUKEMIA	-0.126936665042167	-0.218187547527523	-0.13456891873619	0.0232482083592754	0.00697151583736802	0.0551617053566259	0.132849167302399	-0.0611246675976097	-0.107561316960948	-0.0393177450542031	-0.337680108395346	0.168640624924698	-0.273094078729848	-0.124373289738795	-0.17159406897238	0.00933565706375247	0.120277853023076	-0.194755536591208	-0.223839246063573	-0.115873568849965	0.0576107198399153	-0.231681611382375	-0.175634121651167	-0.00706700298242449	-0.336860976379364	0.0127357657997532	0.00342857614349174	0.0227030274494433	0.094781625654565	0.137711294410205	0.0842062477859176	-0.190753102901848	-0.0539871982601525	-0.207817087559861	-0.327297469990744	-0.184355150095744	-0.316169286536744	0.065582266249425	0.12618607347904	-0.0602773517592035	-0.224541894152852	-0.110649566251997	0.0245730452154569	0.245688544750136	0.157644277879844	0.126441453066835	0.0199641232567288	-0.00915870970192642	0.174449459829942
KEGG_CIRCADIAN_RHYTHM_MAMMAL	-0.3391673936797	0.0707135707135713	-0.0745682261716809	-0.1398078003459	-0.270874935965841	0.310363490028089	0.340387989589208	-0.225746517214014	-0.0601326879358655	-0.12196814573247	-0.169783566458138	0.188728497271081	0.104581476126382	-0.460448805035946	0.395655650347462	0.11331935729072	0.399857053174774	-0.45856876841606	-0.413732599277302	-0.0987780268767915	0.184486218836738	-0.00735030007265736	0.409767127452054	-0.101692717547989	0.166034719333149	-0.253835310083849	0.344909567719797	0.436295786822229	0.132346632346676	-0.189287305042903	-0.0315938686536965	-0.111606317458033	-0.182885090649242	-0.226066955675391	-0.497484547718019	-0.397355979773037	-0.362430604471445	-0.0587056672775796	-0.256294449707699	0.195781563826286	0.165919437714293	-0.164970535815479	0.19014801242258	0.618984179296856	-0.42992392935669	0.279411587822819	0.170164876160676	-0.304297538706169	0.100123293482286
KEGG_CITRATE_CYCLE_TCA_CYCLE	-0.161988586807048	-0.086852395480162	0.449424766171552	0.360422779066196	-0.41903638662236	0.294356540387618	-0.248583022183632	-0.0234863773265442	-0.255661974112828	0.527854432311627	0.272477651709985	-0.140068045460783	0.278513688916175	-0.0994777403521352	-0.469289222276208	0.327545344973748	-0.128278247639235	0.290220953348779	0.421628121996431	-0.412298778172423	-0.440082221798716	0.110638470103972	-0.444135322812801	0.482411704121129	-0.498633287483733	0.496575363280445	-0.0244414926389221	-0.602314068207372	0.0321402328376722	0.497965442027642	-0.516661698398508	0.514262651991178	0.227854367124098	-0.278116023260834	0.252610540985143	-0.347604165740091	0.338152953241065	-0.303242882318171	0.310523225063107	-0.49791833737215	-0.395623873512493	0.262104794893654	-0.0702049004676807	0.0341358308309172	-0.132641096891802	-0.329772591153241	-0.323073331507242	0.099788284711425	-0.587396490548853
KEGG_COLORECTAL_CANCER	-0.21746372155155	-0.304237973723693	-0.269988912938522	-0.0308001297140076	0.14399190912753	0.0567010574910974	0.269340413850062	-0.231350314145217	-0.0443715535034954	-0.134233330008795	-0.206079437647067	0.247083381725679	-0.125415595073791	-0.0528578022181485	0.103720083674163	-0.0936378522389668	-0.127077742432672	-0.316014570239961	-0.0247610004947527	-0.101025903654119	-0.215541181841763	-0.265444252818487	-0.21799138158958	-0.120290894193884	-0.159518980865234	-0.160501698439816	0.118415030543802	0.0873906797329222	-0.133706335365218	0.0972664445558948	0.193523174841595	-0.147095864434426	0.0777161731867074	-0.13370076343773	-0.157811459258911	-0.0753894072426469	0.0481771181324933	0.0500167491342909	0.0804307775496478	0.0625632799025759	-0.11071732394773	0.164485143666204	0.162102772915076	0.325142872648224	-0.190024890357718	0.247496549700402	-0.071278949691581	0.087541408146395	0.297898948651667
KEGG_COMPLEMENT_AND_COAGULATION_CASCADES	-0.58620392991574	-0.428286638684432	-0.492294397000414	-0.554649443535677	-0.172931096757248	-0.0628306759505279	-0.0397762782001457	-0.239508810299881	-0.222756633474636	-0.398490004602394	-0.0465421503115411	-0.217801190789717	-0.199952471011163	-0.097699037645948	-0.443126686681739	-0.331772845739014	-0.302222508176629	-0.213177439453357	0.0858615382516354	-0.108379643332409	0.038864544457432	-0.334624093080059	-0.484820536808535	-0.486329185952716	-0.06401098867626	-0.42914630402636	-0.150873500024685	-0.369073504308629	-0.180203193823457	-0.481757960806346	-0.373572059525229	-0.475961216000003	-0.380126277809712	0.0226273118544748	-0.428343892859335	-0.179968329802067	-0.584354537376288	-0.0589491584326483	-0.468713706933542	0.0324718733764576	-0.344281670242173	-0.0481860199197195	-0.240489692540336	-0.288264259368673	-0.108241262474194	-0.188343805566241	-0.354323459951192	-0.348035113459559	-0.092560219523776
KEGG_CYSTEINE_AND_METHIONINE_METABOLISM	-0.26487536019221	-0.175505457635331	-0.0895556345511383	0.164192043165156	-0.212477422278306	0.0132848967711083	-0.146820405386928	0.0871627081455807	-0.289527336797834	0.353390451025843	0.222603753869087	-0.205721554658858	0.177963723154504	0.102621779072425	-0.223442129856637	-0.373418593676504	-0.230401899783998	-0.226657890085017	0.301022563037533	-0.121185843208278	-0.285775428680113	0.236488390025539	-0.0332690787030606	-0.168996121646417	-0.00840256362673975	0.00781394881108971	-0.00436433151798141	-0.385766592558082	-0.198455382798921	0.0225456534195215	-0.208341252183317	0.354990089904649	0.0934436213449897	-0.485908379245955	0.138751792043625	-0.248336930282576	-0.00859813646288005	0.00570752882109123	0.222778902300313	-0.420165950048887	0.238367139227412	-0.00137809942300474	-0.177321503400613	0.108645792391383	-0.0292092297719136	-0.422677354035069	-0.425867388279473	-0.179943344545055	-0.16264732676156
KEGG_CYTOKINE_CYTOKINE_RECEPTOR_INTERACTION	-0.117889719590956	-0.254718768571476	-0.271475608382283	-0.263464778781102	0.291423698477621	0.0281459114105634	-0.180839537096861	-0.0692791257971281	-0.091053861090951	-0.366833053237039	0.0771820463912339	-0.102002669142933	-0.104126607130247	0.0808480999083498	-0.3491326536619	-0.158703599596239	0.0947562878288944	-0.131976480404653	0.099201395701925	0.144079993946473	0.371304201343169	0.104283053317612	0.00123947830618795	-0.333354679821479	0.303994501044886	-0.215877557523074	0.173599496732965	0.125049928187561	-0.155466248057076	-0.321675276882258	-0.128453947038383	-0.256552986626155	-0.176777492952085	0.329377631518552	-0.342728662940255	0.190443960271163	-0.450817661356555	0.168928707034857	-0.189971647043418	0.17747249206989	0.00434475519042196	0.0394620724719327	-0.12100795811059	-0.0793977919744263	-0.0464373666030155	0.247970584103364	0.0371163722417196	-0.26604730911674	0.329006932063224
KEGG_CYTOSOLIC_DNA_SENSING_PATHWAY	-0.261500437432054	-0.392610397996039	-0.377117798167283	-0.267829038781394	0.193460046599965	-0.224876333166354	-0.140176157488597	-0.132054164656405	-0.15806953329702	-0.306013070577945	-0.132611780030473	-0.00624569084146212	-0.307199515800146	-0.279336854497498	-0.307090308738303	0.118581262010336	-0.385284506992803	-0.255859168775525	-0.335852001133595	-0.267249086857184	-0.132011647433923	0.00178267581766428	-0.0924517181184194	-0.107762559341798	-0.200437247020108	-0.263442249193808	-0.204935275811021	-0.247722075677456	-0.282765085225282	-0.191174562262386	0.0639192449416153	-0.170984386192985	-0.0204936762345066	-0.00792638643616464	-0.357209388305101	-0.444076911912852	-0.206429696025877	0.152716224167695	-0.0925965815157915	0.102990271089555	-0.224433077749955	-0.362565646069015	0.000217391936342404	-0.304708999557272	-0.164789132442759	-0.106614982176036	-0.309563710226494	-0.331963455348657	0.208034389909563
KEGG_DILATED_CARDIOMYOPATHY	-0.275695449276676	-0.055925026588085	-0.376250520363782	-0.330988636776602	0.246616774399776	0.0311567116430452	-0.128255103710195	-0.435519889611138	-0.209353893155917	0.164381306049968	-0.147195957573201	0.0285762785267402	0.0996052394532903	0.263336432016072	0.0511519573011107	-0.308149832243347	-0.166311358895783	0.113366079876522	-0.125387114819663	0.0724939172793879	0.0787993581324387	-0.0350768342046836	-0.0441288273996965	-0.47716095461608	0.182902651947119	0.0812103205162402	0.291430129458718	-0.141186509026412	-0.287743218096939	-0.0163971934006776	-0.0604983534703648	-0.100630646411806	-0.170116931701032	0.191760249976147	0.0494417884188705	0.13315647947186	0.0918872087260874	-0.0245816105643529	-0.290193549913187	-0.273933564500221	0.0160641497713276	0.366223630980249	-0.284737660059529	0.239479195190003	-0.0874990598681033	-0.0179516584395049	-0.27110984537525	0.100847333841416	0.0261403503780286
KEGG_DNA_REPLICATION	-0.258595671107597	-0.109719661704452	-0.0625619852279351	0.388266702238063	-0.221075228187996	-0.341676702025518	0.237377634152244	-0.397177255357243	-0.367787550140991	0.314183423735242	0.24697085736034	0.472866203053943	0.19550275573916	0.102312129242173	-0.120528425902719	0.03921498197932	-0.568179196008124	-0.327068272827997	0.539663670286454	-0.239082992037796	-0.624078009061767	0.330608183232405	0.206160120755393	0.242198300617601	0.0555382008665486	-0.0436377830303939	-0.428082951452919	-0.482193191710856	-0.556119554567826	0.359842083951609	-0.100399351174734	0.610201955256934	0.574552375404585	-0.578125380641005	0.531115639635174	-0.401736289749943	0.171064896476988	-0.217316836216086	-0.188321518502529	-0.44847645259894	0.346857436023486	0.34871178395175	0.201138589813686	0.328769187790988	-0.0439948437770967	-0.149713130368476	-0.270484282559182	-0.290506108275682	-0.230967602280684
KEGG_DORSO_VENTRAL_AXIS_FORMATION	-0.342292598904214	-0.0602505360861051	-0.287541987260541	-0.0514627888705209	-0.23647279726708	-0.399581523541734	-0.362434255349021	-0.328991558662117	-0.072466783493465	-0.40890732814837	-0.391112191826682	-0.0307958498784255	-0.476427891642251	-0.392344624925232	0.179942063246782	-0.47392492652519	0.221015484865628	-0.352534150679945	-0.562373057171819	-0.31008848725992	-0.0940804697599058	-0.261763447740786	-0.488920481032035	-0.590623465337575	-0.109021144267446	-0.330128148205613	0.218224783284262	-0.204983693454484	-0.336957340267678	-0.425340666213739	-0.334675383469176	-0.53443685379776	-0.404686086177363	-0.0332007568378422	-0.329794814787355	-0.46236233369908	-0.424984267272255	0.443643181955139	-0.300376504350287	-0.426632618291582	-0.23301485834699	-0.306207118324861	-0.065643128510062	0.0455732816088461	-0.397826235475288	0.464104129798893	-0.290269270681716	0.00955667143346289	-0.0934259198123316
KEGG_DRUG_METABOLISM_CYTOCHROME_P450	-0.103779658322749	-0.186263083847498	-0.30408899347732	-0.200258875058045	0.0817031946675101	0.153734269338138	0.279467585832955	0.350171608123052	-0.283297499259426	0.4743805861369	0.210132440219432	-0.372165185446402	0.252530568148238	0.238242751558759	-0.303721947395401	0.148090552591061	-0.33685632494519	0.503845143302344	0.308734313358569	0.369432665065532	0.117961504321233	0.254847716513059	0.554325107696749	0.0299265238423626	0.0531846385452952	-0.234832812597403	-0.201682806217155	-0.0124217206015644	0.0838007192617469	-0.116670350328416	-0.451651732295948	0.23036784501443	0.0166404006695591	0.277567809279328	-0.301220385450073	0.309557031710298	-0.134101320729527	-0.253740527401488	-0.281465747756286	0.134885049278349	0.348231998795546	0.477969673477638	-0.39486376872152	-0.308654932070573	0.262509418572227	-0.434380346051127	-0.164877535577428	-0.049340504037848	-0.354329499701229
KEGG_DRUG_METABOLISM_OTHER_ENZYMES	-0.470906059148255	-0.204542374187786	-0.202286881308103	-0.161661645880987	0.0201322675854214	0.22189745238227	0.331024545912451	-0.259738920644262	-0.0292042315221167	0.277561932470588	0.0746456053825232	-0.148594611018	0.223945907773594	0.0840872995307936	-0.322333795286674	0.200274005981633	-0.129955118117209	0.250831350758795	0.210380617826574	0.124735691590565	0.0350286418040273	0.0498889866326705	0.120512926909417	-0.24740411258828	0.0843210855100247	0.266938965515887	-0.0395777103539227	-0.151739598406768	0.108837064113181	-0.353367125903248	-0.437389503794787	0.00956358126915668	-0.229807721834056	-0.124833164575526	0.197810963835316	-0.10398059606724	-0.261330935891965	0.0532594289483727	-0.325315514513542	0.00837309007725662	0.324386678557076	-0.255817628380871	-0.0741682143641679	-0.0674838193983815	-0.0264179767138296	-0.246810769691533	-0.134072866714125	0.016766385530618	-0.102902616310326
KEGG_ECM_RECEPTOR_INTERACTION	-0.23015467602984	-0.270348517377634	-0.48624836286124	-0.426918250921779	0.294608935140572	-0.0794592201962597	-0.0901268205602979	-0.514280983725058	-0.184008861095579	-0.0160018816455525	-0.244061886636893	0.0471748698543815	-0.0885661828480546	0.427192123557539	-0.348013470519364	-0.272839357156468	-0.311862319859674	-0.300074345880817	-0.162977332877122	-0.0981613312464518	-0.0722785945829981	-0.176577300629587	-0.256620902051084	-0.468505817161976	0.112570949794503	-0.221946322953912	-0.110485466260175	0.0427985863286926	-0.4331985901414	-0.403756814124247	-0.203080119536163	-0.314427845413199	-0.366281804003917	-0.10307135295758	-0.366063860822002	-0.0111124548864509	-0.110348742517949	-0.344951642725667	-0.361559071567596	-0.200688447512902	0.0594076167899778	0.246690302937755	-0.329397793604687	-0.0408091274493956	-0.0530811519839997	0.0995681204443395	-0.180345325854644	0.0144748203720033	-0.0642938219567606
KEGG_ENDOCYTOSIS	-0.304234894398272	-0.176249304780313	-0.208444865348536	-0.339384285575372	-0.263326349496405	-0.0659031237377165	0.00767824471766879	-0.196015877573262	-0.349374203484295	-0.15854069312034	-0.262356923606492	-0.191170860285769	-0.19042173726251	-0.326180311687901	-0.263695832257955	-0.214598221936163	-0.243045563699103	-0.323792501027592	-0.290856475553803	-0.239762967392165	-0.297179682867159	-0.238078169484049	-0.335502355245096	-0.276983663731189	-0.246570066780795	-0.164752534830983	-0.266077203948277	-0.327024844956942	-0.146955569674084	-0.242478760386322	-0.226123513711973	-0.356613273707627	-0.196498895364376	-0.234422886385635	-0.410175505699345	-0.332640954698449	-0.320009956829115	-0.212712674152297	-0.194130777310436	-0.235920461680468	-0.298384294115634	-0.277693976538942	-0.00137481076338877	-0.0993425110680755	-0.283794850727244	-0.119351109895382	-0.274631027446929	-0.234498451470411	-0.149290695104404
KEGG_ENDOMETRIAL_CANCER	-0.166044683793822	-0.199179617354649	-0.15831056754778	0.0789731922300009	0.00199637501149996	-0.0341701253926859	0.0522775555409549	-0.257542841151144	-0.160622447538944	-0.0509620659998595	-0.297282713419406	0.0554827395413302	-0.278103210826753	-0.230540469521478	-0.122054895656797	-0.155999441549836	-0.159053631799347	-0.147546074747539	-0.117427920853878	-0.100017179822145	-0.144499641412761	-0.189703135126909	-0.290543358411051	-0.205840748769081	-0.202378712253201	-0.0602580318123641	-0.133567902507452	-0.096210631307551	0.13937843613748	0.0262179091830388	0.0357195565786371	-0.235345933395979	0.00848781192312908	-0.236340452240667	-0.275084664254882	-0.159004697846255	-0.224985028468565	-0.0673345320851705	0.152604878159525	0.0578555181483101	-0.177729238893348	0.149480724937999	0.232065310856735	0.397834438113689	0.0762093785712704	0.055983850151995	-0.0235629977821594	0.0346499362187352	0.0365421880287128
KEGG_EPITHELIAL_CELL_SIGNALING_IN_HELICOBACTER_PYLORI_INFECTION	-0.0661579389514176	-0.0852705753011851	0.146181401361825	-0.148750316063178	-0.17838940450613	-0.0945599428046806	0.0346093406035591	0.166968056183676	-0.0491986734801335	0.182389906007172	-0.353132834716009	-0.206374251160573	-0.30162360190129	-0.227874105271566	-0.28448661813182	-0.266096442112764	-0.146872734505915	-0.227570038522006	0.0809661122497737	0.298235591041213	0.0390488500361267	0.0840742718366099	-0.202077465058148	0.274282022068738	-0.202925085457538	0.193951459621678	-0.341283049606514	-0.0228009716178606	-0.0354912860825665	-0.00306404387346823	-0.168542727951327	0.0128297838863892	0.0543560733868699	-0.229829603777432	-0.0602415032745622	-0.0126282796312654	-0.291319636017281	-0.104155589822302	-0.0533200607880913	0.0361899103966986	0.0219757225695149	-0.0552647097538837	0.0979417880329073	-0.0327769892701536	0.159960787120931	0.0764185572999299	0.183318142848299	-0.278669760526963	0.22136120604736
KEGG_ERBB_SIGNALING_PATHWAY	-0.104995451948985	-0.0980902586973318	-0.0226857421205256	0.0398155968234271	-0.0841518775519318	0.0440581095639952	0.0921234546065516	-0.0947907123355115	-0.0452082899326241	-0.0645902913267181	-0.302904895104801	0.0209520207645086	-0.187790437262105	-0.198389643386039	-0.0485428493430203	-0.052004842373454	0.0428993038593659	-0.106771894758837	-0.0486021433372394	0.094246334936633	0.133912950275127	-0.130207173080965	-0.200455605696997	-0.0621170978925622	-0.132564097425502	-0.0429012386478407	-0.115917848450075	-0.0124147901094434	0.155629231779479	0.121404083623542	-0.117863266958144	-0.0872303901381314	-0.0105536473956059	-0.2512546541499	-0.226111171905756	-0.0629027021770627	-0.161369311124048	0.0150097640578719	-0.0740094378489853	-0.00987087531802441	-0.23562194216954	0.187528831780963	0.0985498008306519	0.24525147335519	0.100729583359999	0.0153844225323636	-0.0147235748224311	0.0243920818251665	0.135851564936057
KEGG_ETHER_LIPID_METABOLISM	0.00125895866463221	-0.00714235374508937	-0.141446327124122	-0.471531927972823	0.0508827980379316	0.0700785990490095	0.0845395484443309	-0.315112985805399	-0.186062679141574	-0.0160811009838358	0.157400663586573	0.0982069867581747	-0.198197955867202	-0.0421321132353889	-0.0986810689177685	0.0673401802588244	-0.0649262250562756	0.178711381810391	0.0859674550669432	-0.243342952334751	0.0729623007686026	-0.231440112311742	-0.199334531607319	0.0568785244267835	0.1041788373447	0.00617019844572556	0.158622265392458	0.215082720689344	0.00235437711227443	-0.0771643708125525	0.0636819299803541	-0.245574755792398	-0.289629225499264	0.27937901983219	-0.29895385681302	0.296748912934975	-0.178236093745442	-0.089112004194071	0.0791256984707785	-0.200420351236728	-0.22997810834775	0.16970500760461	-0.0132218783384493	-0.344181063124588	-0.216831842587869	0.114383188397617	-0.0276544846463338	-0.0320998953360833	0.0154550785456378
KEGG_FATTY_ACID_METABOLISM	-0.0673751469800994	-0.0174780737220776	0.0381594408212909	0.169850572600575	0.0324605850477265	0.0214385399310617	-0.239904054759188	-0.144624375846805	-0.180315167170296	0.548916960896399	0.48246293599572	0.1238410753829	0.326364374575842	0.087183716100724	-0.25716419246347	0.31718003045438	-0.460497897607577	-0.0963362222764492	0.268780152113302	-0.0508861784424811	-0.195332012442993	-0.0316498651343473	-0.161016157872719	-0.0516785606091982	0.0996669395212147	0.403623987816411	-0.0736412652292554	-0.31633094457442	-0.329932104410206	-0.34902039796688	-0.311130405867275	0.0241657894402362	0.373887628041097	0.0425542215848875	0.467639508236901	0.157389970126472	0.220792543651821	-0.133415351739209	0.00400838434717882	-0.379208733580424	0.0666964989887881	0.414575051547038	0.0994539103314043	0.0439489960055982	-0.208334843640981	-0.128640192649771	-0.383673818143516	-0.0262389680291568	-0.181301600517875
KEGG_FC_EPSILON_RI_SIGNALING_PATHWAY	-0.115695341957848	-0.217072420094479	-0.157659472993855	0.0112151796359553	0.12120402435206	-0.0597869404596147	-0.179764542604117	-0.194458122425691	-0.0964055040903666	-0.163523487708968	-0.225815180855212	0.0489029494958728	-0.0545687124401558	-0.164686171248837	-0.00736838726235541	-0.172104672727936	-0.110079002090861	0.00091847379884602	-0.136158472293776	-0.0428879570562024	-0.0159769771252357	-0.386056340951542	-0.246746535112582	-0.263553788962384	0.0346715647337591	0.0463038907076364	0.156669282252041	-0.0959569752433567	-0.003466940516024	-0.171074975929502	-0.126459058961289	-0.342917844316376	0.0962825185835472	0.0766557118487347	-0.157224154411763	0.0478191452314592	-0.144656652284193	0.20141561074865	0.252977723720702	-0.0448973447032343	-0.436134343089224	0.0160711811593685	0.0726254477949689	0.105864142583923	0.144916198858026	0.0649809680446783	-0.145738253281266	0.0271079797543696	0.28555846055021
KEGG_FC_GAMMA_R_MEDIATED_PHAGOCYTOSIS	-0.0199144616528905	-0.324889038176103	-0.192851530549748	-0.0280360778780336	0.13157261821848	-0.0110897852731368	-0.12570678270395	-0.270964679091152	-0.186123856375321	-0.239436511338062	-0.163881462823162	0.00889779166377105	-0.170094394089967	-0.0776277335993585	-0.143515024375803	0.0168825764422455	-0.0123969284213864	-0.227582545893993	-0.0765059428038355	-0.236683943620188	-0.00196745235962434	-0.353637849278496	-0.240394223399672	-0.225670224565757	0.0275400166291719	0.0554431796495703	0.242976672249131	0.0361749211403566	0.057446948083618	-0.0878302209240803	0.0596987302403757	-0.184513339705198	-0.0629167704113574	0.188046006887177	-0.330292089774277	-0.0770209742155939	-0.366339712510679	0.310619483467726	0.0280270378942119	0.0383766941488525	-0.323423686852636	0.0681819400555384	0.111394643661182	0.0287385828663897	-0.0533243729454663	0.189133975839783	-0.217758987468065	-0.109974173931349	0.348524322352936
KEGG_FOCAL_ADHESION	-0.280193802615833	-0.249144869118026	-0.392280874404292	-0.132863210625323	0.130632862994177	0.0807650657502582	0.0199782949611602	-0.358493742499735	-0.0506627872945534	-0.01670451548823	-0.211726197645177	0.0511044129806871	-0.119273698084394	0.150532432491273	-0.0497811854847591	-0.197251771711211	-0.194992790222264	-0.257283051330411	-0.225147077503586	0.0104650918834022	-0.0268340651542341	-0.251196683120938	-0.273643060798219	-0.379847881108457	0.0564290605333251	-0.127932588524202	0.0346178823933228	-0.0410809320200268	-0.248817016541189	-0.144448724750841	-0.0266987517391976	-0.259734804894033	-0.221292686506408	0.0513035017753661	-0.268968440906093	-0.138721033120485	-0.195382446917555	-0.170565129435107	-0.139646461002909	-0.163138639577577	-0.104281879660271	0.15164999261942	-0.202409734645334	0.0871627809637609	0.0422625432945732	0.140725571035782	-0.119095948492234	-0.0183875511712867	0.066870284867314
KEGG_FOLATE_BIOSYNTHESIS	-0.3195484450976	0.0424210303553299	-0.309307988738005	0.121136019150304	0.311287358811455	-0.0942614813382801	-0.257021645800759	-0.567887128556059	0.0379779259887296	0.139061252373443	0.109357788155918	-0.147411926265037	0.586052642532043	0.163147550809613	-0.346765466519516	-0.262614117753137	-0.273018190106402	0.213472073103876	0.587147036476391	0.254338971172971	-0.115539425623824	0.406306695816135	0.585350640272818	-0.107207119373846	0.103442275797087	0.21084180368224	-0.194268296982423	-0.213758912299434	-0.076007753069502	0.00173992834755876	-0.147829602764706	0.00617496283602825	-0.206921180232991	-0.485485863749666	0.0164058347553781	-0.0468925630268458	0.00593563689587745	0.100235806127702	-0.294683415274834	-0.0760944759628496	0.0931747865364909	-0.00827307132846264	0.370883867912141	-0.124362961168467	-0.244861423649739	0.359772046375869	-0.281364351228263	-0.246007068826139	-0.130069372898457
KEGG_FRUCTOSE_AND_MANNOSE_METABOLISM	-0.00654104474392159	-0.157258145252636	-0.222367459736922	-0.243718704849037	0.31761443895238	-0.113615083218174	-0.0924370043358701	-0.12958336459108	-0.203836037375025	0.41108530715847	-0.383139495880942	0.221256105994387	0.350734498396148	0.324715659492286	-0.293329546277868	-0.181950143984656	-0.214358314528946	-0.251046893496737	0.0843039500683988	0.356881706283794	0.0801842803823374	0.130659817177035	0.340164816487315	-0.105201652511214	0.133039950925784	0.188917275187301	0.249154648551011	0.0102954386926731	-0.104050781285194	-0.246645083442122	-0.0845497971394062	-0.172893984760913	-0.0508926207776304	0.0139715980040005	0.321771153572405	-0.178653163072829	-0.283695658661484	-0.133406981606426	-0.121215479461269	0.230544572984494	0.294724689575487	-0.205011774659798	0.269295012267208	0.0124403463168894	0.293247054262516	0.0919178167704703	-0.0396554495133628	-0.322863436841778	0.45089027571609
KEGG_GALACTOSE_METABOLISM	0.0236741935479967	0.274968552631868	-0.142753630162355	-0.0923982145320142	0.159737936838785	-0.141950344330852	-0.376628007174689	0.129527299942458	-0.326774817097439	0.135505670695739	-0.526994645872744	-0.284010489282446	0.133429628641215	0.339611504105949	-0.493678757654728	-0.175629443502365	-0.0721402257115215	-0.283629474833403	-0.0849956840139552	0.54415340153448	0.150384348680816	0.247243425982554	0.307230735755363	0.115992541467501	0.196798755019725	0.0868669821616582	-0.188570011697538	0.403551416460987	-0.343907209791589	-0.32912164156618	0.00188431189420685	-0.0942493083789738	0.169115682586949	-0.330847774121427	-0.243221959350736	-0.10646024862416	-0.514113808401732	-0.280799093708486	-0.351742528466697	0.0771341805895256	0.34226870504167	-0.0906275159751994	-0.121586096914882	0.0744581124231724	0.267778519164491	0.100218299701783	0.374797034181783	-0.263146148782343	0.226486382982543
KEGG_GAP_JUNCTION	-0.187419691994147	-0.269611595379371	-0.281141077090182	-0.00352807067787869	-0.0987810122412893	-0.0362657239682149	-0.123076556634361	-0.314789304806859	-0.0624536631129137	0.0239572628810702	-0.0202803491447539	0.094206857821806	-0.0403630486891668	0.00150878024976214	-0.0755977414745479	-0.294315241758545	-0.267388288139565	-0.229322762711778	-0.148520528528792	-0.234813022959587	-0.142363616778875	-0.32327204939453	-0.293444993292929	-0.480630177190367	0.179764306185413	0.0485933320826389	0.183498727762905	-0.385358121448772	-0.22933733162552	-0.0372363596391884	-0.151277388905315	-0.222935608664867	-0.283658496648786	0.030619328272492	-0.345941883540494	-0.29365638188103	-0.228478260709385	0.149716191207052	-0.0806320945160722	-0.286436210634885	-0.150855882616512	0.175078237780442	-0.0659904295012141	0.101236477124605	-0.0974544446530588	-0.0516923355918385	0.000265840837970155	0.0340631974225732	-0.0116867265966551
KEGG_GLIOMA	-0.0557152129643024	-0.347761481734355	-0.180866758073498	0.200021262853097	0.136234928798314	-0.17543980049994	-0.0910326055860899	-0.265063226856185	-0.0784570753356971	-0.0494675640165325	-0.127929966213223	0.192401413990924	-0.0939248380642785	-0.0180678166162279	-0.00899764633755909	-0.120255079981453	-0.0824579393971111	-0.176057941694138	-0.0244838141629076	-0.101106245956726	0.0548064271793911	-0.333392270047147	-0.342079521977914	-0.336210659040995	-0.0423909099476724	-0.0456460236658076	0.00873651644762466	-0.164250901951234	-0.116780240795013	-0.152763399137847	-0.103392781770363	-0.162402151950857	-0.106963715264912	-0.108576810804577	-0.204029874587163	-0.234245593507006	-0.194925773235504	0.117547891360875	0.221800497954958	-0.365571002942883	-0.203444016398512	0.0947631177039879	-0.100955231118094	0.358809812455205	-0.0175377382606113	0.0383042824723937	-0.203828944731003	0.153409742331662	0.135158116065474
KEGG_GLUTATHIONE_METABOLISM	-0.192101056650151	-0.426683118114818	-0.313902973346048	0.0319120947472479	0.366898008883306	0.0508880678667147	0.102120825193455	-0.324501409590905	-0.387520501632819	0.510467493759057	0.0778901947550289	-0.016475713061255	0.417203004155794	0.299987588935677	-0.433595847009525	0.151595875701065	-0.187063919554572	0.397877769506358	0.442334273399876	-0.0238444777328858	-0.24095384960644	0.0666652170892617	0.310419791474902	-0.106656948970693	0.0727974944172189	0.235708337269148	-0.0670329845389694	-0.292921395529057	-0.082192408039351	0.0311715434309784	-0.51874969710352	0.28556342565554	-0.0120547463438805	-0.0155386182547895	-0.0484350709263485	-0.0597589904460903	0.104200880488676	0.0150987800845052	0.0180583936443251	-0.224902733955558	0.316824231088577	0.467530788957139	-0.0805665159871707	0.188054834028589	0.0222788340351908	-0.415902124820986	-0.184015382809834	-0.13378038999089	-0.0194389442781378
KEGG_GLYCEROLIPID_METABOLISM	-0.243743492325738	-0.224294839143286	-0.498503524824882	0.127116602933908	0.1489365569546	-0.204495175167292	-0.382394375822498	-0.366119397141905	-0.171586310971854	-0.043331759970567	-0.257911994101124	-0.166809464475078	0.154167277061981	-0.138043853084162	-0.232947399731992	-0.307997443803391	-0.11749891447167	-0.404466727894993	-0.2882400694042	-0.329628886533544	-0.41207339136509	-0.137043642212789	-0.173489936490941	-0.415026379891805	0.117814420615375	-0.300398659694493	-0.101962883484693	-0.345329179247328	-0.451123890190489	-0.327465969009829	-0.155249540541098	-0.472784692178488	-0.316182711352846	-0.18524066283558	-0.271654413618088	-0.240149952038195	-0.00454669520897849	0.0688019732402544	-0.0058870970403031	-0.384099453734408	-0.139059293451624	-0.101020058606457	0.0932636517142069	-0.125305527715989	-0.279284232526768	-0.106001411139262	-0.363335388681409	-0.217416349995646	-0.17056501059473
KEGG_GLYCEROPHOSPHOLIPID_METABOLISM	-0.12217919429416	-0.234911847484484	-0.373823551138514	-0.30777700263575	-0.0691445094271312	-0.27578918219432	-0.282416748510316	-0.428545232438506	-0.320648869205074	-0.0828956737072381	-0.339137306477109	-0.0839957692130384	-0.14604563773247	-0.195200031585668	-0.16477008165428	-0.208543124227467	-0.29197582356924	-0.264422150487448	-0.297002366169285	-0.384588486080818	-0.37252585772512	-0.336729590273714	-0.238962806443184	-0.312741845737329	-0.210729386206778	-0.252175466385209	-0.271576148047741	-0.363635507059492	-0.275205649526345	-0.143704329720663	-0.379701466564006	-0.437185502562956	-0.343046865030885	-0.274852149083738	-0.37633118840622	-0.141745088683712	-0.22644972655126	-0.206075484997756	-0.112533924391408	-0.445448569739063	-0.317034703032244	-0.182822539581274	-0.176394976651927	-0.166550248622807	-0.320688266226118	-0.187048255842187	-0.265621629423842	-0.216398527733411	-0.284159853622587
KEGG_GLYCINE_SERINE_AND_THREONINE_METABOLISM	0.0375372947183926	0.222021569615747	-0.24880308406373	-0.370008211695808	0.283786856991138	0.0120040807548639	-0.231666483565917	-0.196627785853099	-0.424353950284066	0.440936703075196	0.199662633983479	-0.125735466593126	0.351284093405297	0.321388967054498	-0.373286478434029	-0.160819869262228	-0.311226358608841	-0.141028474973721	0.161834490617292	0.102639065735204	-0.00637639807065662	0.152757827870602	0.26656645424742	-0.145014627369151	0.447901146463215	-0.106161220162375	0.22031405423785	-0.29101172689238	-0.514726987287445	-0.407945296081614	-0.132490893287819	0.226589092084862	0.237384601609281	-0.164167563751051	-0.176994010403822	0.231316624037148	0.170689593679865	-0.333872986990402	-0.280651915383942	-0.025154087037518	0.331094749357187	0.222442849109805	-0.146129496278567	-0.1934802401121	0.211439152373527	0.0613306459129958	-0.224479711480558	-0.26049184655938	-0.063532465196595
KEGG_GLYCOLYSIS_GLUCONEOGENESIS	-0.353486256174009	-0.183030745788631	-0.22878317949919	-0.327657890007624	0.330244424590212	0.155744849084804	-0.220832853199532	0.100012166655382	-0.339600058655158	0.41198269703815	0.108596651472744	-0.0591702923219653	0.264266584305637	0.244455703437279	-0.458416775962559	-0.218610212842046	-0.327110644779071	-0.311143607968193	0.258822681524247	0.386486054964236	-0.166365934117007	-0.0581921102397686	0.194645255414473	-0.0869767544910801	0.18657024111838	-0.101101016562632	0.199842019659481	-0.122759209292519	-0.434990565903447	-0.103749419609129	-0.224780432289318	-0.0675826121972876	-0.319809618231859	0.192521501562201	0.0174201784215689	-0.117403196203445	-0.324077257713852	-0.0942154465084847	-0.250083212182561	-0.132725195627797	0.0592947284367557	0.0146185541758264	-0.227162661092764	0.0568122578092046	0.353641921297261	-0.0615746200774477	0.0102648375037567	-0.337016779392418	0.18459302385399
KEGG_GLYCOSAMINOGLYCAN_BIOSYNTHESIS_CHONDROITIN_SULFATE	-0.364325919414375	-0.396823454048627	-0.537664388626922	-0.35491053458097	0.248743122093925	0.439047386501461	0.302842461446962	-0.400345850643413	-0.510853088082241	0.18981856181873	-0.121075094164736	-0.000915420112643561	0.484751315257032	0.427632674103442	-0.304329868386529	0.292763722053393	-0.248760653476202	0.331301876326071	-0.387366481590149	-0.490362558011333	0.323253582326554	-0.106784512188361	-0.0792147282661314	-0.535367200368061	0.0257311931260055	-0.0449573013782529	0.284381793758366	-0.230623460780121	-0.0200038494838427	0.149659241362404	-0.461319978375818	0.114688265390241	-0.436537905380243	0.192797839802436	-0.0695426558414909	-0.230404957366856	-0.161533998412121	-0.0216780489727615	-0.417178434534777	-0.522224708164199	-0.0101567008827663	0.289782865209604	0.126257991412049	0.307003284612746	0.272799891265222	-0.119900767121019	-0.364050690216089	0.0794834065976977	-0.107062212559378
KEGG_GLYCOSAMINOGLYCAN_BIOSYNTHESIS_HEPARAN_SULFATE	0.0352120909380458	0.0116181183628283	-0.21323774882279	-0.254447824811586	0.155134148984438	-0.17971384369571	0.137937961472884	0.0066996664646673	-0.308987645344834	0.0458999089646123	-0.135115817776021	-0.0962801227389057	0.470895632398712	0.453780460675808	-0.459963031029091	0.241988667374501	-0.0913937912624651	-0.00778793764499675	0.0741843219161587	-0.000293596741282764	0.277064641914604	-0.0324814582041085	0.39684097799463	-0.125973914747338	-0.272336638928833	-0.221153402104078	0.00892328972586537	0.262887733824564	0.226565800977479	0.116663925589888	-0.41408743382824	0.241334798619509	-0.538032088192759	-0.455856031400432	-0.358509018155449	-0.287375662369991	-0.147141893369699	-0.212824927432239	-0.421596142625656	-0.358036045052891	0.230520055961871	0.16880148571433	-0.19572951719209	0.233144298575099	-0.118940031228191	-0.0789826030220847	0.0169142662853783	0.178255718154737	-0.119951637404414
KEGG_GLYCOSAMINOGLYCAN_BIOSYNTHESIS_KERATAN_SULFATE	0.163300860380725	0.249996967156899	-0.0500869089958243	-0.573301840229518	-0.0360847917716677	0.38617074144709	-0.0965319782049839	0.285963146120207	-0.242974199931848	0.279992575886266	0.0160473580566014	-0.355864611795238	0.317406544256016	0.368547266243051	-0.572199883761954	-0.0475858709733184	0.0435865644257994	0.382725936654969	0.185656631917285	-0.104705098364462	0.475176701127717	0.227741181918532	0.0547738944027766	-0.244503193874097	-0.257722158046833	0.215241569319769	0.30800376340554	0.123881687457345	0.0362118566973874	0.438243022191275	-0.5128063965226	0.306183849057068	-0.504927074868894	0.332534264292264	-0.345232310824733	0.257083876839807	-0.22199768113758	-0.434095135261729	-0.174712335599135	-0.0521932085142608	-0.0739744103829047	0.279225309182928	0.0560530941632459	-0.0910458317832286	0.487643490608324	-0.153408415031683	-0.132057619603702	0.023590651733203	-0.447647155663272
KEGG_GLYCOSAMINOGLYCAN_DEGRADATION	0.327215539349778	0.214029000910381	-0.0050109378616732	0.0811261993454318	0.234473013824269	-0.1033341169859	-0.402884171204225	-0.170873751564933	-0.0609812685806608	0.315732119233666	-0.0986219176414196	-0.180410884621076	0.0196983349972371	0.0114338792830442	-0.13829304998288	-0.0683657299132241	-0.372813042421802	0.168528775717163	-0.223138529709716	-0.00122186552488474	0.279958634779851	0.420213670855563	0.11559284599139	-0.38804655817179	-0.179003788400791	0.110119172154119	-0.166320220795603	-0.000744254908501801	0.19827651503025	-0.00655742069032178	-0.41073739643009	-0.0823822346043851	-0.183442144847351	0.30774313462815	0.0469832150387959	0.406315735338231	-0.133323862245871	0.0630209528722487	-0.170192643808082	-0.0193910800136955	0.202143503231495	0.0357966088355039	-0.474155506129383	0.256809633724879	0.340144184072878	-0.0849307656852902	-0.0932219311833833	0.299609286290964	-0.385377743220459
KEGG_GLYCOSPHINGOLIPID_BIOSYNTHESIS_GANGLIO_SERIES	0.366467604836185	-0.11096912113137	-0.576893689492286	-0.45693897021411	0.361945820911722	0.598362036663557	-0.378192191833234	0.0498688297916557	0.0958299590853277	0.233048613011305	-0.0967858031618595	0.106609356399099	-0.104159421780752	0.369510409420463	-0.111459326589174	-0.295001241547326	-0.13366251128682	0.18226105055127	-0.0351260270035149	0.100633987251805	-0.0503852575624202	-0.511007477406648	-0.292076488087934	-0.147489833750546	0.035122470113773	0.182290439288462	0.258932862838595	0.18565461292359	-0.309330046942253	-0.33795381766575	-0.124747321948166	-0.192591713978545	-0.245113752607334	0.543671465458424	0.277477449209868	0.393149920514064	0.000382676868889043	-0.061452631233677	-0.299818844836463	-0.304377557913451	0.108653897948488	0.123132864269876	-0.602943617474028	0.183123273184272	0.52838967971168	0.199280720720709	0.24213539761163	-0.0546324783560939	-0.0529877863658366
KEGG_GLYCOSPHINGOLIPID_BIOSYNTHESIS_GLOBO_SERIES	0.531480732498018	0.173137487372922	-0.567041193541138	-0.297193892159587	-0.166975432364473	0.182972129613695	0.339507515355189	0.308077528960402	-0.0124465242786839	0.247981428446421	0.0353108181632031	-0.0727093988470488	-0.244025831339688	0.317849975148451	-0.494330636522757	-0.407696993600099	-0.0741806684037131	-0.071073157229925	-0.227230779514434	0.151170852693817	0.430672571451334	0.0485177854022542	-0.0261804389902118	0.174836561382013	-0.344677507410045	-0.204624440336286	-0.126226910697916	0.256304311958842	-0.212534318862653	-0.28158085616651	-0.174528088862543	-0.134927253884965	0.0979096673047447	0.0904613126619699	0.0757321226524774	0.337391599818396	0.324953387669396	-0.124154457337982	-0.094743623274142	0.119415593769224	0.456352363476766	-0.174815413954106	0.0551566684496359	0.0543400543400503	0.447268758804567	-0.0628322037604666	0.239174655075772	-0.288255326451809	-0.184599952764252
KEGG_GLYCOSPHINGOLIPID_BIOSYNTHESIS_LACTO_AND_NEOLACTO_SERIES	0.278531241886192	0.0929504824876513	-0.242372359339809	-0.266216660974983	-0.223559296198062	0.0604228375620234	0.121727413337999	0.191213963514193	-0.148035147201149	0.0318584858388651	0.228000024420337	-0.287801404285758	0.189846057545781	-0.0808277775435561	-0.430123264242599	-0.112925091566292	-0.186875210227418	0.0649749349780506	0.217365265422479	-0.161122575888134	0.0763303150516165	0.0694600095812138	-0.019553725303729	-0.190405580045019	-0.164014821915837	0.171664912764609	-0.279942199425891	-0.105356821904735	0.0184974577759409	0.177032349511314	-0.508375602890923	0.44932692399331	-0.0577233577026897	-0.139865543804532	-0.278167458910602	0.0147385385077045	0.00118080643303703	-0.399047368684528	-0.305054815702013	-0.095753096344038	0.187623170971083	0.244514888434773	0.338444358884206	0.0201367241114928	-0.022240782067741	-0.238327580947543	-0.115748151153158	-0.149015198015873	-0.258041354804724
KEGG_GLYCOSYLPHOSPHATIDYLINOSITOL_GPI_ANCHOR_BIOSYNTHESIS	0.13480642721236	0.0730014351504241	0.277642412463713	-0.203538407813249	-0.172940509198007	0.312265713121322	-0.067528368352736	0.139079748945182	0.25182217058293	0.348679862424924	-0.0667691895736949	-0.281503356411509	-0.33210256990265	-0.14845286139574	-0.0628864005096478	0.22830946593311	0.155822242797769	0.306839477068623	-0.152180219277934	0.231060516255457	-0.298959640403569	0.156066080253226	-0.0298575703522154	0.401047988515976	-0.544128174342314	0.175766490443652	-0.297655552694441	0.183374627218389	0.203505122463381	0.490872586510317	0.213640036274121	0.373343040679152	0.151684940086077	-0.0598851465402516	0.236066875108626	-0.0226230297209164	0.181363289629369	-0.208051296354079	0.245134485785131	-0.222259885450737	0.0134590626415776	-0.192659906322594	-0.347265978593468	-0.444148562872322	-0.212408816468877	-0.416173932006809	0.015890301121897	0.219563386111909	-0.454153457594252
KEGG_GLYOXYLATE_AND_DICARBOXYLATE_METABOLISM	-0.35016769240762	-0.0961552707878429	0.132959128407589	0.266413519485503	0.0174806848001219	-0.211003775446932	-0.0332490432638672	-0.180208525828668	-0.414405611940515	0.489151371389031	-0.198145558876058	0.200212188374223	0.422118929715961	0.372298431429333	-0.201266137271393	0.188448836982229	-0.0787989227659642	0.0226982207049788	0.184347993158202	-0.519393918751493	-0.0732877095490598	0.14635256921772	-0.0019972184607247	-0.0625627126914055	-0.322717125309445	0.248419260270092	0.404692571783526	-0.333734173487874	-0.490751324290999	0.169325001793159	-0.0639339937402632	0.340107815339711	0.279874428543081	-0.404599616115985	0.445520538954642	0.182337784779399	0.436175093967058	-0.263927536442941	-0.0532773517803517	-0.269546271021994	-0.0232557507909751	0.179271787141506	0.0671758058817169	0.168017688026626	0.0598670100402841	-0.284948397808756	-0.466776165410529	-0.111185276793399	-0.132279785123462
KEGG_GNRH_SIGNALING_PATHWAY	-0.202357606941626	-0.152240869467578	-0.111529995164165	-0.188986707098557	-0.0841238392301866	-0.039378388367027	0.0169254509543593	-0.235323024556417	-0.259055430027632	0.105854735804915	-0.250229026596193	0.104084885367151	0.0732002789433511	-0.00964797451186308	0.0738485481371028	-0.157357369694353	-0.237009749595973	-0.0298183503045012	-0.0675768266883921	0.0464118435427473	-0.0350751972221833	-0.147533731292564	-0.124611118051288	-0.307640611683388	0.00489201135550746	0.0947291684912581	0.0560891015525425	-0.0670523987571751	-0.0740191972685202	-0.0987784254425704	-0.0198669245476875	-0.196009336663955	-0.0805942160352017	0.071878023438494	-0.161443845267732	0.0133218206117456	0.0158074071423147	0.0745000621124878	-0.0242380839988333	-0.235579160475669	-0.189727057515675	0.16094933803546	0.117769045634795	0.161991688214917	0.0515705310523301	-0.0586873302231584	-0.141521666714061	0.0397179855889929	0.155750848787014
KEGG_GRAFT_VERSUS_HOST_DISEASE	-0.80281100055922	-0.816226355273197	-0.758109457321317	-0.807503429622132	-0.772046062724925	-0.736627721466942	-0.814246009693176	-0.794887141631115	-0.826476228456304	-0.85751183229059	-0.829101234119163	-0.794266523249153	-0.829559288695103	-0.822715545187649	-0.858171088594782	-0.804298223878413	-0.799182180357262	-0.809857733676845	-0.821965937186066	-0.819750182432191	-0.820449254887948	-0.817877968345556	-0.818871285741318	-0.782757072695795	-0.777939835716424	-0.86441625113068	-0.763728916123851	-0.821010100576763	-0.785772529260019	-0.843187154205782	-0.788998908455524	-0.841201009448572	-0.793443431604817	-0.769536877015374	-0.761663634209105	-0.794526283273887	-0.832846238101063	-0.706231688710691	-0.823477173373083	-0.813897212222751	-0.758231085376047	-0.812687157206416	-0.807746314208308	-0.819386750846612	-0.824941717306475	-0.827730488178593	-0.82090326406241	-0.803949727228739	-0.723078209683183
KEGG_HEDGEHOG_SIGNALING_PATHWAY	-0.105701069585789	-0.254201594278866	-0.179523567730377	0.172190848849845	-0.13847523973319	0.102416219631271	0.248790587292047	-0.344544912276865	-0.378277206215967	0.0506290088171601	-0.120853502578579	0.442958879887779	0.257800741860844	0.204596026008253	0.174046736292656	-0.0769851789402469	-0.0976112105808838	0.312499260176974	-0.0607031613763102	0.0933277298223873	0.0449743577323468	-0.115439936720742	-0.167825753146427	-0.524536045240594	0.391187374836967	-0.0648700635622488	-0.00375050349720382	-0.0574598440928926	-0.299424381574749	-0.179442742961047	-0.176764011645168	-0.337976982704427	-0.198988335547997	0.307612996922239	-0.445108762908706	0.139520809961557	-0.109964114103623	0.16985303593336	-0.182322319350235	-0.247517892875429	0.0822668617522446	0.330773382172083	-0.0191400719592786	0.41080300627886	-0.142798263493958	0.0194228997559961	-0.201205563262553	-0.0393119093185732	-0.0200917515384707
KEGG_HEMATOPOIETIC_CELL_LINEAGE	-0.382581443299898	-0.135869783390196	-0.303114347262843	-0.474875309831983	0.101524241334832	-0.2178652389078	-0.272960685400177	-0.258923879843412	-0.104625295450699	-0.39357942662059	-0.21321788102252	-0.294544726347019	-0.297315742165177	-0.135295623985221	-0.471456782652849	-0.376005156756407	-0.0763950280600249	0.137394995498684	0.0422090156526845	-0.0778610619281649	-0.0158779236473725	-0.234261736467045	-0.243615984384553	-0.439870117496064	0.129119049147819	-0.253952285087254	0.0849005189751476	-0.356594309382093	-0.353363301778818	-0.51637720905512	-0.23920563042071	-0.306731199716841	-0.243811085369331	0.272666920890177	-0.325814007376133	-0.133114375113772	-0.540262009975802	-0.0252994077282542	-0.40650163386282	-0.196459496571756	-0.0597702619156323	0.12402555679822	-0.230071032948215	-0.29067924741902	-0.327698168662537	0.0442656096694515	-0.181226619260302	-0.265607273841172	0.03549291498689
KEGG_HISTIDINE_METABOLISM	-0.139834979132861	-0.251535491006785	-0.286957130698115	-0.372293062392141	0.217903433192315	0.427413745825283	-0.00713871330814006	0.195330511184431	-0.0377494041211334	0.215285992011111	0.461850328555591	-0.0759181776501718	0.198049139867325	-0.0704403805671109	-0.28901433294742	-0.129591144791253	-0.0929441095414315	-0.0219515023534675	0.00748490060941304	0.131041453104474	-0.133369807462868	-0.11088524084839	0.127738593940083	0.150614418733313	0.0273223913174793	-0.295192402452765	-0.149033100410488	0.194158582878567	-0.231138255686639	-0.312169325601111	-0.101416375579332	-0.156384735044017	-0.325918441166004	0.322503748246683	-0.235200644760959	0.277068876632155	-0.168453131518935	-0.163982139150795	-0.18932075282403	0.136644594869923	0.128730096954216	-0.162015983607004	-0.312127748669907	-0.400005481674226	-0.0546131969255342	-0.036134274263697	0.0237254846471615	-0.123443134577489	-0.176505162157016
KEGG_HOMOLOGOUS_RECOMBINATION	-0.207917898674565	-0.0512654714217967	0.0173147005790958	-0.0104701328254196	0.0804137697618685	-0.298031587791018	-0.098841595406812	-0.481794562359784	-0.295954491265809	0.0961690024062966	0.052410141724458	0.297348209966398	0.0904386422738112	0.0128943503561395	-0.243805542833033	-0.0821244163809116	-0.328660185297242	-0.413006070309261	0.160790781886151	-0.377298887987503	-0.655901506924945	0.303087809206526	0.191218460321243	0.0767320993043525	0.203345875988076	-0.245377804498779	-0.429360760322211	-0.315925734863514	-0.348113836674998	-0.00966922253171165	0.0848221321851725	0.345947304457408	0.496820613037351	-0.584644958270596	0.48966118804851	-0.519711000614572	0.441971612756445	-0.0175868822982429	-0.264819697601038	-0.379948826373602	0.264819297454318	-0.0204834892189772	-0.121501681811224	0.101077630365606	-0.255063951655972	-0.201216407720006	-0.322613440734135	-0.127868511477276	0.0740417598373187
KEGG_HUNTINGTONS_DISEASE	-0.118326854936843	-0.268116027669617	0.00980030290578834	0.163265804865322	-0.248653205638658	-0.0505147605364315	-0.214310333710433	0.0530306587704677	-0.0791475038618941	0.156151868138408	-0.0809414732194468	-0.267782740134085	0.120323820323547	-0.195646065027767	-0.429187801900667	-0.00541540420620393	-0.382535726770024	-0.0978436122189793	0.0472055587438356	-0.0988519210520386	-0.100123232435876	-0.0493641853480371	-0.261943291742657	0.111001701447833	-0.353547232807497	0.122082452334375	-0.156583799540299	-0.434095882853513	-0.188904817269088	0.165916043105567	-0.396530951998624	0.0780696222934245	-0.0166331581218581	-0.0579460542610274	0.0108124566454904	-0.205589410361131	-0.144346037757412	-0.343052776268261	-0.27331562713115	-0.384520822004487	0.10548721896966	0.0892636270822492	-0.10503722137289	-0.0138731389932796	0.111580829121476	-0.355755841954847	-0.248158947082595	-0.281046134588537	-0.422857855006141
KEGG_HYPERTROPHIC_CARDIOMYOPATHY_HCM	-0.2400366531495	-0.0191500556013337	-0.428576013361367	-0.306293646457218	0.32718754762282	0.0415949155775367	-0.133337327726602	-0.309116411728559	-0.0723887096812582	0.106011507772253	-0.161181848498961	0.0085880582920235	-0.0768542183364869	0.309913680456442	0.00456328052162105	-0.31563228492874	-0.126323855950324	0.00869121164562298	-0.114625231936173	0.12326534849023	0.174517693584937	-0.0815885767535685	-0.0285050821693	-0.341649685792186	0.10837348101462	0.0560399161024278	0.244919266889317	-0.0591709962588534	-0.250973666690409	-0.0416186802239237	0.105188741047698	-0.139303200912437	-0.147104084276946	0.21816451831325	0.102719647224593	0.181586075285136	0.0968045220664872	-0.110833650242535	-0.191226244697935	-0.153859874274609	0.0132994646146267	0.328903302845991	-0.252761885440384	0.0662363526464867	-0.0132921227758465	0.153426973396689	-0.139709352976914	0.160051149036582	0.206145265113174
KEGG_INOSITOL_PHOSPHATE_METABOLISM	0.166997127395453	0.0780681256861715	-0.0151971526766421	0.0812474847865783	-0.208490924234047	-0.0985461812952001	-0.244605508174206	-0.195343957247295	-0.188067555952516	-0.166006890841655	-0.297835443787992	-0.123565086552264	-0.176480639101646	-0.322889860317734	0.278749196835479	-0.290261953748235	0.150336042407354	-0.1919311700256	-0.225253321521857	-0.0155341548251101	-0.0575412255263135	-0.386773276282419	-0.284884854017224	-0.354037228435826	-0.0616549778598375	0.00388934268919247	0.143456916519491	0.137153163292801	0.174199194603099	-0.179318259296418	-0.058826362081454	-0.260327226503658	0.127214705544067	0.0656251552446715	-0.116902260782526	0.00404359477420202	-0.146826451084828	-0.0657609524592539	-0.150405053357574	-0.0634461105940587	-0.0818884430924208	-0.022685254807785	-0.0407215242503089	0.317075431565555	0.0743827252370703	0.0499134102937599	0.0168547278144967	-0.040436448127069	0.119250494502517
KEGG_INSULIN_SIGNALING_PATHWAY	-0.248189910816353	-0.270390290032373	-0.169036791572037	-0.219438221197173	-0.102644444236108	0.0765384407098168	-0.0620825665308057	-0.144086284696575	-0.158913628422166	0.0173112243332861	-0.374592090653037	0.000140727204054863	-0.193643125672568	-0.205856385509461	-0.18390230350807	-0.132682143385011	-0.181142456085239	-0.163702269611842	-0.0994373168500748	-0.0189626964034354	-0.079865746584352	-0.291936903216793	-0.0784744994426041	-0.149540523443675	-0.111163580104928	-0.163572017461208	-0.0388630401977669	-0.162211628344341	-0.0308921743995532	-0.0968883217047951	-0.0714833026428136	-0.309515432532878	-0.089348021535746	-0.239491010038299	-0.297818738340326	-0.276578216668015	-0.31366107523058	-0.131528325231451	-0.0874006046239599	0.051337065368124	-0.243999322325316	-0.105263136976977	0.0193802953023448	0.108184891101235	0.0275262540267907	0.0159482911625385	0.0313371274727558	-0.188079633775278	0.106947169545513
KEGG_INTESTINAL_IMMUNE_NETWORK_FOR_IGA_PRODUCTION	-0.651724659675352	-0.725355664161897	-0.50860505692384	-0.627903394475821	-0.543447514534984	-0.62623613270276	-0.667334982531519	-0.661474496037954	-0.546906486004909	-0.777852428845935	-0.636090677931463	-0.691484706414581	-0.791519671484232	-0.671955739994241	-0.750993171494152	-0.62246373522077	-0.522480732039041	-0.547769723971977	-0.663164994269795	-0.694151366592793	-0.634181771691054	-0.618994606149242	-0.641066064898004	-0.638790663237323	-0.506277070905124	-0.760516778176966	-0.499250842864998	-0.561766838118831	-0.650993261377111	-0.763796337836205	-0.692264229148658	-0.695133795351329	-0.631437780969705	-0.618808344883959	-0.669363635844368	-0.620085337328071	-0.789558577980259	-0.535068548604199	-0.721786574310781	-0.675277084327971	-0.620952744029743	-0.63400566308876	-0.727902311424529	-0.676826242000659	-0.760982372646091	-0.695001260660966	-0.632603698926138	-0.641023723784197	-0.542970666646467
KEGG_JAK_STAT_SIGNALING_PATHWAY	-0.0980344307438521	-0.102975127029412	-0.142306667363323	-0.244976803770414	0.181276241888663	0.0135534410430206	-0.129408917040064	0.0282995757191882	-0.107113775581757	-0.255673348409774	0.0114765334147515	-0.136344866418885	-0.0205992710296466	-0.0526591171808607	-0.179930718958282	-0.0391128398412297	0.0199804277164461	-0.0464404368373351	-0.13001429211378	0.14858016798558	0.199477799259377	-0.0997712269800553	-0.124554891578927	-0.197838260240689	0.145949236652781	-0.129214691848572	0.0113105349216855	0.0529735090746521	0.0874895596183775	-0.17353448828875	0.0343044013613679	-0.201159686982945	-0.0708743467250747	0.200512672718753	-0.335821109520613	-0.0142946309869346	-0.299817073270255	0.125870074586966	-0.109708353154676	0.0565094381919992	0.0099039673881324	-0.066306880642359	-0.00671602452044995	0.054425677628087	0.0239230770180774	0.0901129785145372	0.0112146105459151	-0.186771302177416	0.219192504675177
KEGG_LEISHMANIA_INFECTION	-0.589206290850871	-0.575414202667245	-0.470084567319627	-0.459644001194753	-0.324762071331592	-0.466541020886419	-0.492235187711915	-0.549676698069868	-0.401312785426388	-0.670823054355556	-0.565707974480002	-0.456835924689444	-0.622801159487648	-0.510276991395858	-0.582039717870473	-0.505575299691977	-0.466724255997172	-0.442812208181474	-0.458914217556279	-0.630911453529041	-0.462711200233081	-0.528286284520132	-0.482703922402344	-0.508197481352039	-0.141796666211851	-0.696775538007867	-0.327953173901451	-0.467055554293394	-0.506015465441871	-0.589444805947791	-0.40387486630109	-0.50906361359833	-0.42353773657825	-0.478302025942658	-0.52925344628131	-0.431595192822155	-0.650911199933685	-0.33404604942549	-0.518088580561381	-0.449490000156366	-0.463751378039156	-0.407098767847127	-0.514958441979456	-0.485636606360791	-0.586753076967271	-0.426507074770811	-0.473575390197359	-0.485430066967454	-0.321269473743869
KEGG_LEUKOCYTE_TRANSENDOTHELIAL_MIGRATION	-0.240719884388328	-0.18951869651591	-0.251877669898209	0.0907970964168406	0.132952509238618	0.00835343463582752	-0.104155613394617	-0.239135360103171	0.0822128229012498	-0.163230745859716	-0.0407363686001857	-0.125950919838843	-0.0359031848730241	0.222728280525541	-0.286686707606836	-0.264589330057769	-0.136452629460816	-0.157371726359203	-0.0567704038656625	0.0215986749362876	0.167603759097939	-0.180838738220239	-0.16127430957185	-0.34830298724961	0.177781352365727	-0.0324964873975496	0.14632108655422	-0.243623743833075	-0.169538631428203	-0.192499893153528	-0.214224651044459	-0.205507202916288	-0.12648827090745	0.196081132718617	-0.161131765966706	0.100809546999007	-0.401733939904806	0.302894060330304	-0.00517141931887674	0.0118894846195431	-0.200456720525565	0.152940825411511	-0.10719658764259	0.0415156755016697	-0.00687991307624472	0.152998115234386	-0.122522116880908	-0.0189235713059959	0.324903854836194
KEGG_LIMONENE_AND_PINENE_DEGRADATION	-0.0681185505834367	-0.425720359983041	-0.481151558487406	-0.282923917538225	0.413422824270999	0.557338217609642	0.154253037884226	-0.0809880559657379	-0.304280758239108	0.65349212779665	0.604011950470977	0.722917176634161	0.231392872647242	0.351921886223048	-0.227631263793452	0.111178981883281	-0.590121858352244	-0.296465420654798	0.42971028591752	0.143745532523246	-0.485660867517504	-0.440180232395094	0.000819399084266981	-0.202008290153437	0.114265023850495	0.34029234707986	0.310361999660801	-0.311654268060165	-0.739753611045344	-0.0682047168465763	-0.147772591192368	0.111554809402802	-0.0296566898729043	0.226332801827947	0.542678757811196	-0.0827220844449214	0.29397723562825	0.0302055549553092	-0.315941424319991	-0.558321466582171	0.0134102929774897	0.531872431322557	-0.28546643568207	0.112361652176945	-0.141185546431962	0.306768522810733	-0.400784458940118	0.189284504848378	0.0049932676992385
KEGG_LINOLEIC_ACID_METABOLISM	0.220365457896022	0.137430408600572	0.0386832439654601	0.214673767326561	-0.162324576169283	-0.256965557075763	-0.107664714976202	0.160093515002438	0.100123495909649	0.406021441450961	-0.284419751355744	0.0188763111472459	-0.324721871575426	-0.0742437738730646	0.0802381467125767	-0.189361247364749	-0.323790328093533	0.497477686784372	-0.0489046255020172	0.607713604433543	0.420011904413226	0.204358895440683	0.127470462212493	0.199363513665298	0.0478302035617554	0.253603881736468	-0.502385448838185	0.316703813072878	0.145773051257066	-0.35335670344137	-0.338480742809139	-0.460507890721576	0.29112010106377	0.252164783790455	-0.2118328773695	0.345291477339324	-0.188334123746014	-0.28527554090512	0.127982236958492	-0.189742346286767	-0.153389723669184	0.159171622454467	-0.181658664125586	-0.210904506035869	0.407663297388778	-0.200815302571236	0.248511121198989	0.0527590355282044	-0.159204790642818
KEGG_LONG_TERM_DEPRESSION	-0.13637383939718	-0.205333727877582	-0.294396125453379	-0.0532725659669206	-0.01260535768972	0.0852159479776944	0.102915986099383	-0.227407897211461	-0.0854047407480677	0.086209109597061	-0.105275421476482	0.20246044104354	-0.196548397185771	-0.000148372170293357	0.254861449392422	-0.112219139131905	-0.161586350647004	-0.157306835328698	-0.272707403366303	0.127945126774842	0.033049623172334	-0.193495014550544	-0.265629796538896	-0.250966466781681	-0.100890263987791	0.18553845333959	0.114196460899655	-0.0987701319898279	-0.0333857571344207	-0.0963966284854252	-0.0210154488631913	-0.209476621675654	0.0333093499367512	0.167638988377237	-0.273657489342849	-0.0557755344445486	-0.0241087856803503	0.246658734866256	0.136989975626265	-0.330102030086829	-0.208602178353386	-0.00602675956664783	0.0906577569803083	0.333156921372787	-0.0396536953791228	0.0920094810172645	-0.0756161035786324	0.301346594749149	0.193181240253963
KEGG_LONG_TERM_POTENTIATION	-0.171117733601273	-0.349863700371871	-0.261324130115285	-0.161465562523835	0.0590378542144924	0.0456079916506767	0.0862681436307507	-0.224463180074636	-0.134287145664486	-0.0738627461828862	-0.122863405202047	0.168752312632319	-0.057488036672052	-0.0946878664002737	0.118630438088894	-0.202937921691897	-0.137927190452924	-0.212568956765787	-0.0964680741765637	-0.107924413308918	-0.0399471216115843	-0.366146177838113	-0.281884258365254	-0.387624390092236	-0.0556162841504326	0.0464107332238157	0.13568248085416	-0.255431728025564	-0.111559494730306	-0.0372845532294197	0.139686916589529	-0.0715847258677338	-0.130755112333026	0.100625244708274	-0.113428499560877	-0.272362196592023	-0.170707451515504	0.269429754489491	-0.0208424917199325	-0.189670958504305	-0.209724788373758	-0.0441492023695481	0.0145163909478667	0.241379624437058	-0.217559914982028	0.161045814198314	-0.224468478769503	0.127187223632573	0.225413356554255
KEGG_LYSINE_DEGRADATION	-0.376148113746522	-0.0815225521291201	-0.220446687697996	-0.321951593277559	-0.0474187888993067	0.243816951285405	-0.181225855684142	-0.466082489406282	-0.0750797920868353	-0.156036834195663	-0.224519100863699	0.0420791743912534	0.035438215585439	-0.129876065028663	-0.150716504858028	0.284569192939751	-0.114856303449383	-0.252019578699245	-0.110625420388008	0.0932857387732608	-0.341853857504888	-0.0786088393189194	-0.279092004727408	-0.20093646745104	-0.11915575966204	-0.209856293170176	-0.277511892202519	-0.164151410592459	-0.452395455752983	-0.264016024780584	-0.129722003686623	-0.162166133895499	0.267623359010919	-0.083129116013295	-0.0258500318492912	-0.452011182045476	0.0335777783328346	-0.105691787086409	-0.176946291055776	-0.396772102542033	-0.0845115536389135	-0.111601294219475	-0.260754873945614	0.117123927995374	-0.322482662994937	0.236685462230123	-0.311919245276846	-0.0231418100025606	-0.0361516998209113
KEGG_LYSOSOME	-0.130237252902001	-0.214638571693123	-0.251354325541118	-0.280706949329432	0.226021833743878	-0.0697115514889818	-0.166044226493543	-0.0118114952577784	-0.187465781405996	0.13767299863951	-0.172587120069203	-0.162387058074817	-0.301955796121056	-0.0375658990533318	-0.369213731005429	-0.155571817233294	-0.268089257071575	-0.0981329704647074	-0.061633057530329	0.193489378027317	0.0797896213281847	0.153633707431639	0.0308785467781632	-0.0233888318007335	-0.233855243513344	0.0621037191218945	-0.24962142377351	-0.179341020554715	0.0249498092046506	-0.311477333044847	-0.375659064303428	-0.096926492535033	0.0167296590885738	-0.00503987701113287	-0.101395502875664	-0.059477269675841	-0.241810812412968	-0.044358739278352	-0.397070855761803	-0.0489359488511134	0.267215197657956	-0.13857679228948	-0.0310963807770512	-0.0533550595544566	0.168991570876235	-0.00333902408926517	0.0189444192439654	-0.326346653854082	0.0524362438605105
KEGG_MAPK_SIGNALING_PATHWAY	-0.199770934724449	-0.196004818430218	-0.112912923585484	-0.156259115114027	-0.0895873753701054	-0.0896875297913413	-0.0300678624571473	-0.22292395804733	-0.209491599798324	-0.130695653684776	-0.190948463643502	0.011155747123032	-0.304885463907514	-0.11221114169735	-0.0270358952074516	-0.165579691655709	-0.0662617822694018	-0.108549233290753	-0.128001199372464	-0.137176510460153	0.0461639769215215	-0.165284687817844	-0.180230541949002	-0.223188075698194	0.0331355865589	-0.0630619528987792	-0.00830208763245086	-0.086970921671891	-0.0578318191869019	0.025231988042826	-0.0661943327637573	-0.232720236338889	-0.077290075168438	0.0537957112811674	-0.248874981673038	-0.0233760176660129	-0.243222638404464	0.0343396669358322	-0.123570610554083	-0.139552614624399	-0.243624213616224	-0.0718103107077956	0.00426552256796547	0.0138936983515164	-0.0962715671046541	0.0285520045831431	-0.0779185209109412	-0.0219564262595381	0.181242178557144
KEGG_MATURITY_ONSET_DIABETES_OF_THE_YOUNG	0.720951836501355	0.444508437867545	0.0766381997062898	0.141172969196417	-0.450478811731617	-0.441529229309702	-0.353235102785803	0.647606570297365	-0.307241088369288	-0.114103419321934	-0.42929623537765	-0.409570007292184	-0.28641333081572	-0.00759456762249866	-0.252766822381049	-0.202429609959284	-0.100131647520607	0.077262185510172	-0.455883132812461	0.298285968104838	0.86492796750886	0.0468699710635435	0.188400081918972	-0.407243103063567	0.651692736973125	0.331575263502225	-0.163910537412271	0.24870465945871	-0.445402243579694	0.478304921740739	-0.341128065249041	0.453551522080886	-0.70056758925334	0.469794107930172	0.0343648236675208	0.685710104211619	-0.781829433042007	0.162343168771459	-0.0814276478824832	0.165903585316909	0.461254687528933	0.0594848012043341	-0.133990624701924	-0.371452062134979	0.283996947427621	-0.734275560932814	0.46133619985315	0.430781459006883	-0.4752656731521
KEGG_MELANOGENESIS	-0.238345970644397	-0.102277975076861	-0.125426314211688	0.0155205153538744	-0.0384775654047261	0.0364988420542736	0.0346541196652737	-0.187665009517222	-0.222565608680332	-0.0849603615540367	0.036454566242744	0.287135558441244	0.166145639050122	0.0887579379397387	0.0258911374199099	-0.168421897543549	-0.142274547714599	-0.079953661871027	-0.131371626278511	-0.00844877878160022	0.148107552244184	-0.0686154431119516	-0.0460647566140947	-0.42570645270249	0.150942778810069	-0.0932104101813274	0.111788647846035	-0.0266955769649009	-0.0997216824057816	-0.135132102773935	-0.143093841108192	-0.220789362575104	-0.237510811618474	0.0353478379096976	-0.215022078100847	0.00366167051491004	-0.224341731732456	0.119715220978815	-0.155549330868472	-0.145518244948402	-0.0075104846765949	0.271205465735063	0.131124670489119	0.382589716017941	-0.102525285278369	0.0266754231508563	0.0226749420010147	0.0627065152123614	-0.0222638010003665
KEGG_MELANOMA	-0.193629121103819	-0.290322003379031	-0.354990544984327	0.020634803687962	0.192465202659848	-0.126200874492546	-0.0755849787134637	-0.202591486480848	-0.236008410343705	-0.0339714904983029	0.0441085429535806	0.134981026234855	-0.171428038297427	-0.0921959384771154	0.0061915420302194	-0.00658359576179698	-0.021077026203455	-0.100140012428279	0.226401281434392	-0.140608447667669	0.0705439158361285	-0.261127957296267	-0.338048238621875	-0.353984287927002	0.0045537436097812	-0.00544667597502341	0.172971366332207	-0.111730219400001	-0.0685012751190155	-0.035018794877592	-0.134684237389166	-0.0451834708944595	-0.224297719916397	-0.155655744055722	-0.283433516749185	-0.114853326610866	-0.311718102062369	0.00877942636200682	0.124374990979059	-0.249028686013257	-0.249428100767955	0.100374913087618	-0.214891215288767	0.120269285081092	-0.147924864679931	0.0613060462784999	-0.156249463199985	0.0279828446411042	0.185892881118245
KEGG_METABOLISM_OF_XENOBIOTICS_BY_CYTOCHROME_P450	-0.282609818011408	-0.2568358769157	-0.304167977458587	0.056561764821806	0.135413664712598	0.12390331684419	0.256219941782668	0.047426449083107	-0.314796463342111	0.470488799909094	0.238729204269539	-0.278984331741025	0.175973807575604	0.304909526205092	-0.267132885440803	0.0410733408231841	-0.311677873093319	0.33873002623546	0.290536932679892	0.354215133309364	0.0726476034813641	0.196830104414619	0.418574928462108	-0.166125346592036	0.116141617886562	0.0640602526058454	-0.0169117458853223	-0.183197343445673	0.143004559396416	-0.123921164432404	-0.571015071750789	0.239660082576483	-0.208574015669322	0.334025538708623	-0.229195600356229	0.0171149571291059	0.0100357874750207	0.00658950794083143	0.00465968629377214	0.0928638382310281	0.2183327549505	0.508140059819772	-0.257237730500477	-0.0588688160421455	0.205112102827116	-0.394159759767451	-0.283950836275689	0.202571857486228	-0.414137709637837
KEGG_MISMATCH_REPAIR	-0.268834425170177	0.0640268624190304	-0.122027417249966	0.320679809689809	-0.294947853922444	-0.360225797421317	0.218560269248653	-0.219880082927994	0.187886594544324	0.0980709329538156	0.324447215131119	0.268101706768048	0.0656574796909603	-0.197433340915216	-0.256237966338649	0.181992280770678	-0.578747503711359	-0.355520504971663	0.384657721308463	-0.336169704215642	-0.662873911843108	0.268359444842224	0.0794340627185992	0.358202414381186	-0.0421532244695046	-0.266525041363269	-0.418177991266023	-0.290046776444166	-0.323369041265066	0.312081059484962	0.0639638764877093	0.519259682912933	0.507689987505022	-0.602515589802469	0.385499359250663	-0.33478959991902	0.334024765521778	-0.0453837898560894	0.104483559690691	-0.390613687739921	0.168710214187849	0.0248190955949575	0.181884198874107	-0.0916605163235004	-0.234804296158675	-0.104728944715673	-0.120109182658341	-0.297185421145792	-0.168322827859302
KEGG_MTOR_SIGNALING_PATHWAY	-0.214188295757502	-0.126675933914054	-0.136822168416497	-0.0553570689623901	0.0522247637904404	0.127829367094647	-0.0557397155928361	-0.0736617301015455	-0.103246440841575	0.0365152056866307	-0.385526749839899	0.209481134154815	-0.189719156792304	-0.279245420652547	0.183140529722859	0.0368809113229552	-0.105646426182062	-0.247916067254737	-0.186130706117015	0.0511014296320262	-0.109022142548394	-0.432622976892912	-0.333220379095003	-0.0238399721835737	-0.0236185515045794	0.189419918729597	0.222436966850222	-0.0318900772519493	0.0227600619916159	-0.0660352775071592	0.100063840550674	-0.180226463845698	0.124691666930888	0.108022371075943	-0.260054085287404	-0.264669752136046	-0.00699149480338293	0.0416149459601546	-0.0720682698708193	0.00258574197755534	-0.319991138757743	0.113582193788704	0.140905176093866	0.284825453646641	-0.0268057916038644	0.0423775557411692	0.0722423638729288	0.0595092345687575	0.164333370271973
KEGG_N_GLYCAN_BIOSYNTHESIS	0.0711536077491791	0.491910605282965	0.0365749965359836	-0.305825466557272	-0.150169459324062	-0.0760895060249675	-0.0284817685262642	0.430296392507739	0.35789260767247	0.181682277629326	-0.172013784835313	-0.34269365291389	-0.297842006833816	0.0854636350395388	-0.235753734254083	-0.195793037677583	0.14363587794535	0.0866729756032276	0.222712453813642	0.0778513685183205	0.252044700844028	-0.0403186235129477	0.132515114075653	0.318566484705602	-0.526860704375893	0.285605099693505	-0.157172685444439	0.244580239554253	0.416784508289741	0.455702246689951	-0.16454594464535	0.240123856693695	-0.433912590872456	-0.159143271527897	-0.179001660288735	-0.228999024473352	-0.440495193741821	-0.311992332639495	-0.0526347846015907	-0.0955148722448797	-0.0239817853106184	-0.240186555937557	-0.206046065137969	-0.153333247937466	0.176312387467522	0.0620094762133341	0.0942029466128294	-0.0139389096339229	-0.365963598160894
KEGG_NATURAL_KILLER_CELL_MEDIATED_CYTOTOXICITY	-0.448604207506225	-0.501274725893445	-0.445946274934665	-0.328432281066433	-0.0168532797368606	-0.0929831747921878	-0.256838628062141	-0.420020111575743	-0.388006414749062	-0.466116936333076	-0.298225027122165	-0.369779657427484	-0.319710000052765	-0.387097941160138	-0.346144246331827	-0.426877102966064	-0.314169925532074	-0.437990314088101	-0.260059678143378	-0.341863740677468	-0.323348004662943	-0.471870866444546	-0.490109533107405	-0.49019903123283	-0.0713472747831692	-0.40569709613822	-0.19479268504085	-0.386606934010259	-0.42938407817147	-0.456865458055587	-0.307421852607041	-0.585363116187274	-0.405356839150932	-0.205694463975589	-0.283146901331183	-0.307116899535527	-0.443049203426597	-0.0576688480860648	-0.289980100068942	-0.350615752320552	-0.437203032789153	-0.366828858110491	-0.241834130340441	-0.222176829495961	-0.366799065523816	-0.166502556948066	-0.394905258319657	-0.440914971592255	0.0461407670723246
KEGG_NEUROACTIVE_LIGAND_RECEPTOR_INTERACTION	0.147809077498793	-0.0696199621458169	-0.102744451663498	-0.0252177311270795	-0.0653807406922175	-0.141565057068483	-0.33410947014928	-0.210100675080111	-0.169731450771219	-0.111346488729181	-0.000387081829827218	-0.156221681525184	-0.0144250239006583	0.25704504069667	-0.300995691866493	-0.406094354531956	-0.0143137456779891	0.129940384225582	0.134901800430813	0.142370126844424	0.371507062863334	0.156949326843174	-0.00281470789948599	-0.40602294576213	0.28566393434966	-0.259402207972261	0.019459416421541	-0.00354762586694679	-0.238012345609993	-0.388253540961431	-0.376808323654276	-0.187577206765364	-0.196286512276309	0.172406730654515	0.00154799227187349	0.257605067696684	-0.278310023925229	0.113419485091513	-0.249024769054243	0.163865286621042	-0.0766633936237151	0.151801263008267	-0.315831775190146	-0.129609995220014	-0.050174455512366	-0.047418840776763	0.0332282552870977	0.00883555082796808	-0.117299124124309
KEGG_NEUROTROPHIN_SIGNALING_PATHWAY	-0.23957235620803	-0.259465595073725	-0.146184669027775	-0.106279041640827	0.00141073281781992	0.104882579256606	0.0835404009379429	-0.197079698845507	0.0682103811420232	-0.10381807962471	-0.152306324205367	0.080110202870799	-0.174584047348939	-0.267428353788101	0.0052017739103892	-0.0996551364419563	-0.00126317507109047	-0.224808582329396	-0.0939248926366585	-0.130800177805527	0.0486811698185748	-0.267868021518733	-0.23171077599143	-0.215454226040297	-0.226311462758384	0.0884997606256452	0.125206867198366	-0.0676675299222824	0.134286619270246	-0.0438895267714826	0.0492326101991266	-0.182976491765759	0.0800586103537167	0.0228359535350873	-0.213268556162052	-0.259443720937922	-0.31427566601667	0.136940513551308	0.0858602073523844	-0.010878944468905	-0.339266114449977	-0.0802114809596182	0.148935674399776	0.277624109340898	0.0314579806520481	0.117742671806533	-0.057791039022796	-0.0877154276685888	0.291250833439166
KEGG_NICOTINATE_AND_NICOTINAMIDE_METABOLISM	-0.214798965373936	-0.241402850882956	-0.085357040279114	-0.112131174211875	0.397415976215165	0.329498499337946	-0.178500060202927	-0.293283559211504	-0.244726924268844	0.204442504325081	0.373293335011441	-0.334875384315225	0.411765998599331	0.180601111223574	-0.317587898224363	0.20781200053696	-0.33457418255369	-0.194364519305866	0.0709500997364748	-0.116643542946177	-0.0215765154712565	0.00301067596476395	0.166097360554842	0.028677318203831	0.185619466173793	0.0682157524426226	-0.00285235630579833	-0.10777006977977	-0.194122060574357	-0.238101566519866	-0.178729751902308	-0.0657512000783385	0.0851361982605272	0.113638627988032	0.0144133826212889	0.213705858667596	0.25444120313073	0.218449013144036	0.0530203549455508	-0.146151122390017	0.15215462595569	0.139349238527237	0.329872297465859	-0.102086022725527	-0.186960730469881	-0.132524416400663	-0.149431478131795	-0.11419081623298	0.23431007047101
KEGG_NITROGEN_METABOLISM	-0.33314900948021	-0.396455957151665	-0.548355140833892	-0.314513744987957	0.396816713661436	0.083764945932242	-0.236567681901615	-0.142990057633928	-0.0667340933742313	0.233969353790805	0.218081101892154	-0.0624290938068871	0.465881396140919	0.224501214897615	-0.269287710613348	-0.249495510123049	-0.242478454216328	-0.128394445520429	0.381530759982411	-0.0734083536163451	-0.0181840610856492	-0.23870207422553	0.281538140999549	-0.541757694693614	0.415274553514416	0.0274986063866617	-0.1040709076534	-0.15963161286691	-0.341476397172474	-0.32936845569701	0.0348390445142624	-0.215661379946518	0.200389341248929	-0.0961108369056141	-0.0960998663772591	0.387609596891087	-0.366622405229798	-0.361783108565566	-0.240170315387381	0.149104929861277	0.19990480132534	0.169847458304744	-0.417068543167788	0.0321620472061689	-0.497013288027925	0.00115301079238883	-0.225723944710472	-0.130208846241354	0.144716443200065
KEGG_NOD_LIKE_RECEPTOR_SIGNALING_PATHWAY	-0.402062238162742	-0.407112609840802	-0.313983263247064	-0.248045281876742	0.321800823479905	-0.159913724689097	-0.0451162212074466	-0.0911590967478337	0.131782649366692	-0.294388865886357	0.0280419597403716	-0.0504146529241091	-0.0934838637329797	-0.300846663322486	-0.210765572073422	0.163439219168923	0.00981428040039366	-0.105359263968386	-0.087988706223524	-0.251257983104023	0.0588040215742965	-0.166688044467842	-0.123252258735607	-0.351679996502064	0.0675065181533027	-0.28142441917182	-0.0987203627789213	-0.180432431175327	-0.26124987945474	-0.0357889123829134	0.0458037510432396	-0.231062914569191	0.219082662042023	0.169680331347721	0.0272029665363445	0.18964875701125	-0.233031491666114	0.295384792417126	0.0987104116051677	-0.195466427980192	-0.387776193135532	-0.0946527092531344	-0.0312859850122783	-0.281451689032208	-0.260304760526169	0.204681952838506	-0.0887699669494114	-0.173751375875447	0.378796345092668
KEGG_NON_HOMOLOGOUS_END_JOINING	0.13919396266089	0.324537629926977	0.52202068597899	0.47924994440963	-0.31098511135761	-0.521969482041489	-0.348843075950686	0.347973274731273	0.131940019228996	-0.158709841938619	0.302349490356504	-0.222936508397061	-0.0228714171159997	-0.371042014693564	0.107702574093845	0.3070471233231	0.0109553573583092	0.0548287940524875	-0.0544849027162433	-0.249844444415437	-0.5914101641172	-0.172319269955615	-0.303881318024137	0.52830612668594	-0.356244516795687	0.17382721208056	-0.183520887570378	-0.375214763015536	0.0196745230685798	0.202579925029076	0.0230867783125284	0.0531556384928885	0.513444668295691	-0.336399226604628	0.262752420243524	-0.436585837303175	0.208738818460087	0.0426514666047622	-0.198916409790265	-0.318599416835787	0.0221602687826209	-0.298050920315354	0.247416548715857	0.0697804151724628	-0.0970345769453583	0.125922129138585	-0.0429055384771245	0.374519179011662	-0.13262614033775
KEGG_NON_SMALL_CELL_LUNG_CANCER	-0.0516770774378616	-0.324740545584954	-0.271456936562475	0.131357355937747	-0.00965402348167721	-0.260379412755633	-0.171526515412141	-0.310079302004603	-0.23213037956461	-0.21132502005326	-0.364547932544905	0.0596874675425478	-0.228895764914818	-0.268884924671095	-0.105059982188209	-0.326718818542218	-0.17111001206423	-0.216612479163335	-0.075608119135787	-0.262684136621069	-0.0489855039419637	-0.328182062924436	-0.303776641504395	-0.404291326171606	-0.160810261872681	-0.231203979945686	0.0798330876474396	-0.261733266230024	-0.156029553841066	-0.155392051077911	-0.241081525248185	-0.282725953925467	-0.115157890324668	-0.344633717068675	-0.223071936157676	-0.290612437721757	-0.290368173708383	0.119489515184565	-0.0455693289304517	-0.294827780624002	-0.237658191901227	-0.0146400339494142	-0.0419016844815239	0.32142354627896	0.0353543503614083	-0.00364144415740597	-0.250746402675267	0.0137935817971525	0.0526485702587491
KEGG_NOTCH_SIGNALING_PATHWAY	-0.388562299389083	-0.0695241592834765	-0.246500629865174	-0.0564706164884173	-0.240932534314401	-0.196379218282888	-0.295768805122227	-0.343235295324058	0.171711459913411	-0.175675197002249	-0.427266676247108	-0.0501297810369411	-0.301485201357944	-0.395058565491209	0.150642054287316	-0.387186658014875	0.0155176313865596	-0.344225220970358	-0.574596149672563	-0.179998612338423	-0.0116277407913917	-0.135501397645148	-0.322148621981027	-0.495878107827469	-0.156898398474973	-0.00312407886454985	-0.142216772991725	-0.0750286022030541	0.0240659975918352	-0.376789736989747	-0.0849504204963896	-0.356386174682729	-0.209092728341186	0.09779925861294	-0.365426973542647	-0.370672701195144	-0.313581627741579	0.0976421478515351	-0.143860654025007	-0.338307109798698	-0.260388400112832	-0.377375474597398	-0.0538656564734628	0.0936781698712267	-0.305745424255893	0.274812193664529	-0.0376048429955146	0.0846353947027956	-0.10034327605105
KEGG_NUCLEOTIDE_EXCISION_REPAIR	-0.188073971939536	-0.028683467982699	0.0611051425226127	-0.0158824208733333	-0.181878460621766	-0.202481911380802	0.00484140044781928	-0.0573094156384424	-0.132372365081321	0.150466960451203	0.162658841145882	0.177041444549678	0.0791035917605549	-0.19777888563578	-0.149958941906992	0.138923882909189	-0.419631794781317	-0.126109771936626	0.124457453220585	-0.233848143595826	-0.633720167950223	-0.0717862602798425	-0.181214941576696	0.290253970467717	-0.38325934835062	0.0272069788281805	-0.330376943813364	-0.427048955096699	-0.242854691343287	0.188788533230101	0.116352777226858	0.109709457436404	0.240301476589469	-0.395069978135749	0.178366864258249	-0.320974875557118	0.00760237666544403	-0.0519882617092295	0.0485398217823079	-0.257634280467408	0.0798655094007835	-0.0931080609176454	-0.0396381676560078	-0.390200612124635	-0.144077671117329	-0.382129448497884	-0.115227594536464	-0.15435937172058	-0.0939242145463786
KEGG_O_GLYCAN_BIOSYNTHESIS	0.119106724624331	-0.00999900214493663	-0.337816748814304	-0.413710239268064	0.23502573273782	-0.0260127139871447	0.0392786279310745	0.148534011875946	-0.214365921558124	0.150260841300051	-0.220962999455806	-0.131063580087586	-0.126939666128348	0.0888815177832935	-0.486152979972092	-0.398973931354856	-0.111162572018778	-0.302635412323752	0.377884382100841	0.209635977578889	0.0611157425834377	-0.205031178560402	0.171114643684239	0.202849890060355	-0.145876395325148	-0.218027263347545	0.303159259239827	-0.0118435383886188	-0.307537896502453	-0.177029931248843	-0.00984719974006368	-0.0647089500178756	0.103107458013487	0.0393263546479023	-0.198265364114117	-0.102875190637063	-0.377587556140972	-0.433073895492664	-0.367460994529769	0.434393264706659	0.312460274103496	0.0154766774201677	-0.211612514676117	-0.227053211908931	0.299453861697929	0.16739126369836	0.299987156334083	-0.374668698465547	0.0837788161898266
KEGG_OLFACTORY_TRANSDUCTION	0.187710347010471	-0.209410475702141	0.112208812975698	-0.0986750256211505	-0.0394697224732514	-0.336799273643552	-0.0231782201542506	-0.24540886601264	-0.00811149459719174	-0.0641451798699751	0.131171155567363	-0.0534565980536774	0.0638518818953203	0.337932748643766	0.155905325108868	-0.313849422052372	0.0731065344827941	0.304990134978898	0.30407219093145	0.343794227341683	0.283325253380538	0.0597899141459758	-0.0659953853986465	-0.334096736603739	0.380204648563981	-0.488014906970384	0.340155400814744	-0.334208073113787	-0.13706698162995	-0.117688074999978	0.090477004626225	-0.334360949830249	-0.141888579108588	-0.0776962625934855	0.299136309187337	0.119566895500648	0.0732019229136281	0.304498693445158	-0.0843861009142357	0.0818125445336287	-0.354960181249416	-0.147588151945999	-0.305052805593192	-0.138527534892389	-0.158931079371879	-0.254329617266379	-0.113230337745177	-0.164182833716583	-0.213386832896736
KEGG_ONE_CARBON_POOL_BY_FOLATE	-0.347240002896684	-0.115474363859776	-0.268449199838244	0.138958678322992	0.151852911491097	-0.334859256259375	-0.323150777081637	-0.386420861747374	-0.495489045946593	0.0256388860526476	0.0972568112383721	0.0560278961830899	0.193128457901686	0.130109112843898	0.114974774867351	-0.370130820641152	-0.158183316599347	-0.531955380378832	0.0150646458671401	-0.503336099107242	-0.294313973469879	-0.145755434923504	-0.237238509182546	-0.442905907467179	0.103610966692992	-0.391675287018067	0.00853648094034415	-0.253403104889589	-0.615170031479092	-0.128402250041625	-0.304578205676882	0.214316538444745	0.15634817344826	-0.447544081274384	0.212111579859013	-0.413965972068761	0.365895959191191	-0.0130031824511577	-0.116037719467578	-0.30625882588627	0.0517059136216184	-0.217903802241883	0.0378531476993248	0.197700712727906	-0.33148866861	-0.0735180530972696	-0.598484437714702	-0.523220898882309	-0.225207461536756
KEGG_OOCYTE_MEIOSIS	-0.144298238143288	-0.255244861343792	-0.132118095842701	-0.0291362410470413	-0.00082825122711308	-0.182040419587585	0.118107847763842	-0.222919873633162	0.0058171541050335	-0.0455826508547261	0.130565073967719	0.185511014170664	0.00123000924629307	0.0578292984546086	0.0978257843038822	-0.249435457478779	-0.301767425994914	-0.192156090154667	0.262122000902889	-0.266422319977525	-0.326629897356794	-0.176714474792332	-0.163384840154932	-0.171233535704002	-0.141846551193041	0.0708305334249833	-0.0167942272943099	-0.263144092783265	-0.257654890776135	0.0896329127218907	0.0548473852222097	0.258401131558472	0.0126983812216127	-0.233090448347489	-0.0457909400608114	-0.344446714298831	-0.00457235671083178	0.00805998124995977	0.112516127680501	-0.390661279649618	0.0406596251453599	0.180170691119258	-0.0153205980437039	0.256899490565592	-0.192179280932594	0.050571695834664	-0.186907890284574	0.052803261824138	0.0872945653232051
KEGG_OTHER_GLYCAN_DEGRADATION	-0.0311859487955762	-0.285641907066739	-0.579965997845738	-0.623939460953645	-0.1785407649257	-0.399895300958558	-0.388553289835854	-0.503093651291054	-0.595207560173543	-0.25378782563979	-0.534394251889273	-0.173015732765795	-0.47838389627166	-0.469319068140886	-0.63825792006475	-0.599348660659967	-0.38892326411452	-0.572324161999659	-0.36021567223875	-0.255529935030703	-0.415772796895577	0.132473007466168	-0.356099407788297	-0.159764874659544	-0.510534041024545	-0.394462324011953	-0.551218486356257	-0.53039698938867	-0.314364904896604	-0.636741640904251	-0.643363029145473	-0.407767344773485	0.040281927719123	-0.351774010836793	-0.207736478946286	-0.459316075144885	-0.0570820298219754	-0.547908346349529	-0.579235176699433	-0.277336428470305	0.234646497653271	-0.303642057075975	-0.530606505897425	-0.355563445456954	-0.296432923032876	-0.413730883036189	-0.303689392974349	-0.574890816216802	0.118190250823309
KEGG_OXIDATIVE_PHOSPHORYLATION	-0.23735301762639	-0.401334216740306	0.0592477546503998	0.192700035913605	-0.285130523529345	0.0435057768541784	-0.169699256918354	0.243134652949685	-0.264714007394022	0.249106185763935	-0.22630281018824	-0.404056419130658	0.115570989241885	-0.0888357226108642	-0.516321279945939	0.105630382349784	-0.594771107913136	-0.0274821941400799	0.189469861248364	-0.100244081375077	-0.206221047967154	0.118180011807103	-0.240822237134506	0.312823040021733	-0.490909373440913	0.230040987755036	-0.38978836097889	-0.477715037691367	-0.200117957563742	0.216235843777438	-0.53962026561195	0.0489551861069902	-0.122960324531279	-0.0633134417787876	0.00388154496676654	-0.12786168844038	-0.207097438148107	-0.495784062703081	-0.284281155109333	-0.424876673142784	0.171848574569102	0.103290004558826	-0.140875577102491	-0.351332652121695	0.217661713608388	-0.548609087720477	-0.161549602129179	-0.394579570157585	-0.47590548313543
KEGG_P53_SIGNALING_PATHWAY	0.0645674312300194	-0.24211779581875	-0.344743951254194	-0.0161549533144927	0.169723559932128	-0.260365042138382	-0.0708898691816461	-0.206108687948125	-0.16027648705373	0.016710880195226	0.0920827078732672	0.14844523607177	-0.0274508460730198	0.0222565542770279	0.00524779058060312	0.0247360502255222	-0.0376617123664309	-0.0498349918622975	0.363842090066644	-0.169541171527579	0.0392145268546929	0.0789306008320259	-0.0202368620431718	-0.108046475088853	-0.267938351578023	-0.00964750163813589	-0.0671706264453099	-0.239576357939487	-0.163974564356499	0.248478907990723	-0.123696049197554	0.258805175056273	0.031472030114695	-0.363282107210896	-0.0934970656885332	-0.195971995458255	-0.113133019992231	-0.159768964477972	-0.183928161293539	-0.25023285414313	0.221924855962902	0.185740724416466	0.00347868554729458	0.0370017085212925	-0.185564983932375	0.0172172553858577	-0.068188399025529	-0.144915878617157	0.253923786913042
KEGG_PANCREATIC_CANCER	-0.196602166305758	-0.266143224506691	-0.31711790764747	-0.134147070152049	0.251165036773197	0.0467430060073981	0.18406911558284	-0.1525632567687	-0.17537542950203	-0.0990293365542905	-0.194119143185212	0.160116557095879	-0.241792327565116	-0.0764068833475764	-0.114460923529911	-0.14642776825986	-0.151881716820823	-0.264960238645565	-0.0644924477262549	0.0168131844245487	-0.034037355666351	-0.247510687509039	-0.236226017587339	-0.0712025694846888	-0.134364625836856	0.0670215130960105	0.103070766235486	0.146629204898335	-0.175562209423117	0.0446739148092963	0.2516030666761	-0.0770254031344466	0.17120248910099	-0.0541805046851704	-0.195020936437166	-0.0796551752573863	-0.0704534328894825	0.101332908916864	-0.0289359181882008	-0.0308085251308924	-0.165160181414631	0.0695123255026235	0.0333759576235702	0.178550309622391	0.0735221484808766	0.282430346390429	-0.0770249898854511	-0.0325285038289357	0.334165219728858
KEGG_PANTOTHENATE_AND_COA_BIOSYNTHESIS	0.0284849979307281	0.473048448240102	0.101208487181764	-0.347714463795724	-0.103752662032994	0.246038432777165	-0.508813956959148	-0.183998834052613	-0.197279792369843	0.031163908778971	-0.00417919122902372	-0.363502171080853	0.234522832445447	-0.283853551465332	-0.0450227343458222	0.216458111871532	0.0204539333479951	-0.144665289542075	-0.0960212880355437	-0.112976090796893	-0.40405886834237	-0.399581451261601	-0.149243864983057	-0.361976955667636	0.173636304077888	0.361845253665468	-0.605404672790807	0.155149754937036	-0.0509828413063313	0.235181331502646	-0.364658966078593	0.012492119771974	-0.18226187522096	-0.105548889023184	-0.232055267465847	-0.13292979812425	0.0307143211808681	0.28137941428972	0.0535026933301589	0.237571347645254	-0.30960174734201	-0.232552825361294	0.00834631265721691	-0.226832246684101	-0.318219868480903	-0.19852663731872	0.164324587526411	-0.0752957638553567	0.0308489974245918
KEGG_PARKINSONS_DISEASE	-0.343479006060068	-0.408984428926351	0.0374568213141865	0.178078318057054	-0.247894395984918	-0.00844861014958637	-0.16432175551576	0.136742428517662	-0.265755533772405	0.220028630354418	-0.0396711144021702	-0.285629427900288	0.157931779760066	-0.0838627678416223	-0.558042700703665	0.101031551993925	-0.542530018309242	0.00895568830207283	0.203384153674979	-0.278629801964411	-0.252799155660426	0.0373831946959968	-0.31108613059504	0.232251667125713	-0.440840102424996	0.217490220763021	-0.260136143662912	-0.466739112915799	-0.265334512264069	0.285033328440332	-0.460264731133998	0.0486388109305546	-0.185862483919459	-0.0463755808959143	0.030631935280107	-0.149393676640454	-0.219066447832082	-0.444616040663038	-0.215576822635984	-0.467420845478515	0.163064119967092	0.139413747804038	-0.139507097856848	-0.144676969335437	0.131724300502597	-0.499196667842059	-0.242591964819064	-0.415247958466278	-0.477075549692547
KEGG_PATHOGENIC_ESCHERICHIA_COLI_INFECTION	-0.270566185972747	-0.49431123770098	-0.422969586299684	-0.239071845667818	0.12472353608621	0.115069999429602	0.112621175183997	-0.309304738162596	-0.0106679706533128	-0.0934629190634062	0.179699416388139	-0.122164864134031	-0.237138492756884	-0.0298131226608244	-0.466376285750292	-0.124294541098495	-0.347301714148944	-0.162791069775252	0.114171211664493	-0.372935487313395	0.00122687294509324	-0.398352513309084	-0.135634320209241	-0.345854744718494	-0.164076906241854	0.16229072663261	0.0457892583712652	-0.394018096823681	-0.394263969568676	0.0676700404918772	-0.146854991817951	-0.067139813864358	-0.254037262238826	-0.00522475017720614	-0.25688379867875	-0.313955471784349	-0.343410413877776	0.138098288812252	-0.0599999610579282	-0.260753611412465	-0.0016758607848214	0.284576656548891	0.128404519892693	-0.15406189427796	-0.130440456491164	0.00911747558466203	-0.071820303005172	-0.195404970432037	0.310500292093658
KEGG_PATHWAYS_IN_CANCER	-0.158265559945978	-0.186725859647412	-0.242207187452481	-0.0587658400636596	0.102223891976409	0.0659212521427742	0.0995060787074838	-0.183798208263318	-0.0961497258069843	-0.142581183315301	-0.0702184504597423	0.0918613744473114	-0.0865921949094083	-0.097660678742686	-0.0338879791431748	-0.0999591534929332	0.0128717913671147	-0.140596583237229	0.0149008595389873	-0.0966018289095751	0.0690274756189672	-0.0836197377311428	-0.132355119917626	-0.23995090045383	-0.0154373460396423	-0.124757716586253	0.104942130261999	0.0383483659158507	-0.0997269890291998	0.0286300195611783	0.00800675507306833	-0.0981704663264272	-0.124038069084704	-0.0448402531205505	-0.245977611248525	-0.0449537932235327	-0.255641681156874	0.0411384083047262	-0.122129859685471	-0.031252042508772	-0.0698023284944327	0.0942222014772623	-0.0332403175964413	0.271630285791171	-0.0357134023351509	0.250929288480735	0.0403001721045012	-0.0721832455653014	0.233813123963532
KEGG_PENTOSE_AND_GLUCURONATE_INTERCONVERSIONS	-0.316513551364887	0.0648239907531268	-0.120366391071493	0.210489999676441	-0.204405677313107	0.322201057445503	-0.108225506580107	-0.0788074668651766	-0.444160244050939	0.55853309411036	-0.115066919213578	0.480466856476294	0.121176156898288	0.534498414563285	-0.479045625069688	0.298483870188499	-0.212690152398575	-0.450630313209418	0.11783157202564	0.513699142936355	0.293709566091491	-0.357650076757393	0.244630525548355	0.0774762579197129	0.375915924748333	-0.35155466574064	-0.0606867816971495	0.221603335918854	-0.0799904341306695	-0.391795934347035	-0.420010082633694	0.31454752926702	0.260561479724793	-0.16387571118031	0.0985942364489074	-0.0197270670590037	-0.194350479987807	-0.120519939199284	-0.260322868839316	-0.0206016018042854	0.302469104151758	0.209471798077158	-0.0211227378891557	0.555159410734388	0.0738582758938494	0.0525856149645975	-0.318811819958213	-0.284759081403554	0.0114848133395888
KEGG_PENTOSE_PHOSPHATE_PATHWAY	-0.366146439694516	-0.44205762591133	-0.303234379528641	-0.148021802695133	0.400833550028075	0.145229740597919	-0.18058220611653	-0.34303064252515	-0.318506368970259	0.35360063139735	-0.0729341249459808	0.122359138678254	0.318849747416492	0.446671555240758	-0.344139654588933	0.226905066034008	-0.223865438103838	-0.0476247200850972	0.362772944287921	0.130059579164249	-0.122527176276167	-0.000675955022879496	0.102407941540727	0.00129501242664526	0.0507586696148374	0.0822881866674738	0.265072619877205	-0.135999002655821	-0.440286599412886	0.240823812357213	-0.302811314037882	-0.0749140325770142	0.0411959197807521	0.0702104054707	-0.199339336060061	-0.142438319167642	-0.331996156681381	0.163716409664357	-0.313950407368253	-0.21304042099436	0.282946524134556	0.122017636431798	0.295081864779185	-0.0364527657647713	0.40749077934612	-0.242827209743028	-0.244994194529142	-0.363878776694994	0.250471650942633
KEGG_PEROXISOME	0.0267824111585772	-0.132671439466122	-0.154938664306885	0.17098005427432	-0.110470375577826	-0.167405857073167	-0.110550297414317	-0.173670829397526	-0.342994367696867	0.276238293925786	0.147749506152194	-0.274849515653776	0.123829956962122	0.16798974080323	-0.30227317715301	0.216097323168834	-0.307438931367961	0.213018804525231	0.294726131221001	0.108751903158314	-0.247455466228899	0.0941347339224251	0.143187933355214	0.152542169525545	-0.216094174864843	0.207579889305981	-0.207831922636786	-0.31299848967365	-0.179280573139787	-0.0444122517788197	-0.335621549981184	0.0123796573682037	-0.0461701500462239	-0.268712466694916	0.095673915859518	0.0697866350183042	0.128751404256812	-0.158741322182143	0.118774622295235	-0.307423832126598	-0.188996631340126	0.166071046153452	-0.194060574339486	-0.0659600899078745	-0.00538081715621894	-0.351319663341325	-0.129638398949817	-0.0346712609968163	-0.26391868000814
KEGG_PHENYLALANINE_METABOLISM	-0.249917458224161	-0.461960729051886	0.12453934224489	-0.635047683986653	0.543435955543608	0.251697221658261	-0.0941835038213875	0.443906086758797	-0.262685177716496	0.387567470223905	0.643341790120792	-0.310821412568366	-0.0495926926589467	0.367286547218167	-0.589310483946566	-0.303564684256845	-0.0771349531213795	0.227113531531203	0.324742057716629	0.145665282001472	0.640881018973068	0.21327693116412	0.405598180259044	0.0520047624993015	0.231558574206311	0.277268443981293	0.175953648801183	-0.0922805547023093	-0.316260957297796	-0.0218132794641615	-0.402348698494669	0.141100129669352	0.144592702396377	0.333653467781199	-0.336990834385621	0.442600893227862	-0.398330317752674	-0.116662983152645	-0.495076539579774	0.0442737285450856	0.257435745121244	0.344080862731517	-0.258035535998493	-0.211077531077158	0.258922402963169	-0.451168446248189	-0.0301316958111318	-0.490591789350001	-0.116517554498839
KEGG_PHOSPHATIDYLINOSITOL_SIGNALING_SYSTEM	0.190311861173328	-0.170587655947948	-0.0803382540025372	0.113461070446535	-0.118997897009548	-0.196014084241349	-0.140525343433242	-0.273853489276872	-0.0392487798527643	-0.0520447723783185	-0.294219166869253	-0.0685155875820604	-0.121047413213574	-0.187106603525871	0.264693502067906	-0.351418479299412	0.0777409190824874	-0.231661950966815	-0.250336991073918	-0.0202809210958866	-0.132149658083624	-0.36905197105312	-0.370107202371034	-0.355197107124574	0.0277081676090436	-0.0843615149902128	0.166757360422957	0.0539423844849219	0.0744665895157818	-0.23340976321121	-0.012683751951242	-0.34404752615987	0.0335921419021324	0.110582335266112	-0.0990561553796008	-0.0208374142514753	-0.154462096153922	-0.0590609486046976	0.0370351396767305	-0.117960501095839	-0.205910078938526	-0.130107899289567	0.0177628490408314	0.290796884194064	-0.0131638370583818	0.0802683934847185	-0.0873811475005771	-0.108672442683123	0.173969507042086
KEGG_PORPHYRIN_AND_CHLOROPHYLL_METABOLISM	-0.147922770539514	-0.0838161124133144	-0.0177397099064499	0.0277084527506314	0.185033109561942	0.00977965543277227	-0.281221458024765	-0.300217723072685	-0.293711550461631	0.363283903579442	0.207866157975936	0.468480198887935	0.266866569044244	0.17268691306424	-0.621445312834563	0.0652836176441174	-0.401747154199882	-0.288971638348601	-0.0592214407235684	-0.054364347175377	-0.310046640490225	0.188585772886096	0.50794194656614	0.181996361022891	-0.264604721728535	0.30180203211413	0.000265846451224488	-0.39093732536377	-0.330522069722155	0.104223969132395	-0.3073940133948	0.0945690300340846	-0.0971244545330054	-0.175824894567168	0.392534326447831	0.159304351611871	-0.287361011419948	-0.053702438719908	-0.0129599667533472	-0.493858845624963	0.524559801506904	-0.127949821554713	-0.143889465517659	-0.275309952017738	0.354085536574835	0.0421666530432372	-0.322522679955194	0.126156633060856	-0.0288845268038557
KEGG_PPAR_SIGNALING_PATHWAY	-0.0671188365394722	-0.112139305980128	-0.211351993870268	0.0509341774804957	-0.0106413211887486	-0.264997803500831	-0.277284926703343	-0.066018573113786	-0.0676739098040773	0.0247590027397228	-0.062645542249549	-0.100304884810661	0.105110408011989	-0.0848065400368094	-0.334681032463825	-0.319188938360301	-0.237144109183369	-0.274207455098821	-0.0921930845323199	-0.107298602265068	0.0292757403072286	-0.0288009363589766	-0.0331918670773484	-0.348903515641603	-0.196346141238423	0.0309318424216656	-0.0667501420821608	-0.324665436075322	-0.363186761567116	-0.32726290196189	-0.420944287238283	-0.180813084370846	0.0186693050449587	-0.0590667592998564	0.0187700123750223	0.160603756855281	-0.107659984415047	0.00145759899659342	-0.040447940036399	-0.175662964980885	-0.00822311126802142	0.116299099546847	-0.0414406674019159	0.0960412595972503	0.023636567242258	0.00943959177747664	-0.239319951502231	0.114172671972792	-0.0240327344350922
KEGG_PRIMARY_BILE_ACID_BIOSYNTHESIS	-0.382328896379469	-0.400124331238926	-0.593824112561025	0.0185593862771224	0.679909788002654	0.0401892462543747	-0.29376254003239	-0.326025100629286	-0.00556611047995118	-0.353430869911179	0.219398064610179	-0.154978747097237	-0.475805967820491	0.482978550629895	0.0504640983615274	-0.0863637383081725	-0.218393333683903	0.0268264305503295	0.66538226448242	0.215659139968996	0.36690739276067	0.0951823293422145	-0.226324727812147	-0.494129353105478	0.122572740742238	-0.0129006392187805	0.161565408084556	-0.548539968231027	-0.254426511799922	0.21207022685544	-0.243718251786604	-0.00536477153693055	-0.147184652801866	0.429010674789685	0.267763081130452	0.57707483500186	0.151353638908235	0.298532985987116	-0.505794037531422	0.0654858922986356	0.0109921378493283	0.0257326661901356	0.111019712729396	0.104431736955033	-0.159985372906699	0.232458598915673	-0.0750825460472556	-0.0483591690556763	0.164209492116416
KEGG_PRIMARY_IMMUNODEFICIENCY	-0.087643082785376	-0.658787291498268	0.0211726848466659	-0.401095289419586	-0.00884882729720421	-0.0831833681991031	-0.585249401362651	-0.450444953510987	-0.28346333985605	-0.346803192056572	-0.125160260499137	-0.270303510299226	-0.0181721182295472	-0.312114821388646	-0.356523156850398	-0.380832733786457	-0.242433559610208	-0.312346189132626	-0.161014676481126	-0.21876451177527	-0.421628742217788	-0.174162416111826	-0.331583406730238	-0.310223477062456	0.114050557873375	-0.461741504766524	-0.426576317542702	-0.489684765454577	-0.641425928461947	-0.487810448433476	-0.00373281886985749	-0.440090051644716	0.0432498055597515	-0.00625188046618774	-0.24171403573609	-0.202009762379655	-0.540290096831355	0.102887122058608	-0.344486653391455	-0.418864635243028	-0.405035622676685	-0.506529948392843	-0.318318241067881	-0.382826841420113	-0.423743196268808	-0.314419762952275	-0.39589148893682	-0.439970339782527	0.012226477521048
KEGG_PRION_DISEASES	-0.394349244230032	-0.35983216496723	-0.214785333642099	-0.40573289367588	0.319792892051175	0.222074453887148	-0.215107695434648	-0.420974359678871	-0.134925684921464	0.166658753492209	-0.0882893378849748	0.10743461782598	0.114865674731286	0.245565570181077	-0.325880649631686	-0.0567593321161305	-0.222207619522847	0.0151004966169795	-0.0154109555332611	0.175471582131644	0.205704420136634	-0.282457297044258	-0.155572054517576	-0.576008282265386	0.45485077362685	0.0789389915716618	0.0601697956457701	-0.218362657129593	-0.406946949407693	-0.141585097440137	-0.218824979906525	-0.190222345203121	0.102916372418474	0.282597137033626	-0.0800490903178025	-0.0477358589264917	-0.316239832870221	0.319345991224179	-0.267949909872728	-0.214702165479464	-0.373949603056904	0.260044513322474	0.0290320260162031	0.0955259106489094	-0.142278600538805	-0.184600112050996	-0.507029209114794	-0.153298615972986	0.177186216107702
KEGG_PROGESTERONE_MEDIATED_OOCYTE_MATURATION	-0.0741399923535142	-0.259645490062303	-0.0961264230844205	0.170741383113144	-0.0392152183307041	-0.078358071588232	-0.0698953698249073	-0.322730012905202	0.00498978651561607	0.017452981532281	0.0543098661513032	0.132708874160922	0.0379511707322035	0.0666215704394447	0.155226165556942	-0.228656280954776	-0.275083950844835	-0.0594799336746801	0.086148607097399	-0.225087422748959	-0.328210387373125	-0.146353472002116	-0.218909635840975	-0.293460347618378	0.00972284871368237	0.0966435129135942	-0.0164500304163342	-0.35196205653743	-0.280929813687042	0.044585351630177	-0.174021606770049	0.281874242049081	0.143204954344558	-0.178068026411281	0.100538962122903	-0.219072213149338	0.179926585699018	0.0546751210464172	0.155308598278924	-0.350356220225235	-0.0304427254118574	0.26911403461258	0.00529579080132772	0.343587519576766	-0.1082049509753	-0.0621464090269852	-0.296470740458195	0.0694295182042425	-0.0683721937974913
KEGG_PROPANOATE_METABOLISM	-0.0934187465664459	-0.243605802614782	-0.233548729070164	-0.0204067029528618	-0.225857431058086	0.324159006537143	-0.117713138126034	-0.146650286387637	0.0563256302378488	0.419618939151861	0.48532870539534	0.132888480003319	0.342192407139833	-0.0497151695702244	-0.10000297858362	0.0634941703218283	-0.275655285249862	-0.242268594745487	0.24092298360187	-0.00612676456891104	-0.372382251497774	-0.189031850105333	-0.381483628772531	-0.373610918333352	0.217005034017265	0.0542912599757621	0.211484123260854	-0.526435648994924	-0.530475835395416	-0.199412711906223	-0.325355433747421	0.174647120039509	0.166472536978491	0.0567356520253576	0.453898034746397	-0.223565902565517	0.289844261626049	-0.0247912372832445	0.23034405363893	-0.473728699797742	-0.207230441595274	0.328970542536091	-0.178261159596629	0.00957621837132189	-0.345385237397517	-0.33814950820818	-0.440784306868977	0.143606102354612	-0.355870782490653
KEGG_PROSTATE_CANCER	-0.159728173092148	-0.172322544622937	-0.194033980598408	-0.0814284006739709	0.0838384021651281	-0.0183327148500779	0.103897304371215	-0.0910946564524453	-0.0809778133562921	-0.165623999489972	-0.0982635332969398	0.0474755414070975	-0.100025923510216	-0.319391324224017	-0.0835880550669221	-0.181643251801205	0.0825254086896818	-0.266636983603283	-0.0380734659001059	-0.123177004733262	0.147165755315324	-0.145791559387397	-0.222724663497683	-0.0897293580465435	-0.13238002745278	-0.261874952451337	-0.136005097752517	0.0136191749295383	0.0125335827750779	0.159687615000343	0.0150988288870175	-0.0189674704050916	-0.0215711272727008	-0.193764575620708	-0.186033330387175	-0.240198401600779	-0.315860016098825	-0.058684359031394	-0.00871667073665594	-0.187258621446266	-0.0900742541229185	0.0251454838438688	-0.0089550596879083	0.321142970620611	-0.0933625882893487	0.158644470956602	0.0445847600028979	-0.0471919182879339	0.158538183660203
KEGG_PROTEASOME	-0.474917241110417	-0.43013751742661	-0.353919897243951	-0.264303481162106	-0.34887230538569	-0.326729905167402	-0.400861347254978	-0.443260770309891	-0.507046560760558	-0.0695500944614975	-0.260004208713371	-0.492991175315445	-0.0322186907428825	-0.40092473435451	-0.502097130954649	0.200915944784015	-0.423547882088795	-0.409384024207563	-0.174919508046598	-0.658518639504963	-0.511497328014334	-0.354144521703879	-0.555689287256145	0.169876097735236	-0.56630661539673	-0.110789963802279	-0.306261975175995	-0.571325098607667	-0.387574202133891	-0.273718770716044	-0.587338407770894	0.0135025250649983	-0.422060870158651	-0.420699774500084	-0.273900002293666	-0.582205169056831	-0.340459939695193	-0.484854696598037	0.00350883280086356	-0.386197897517753	-0.169894526782051	-0.216193737916521	0.0786197301725617	-0.287152203129999	-0.296969952756695	-0.370455530612448	-0.139841711116257	-0.507107597622351	-0.590957103612175
KEGG_PROTEIN_EXPORT	-0.0588228448155414	-0.0972997997699674	0.0166743644377662	-0.274714493878902	0.0693084837398965	0.121209528032721	0.213311540821247	0.646644288067936	0.527574111616687	0.135122148001749	0.123671298931798	-0.26401808260064	0.0136456382697208	-0.0895083429220307	-0.267788096665008	-0.233405535764204	-0.194988626005388	-0.12831572932479	-0.0141645939858356	-0.0480842756169453	-0.0221376750977558	-0.422391446378013	-0.419902392632055	0.227217054397299	-0.475609481358799	0.458281121629042	-0.0233035126811675	-0.289620434656887	-0.243082064911102	0.479623285324944	-0.327424707333792	0.435826394799499	0.0533480466614824	0.536179691219117	-0.0885881803870704	-0.453286689808676	-0.254920227847253	-0.245825603453658	0.279825122850788	0.0509016977531367	-0.172497674751353	0.095526082270561	0.0382987246958618	-0.253160863004156	-0.0510561475596452	0.255539156364147	-0.105925325480762	0.1295127164706	-0.293509035421922
KEGG_PROXIMAL_TUBULE_BICARBONATE_RECLAMATION	0.260015593061974	0.015860756283498	0.119105787225759	-0.023394754608518	-0.245367029522243	-0.480473492273225	-0.302492715909539	0.146607684462221	-0.00174348437911354	-0.201309128367823	0.0133750331645737	-0.371922054975513	-0.166772960547606	0.0200092133376426	-0.380380201399951	-0.278929666940115	-0.110751855155971	-0.442433690291315	0.278630963790752	-0.20211487680063	0.162741851040215	0.0720441813746788	0.221377550799697	-0.300511519348594	0.126917293256247	-0.268863523190796	0.191664233761696	-0.210002811265532	-0.121550326297984	-0.0976609553389273	-0.357862831982648	0.068225820834826	-0.462955440374971	-0.166120650877766	-0.00683398928589615	0.148905916009434	-0.363936985778995	0.0415833251851328	-0.508904185104962	0.202444092880651	-0.069052075138462	-0.407099132167082	-0.197955753767342	0.320971160444807	-0.280884051527415	0.207283287194535	-0.456021969713355	0.100644425054071	-0.268721286303517
KEGG_PURINE_METABOLISM	-0.0537630430086848	-0.181985936315486	-0.243992602039365	0.124104088251832	0.121103452755861	0.0204666142730251	-0.0466792587489449	-0.167015331399353	0.0482747462292793	0.210267494710079	0.100024975254503	0.214936704909864	0.236767035672826	0.135778836711198	-0.0265714967250283	-0.117559860506058	-0.262406109308619	-0.209991925636152	0.0800805108389278	-0.168073892530107	-0.233222867827967	-0.227792011339021	-0.180137510694563	-0.0955200990209591	0.0713951020552617	-0.0320068464686527	0.107819801271769	-0.349777622174511	-0.376932224407367	-0.139849382138011	-0.194230332738536	0.163452364786495	-0.00745952126808003	-0.00599850617201433	0.251159187625877	-0.0789087474511116	0.128405286822002	-0.031385283849986	-0.146912141406048	-0.170140785506221	0.097154797201182	0.164809089828417	-0.137920891539831	0.271991794684078	-0.0252592487377784	-0.156752834459674	-0.233633452529968	0.0257190798846395	-0.137769039841766
KEGG_PYRIMIDINE_METABOLISM	-0.078714642284533	-0.0601902985160433	-0.238755299205049	0.0593157725837406	0.0786363907217618	0.0787704903931205	0.017910122697397	-0.101959634207995	-0.097027483723967	0.226279789969013	0.0307745227137937	0.223493622750401	0.249469173216164	-0.0141488868491006	-0.25889161672469	0.153599883533376	-0.299470328818093	-0.190148529929104	0.16490882343963	-0.212048161900522	-0.229755812522763	-0.0112605121628196	0.0684518652860026	0.135873177041193	-0.0221459037501817	-0.0198887172088428	-0.00493351046812307	-0.284533059797787	-0.267476568133539	0.168808152997311	-0.209214030367058	0.295412930200725	0.212090606885535	-0.178316811896603	0.1995181660432	-0.248093072754554	0.145879660276957	-0.0327350312366615	-0.244812410759315	-0.138641429934245	0.206996378151968	0.139622837186564	0.119413847504215	0.0172321063659092	0.0262880925743034	-0.233560130018343	-0.184814125310963	-0.201192595735158	-0.11824199383435
KEGG_PYRUVATE_METABOLISM	-0.295172627375717	-0.0677918218598585	-0.074825891153506	0.120727165286221	-0.166662703015527	0.248154859790093	-0.318892295845529	-0.216066333950547	-0.0202483327626981	0.352968056777294	0.169865736084233	0.16655861273975	0.0938747374216196	0.12018852696993	-0.367046591186567	0.241639829894787	-0.0356864650146505	-0.100432259252009	0.184433528375453	-0.087373532705952	-0.326847988438161	-0.0402211566464589	-0.192041094561246	-0.247958257550567	-0.066134779947187	0.0741242264245029	0.124905922681214	-0.479074723340562	-0.29870883263826	-0.0266485092006675	-0.320204374724919	-0.107366739850065	0.0301294796477179	0.0473369433498553	0.296734703898175	-0.135856635646022	0.0203753106852361	0.14666141964181	0.0750920017458455	-0.27462181544301	-0.311154250370703	0.0976733010365622	-0.255263259690205	-0.145958279325621	-0.236791963495555	-0.299184490512257	-0.255308357040394	0.179271557703474	-0.34541984064787
KEGG_REGULATION_OF_ACTIN_CYTOSKELETON	-0.127430152265378	-0.2174414306915	-0.220649228287024	-0.0486869788907974	0.089410451062479	0.0858903974754351	0.0935506054224742	-0.228748891680554	0.0224090026141841	-0.0615601705348056	0.00834291427335207	-0.00914913669227924	-0.186619522366979	0.00154771312148844	-0.022120087016361	-0.0964971729769809	0.0753975728427502	-0.171174666117117	-0.01718692830547	-0.0731619533712536	0.0790455642105548	-0.184353902717839	-0.167118937269656	-0.249666991277217	0.0351860108616155	0.10798962922063	0.155608962908093	-0.172564299242337	-0.0270557952895298	0.00735846062503318	-0.0915762790214552	-0.0277657348346855	-0.100918662043034	0.077441590205747	-0.27103653108095	-0.187573526903199	-0.287943391984776	0.0696198890865945	0.0320838868910089	-0.137416189425564	-0.0771935730778394	0.160001312722696	0.0672169588479525	0.143080306512631	-0.0683687085290208	0.226096061458369	-0.0928695106887351	0.000545731940000321	0.284523941969406
KEGG_REGULATION_OF_AUTOPHAGY	-0.157265111949915	0.106659514134091	0.0313494336289342	-0.076013463872129	-0.166755188400249	0.297465467695487	0.217668097281903	0.438401411056357	0.166573546819951	0.0877524486623812	-0.0697449773240486	0.0218328775832912	-0.273687397542309	-0.216167009152604	0.281038807975852	0.204058182050863	-0.404250530751337	-0.0951502888362802	-0.174384353264599	0.0483268162671091	-0.387179428951556	-0.0385814754721304	-0.346677873540988	0.287012590952122	-0.405801360249225	0.252174914134485	-0.362164969378498	-0.220535566458152	0.195410326524765	0.409535805831226	0.163024078061673	0.112348760177704	0.436099836977017	0.0647053742464365	-0.0960208742486882	-0.103746918042836	0.00237075417973287	-0.151918086325401	-0.1033525654954	-0.129243470156213	-0.304114901042788	-0.257791563179169	0.42346978699986	-0.4374817497217	-0.34649481296721	0.00546746669898771	0.422440844872061	0.335248200344615	-0.151423968524642
KEGG_RENAL_CELL_CARCINOMA	-0.236371221579629	-0.226722739744317	-0.0701941888044357	-0.0750259291768095	-0.164655803118122	0.225736126966416	0.189934892693216	-0.049479502122746	0.106542061230207	-0.319718842741927	-0.382959890116203	0.0379251094391065	-0.238043377485058	-0.248102548486964	-0.100521579758057	-0.0642639232682923	0.0926500688206884	-0.249167488414968	-0.223465802092868	0.110871397450685	0.230172161717715	-0.231053249422286	-0.150648996475834	-0.0781963989345329	-0.222120950376753	-0.0153500338342729	0.142649059087052	0.101922495214877	0.146200306890715	0.141942697790713	0.158361908134366	-0.215701649515374	-0.0644492757784956	-0.0411998796099664	-0.34645325651609	-0.358455214631513	-0.32581782242206	0.103920519750682	-0.0734500017189499	-0.0123886454658441	-0.223660822271882	-0.258489379653723	0.103197675686363	0.273983805894287	0.134986421791235	0.232233695940791	0.170813830222438	-0.0402463697929381	0.288919723481194
KEGG_RENIN_ANGIOTENSIN_SYSTEM	-0.131800712841468	-0.198207738613222	-0.228171948120062	-0.15060158370853	0.00314980843950019	0.222824451852441	-0.0292181729210754	0.0810678260646052	0.208090258690621	0.488988423051736	-0.126389674936458	-0.4061553690066	0.425214975954704	0.362069014109088	-0.533948584616029	-0.492086633087701	-0.430933251741781	0.200997484534039	0.551718755414836	0.438163516743448	0.285922678685245	0.33397388200723	0.243082206503902	-0.22852684555887	0.473376221390632	-0.162425522582976	-0.430669878957382	-0.146457099688791	0.15910715001482	-0.373711269496418	-0.342882057982932	0.3314236533996	0.0725337622270856	0.106846118310556	0.0758882282361291	0.498637674474748	-0.0801424826956152	-0.238570090246539	-0.509563375107645	-0.087522496281156	0.638560698587289	0.511956685596267	-0.228692234549472	0.36427692034952	0.276921230604263	-0.0813981377606083	0.224820635151522	-0.177541468343691	-0.394001106722386
KEGG_RETINOL_METABOLISM	-0.209685388270064	-0.161352126456535	-0.451264474297322	-0.408132431912734	0.185639484018741	0.0966434992489116	0.00179373447529041	0.0919848550256448	-0.479775745663166	0.049470409293374	0.101957512654168	-0.472899257898821	0.196003650632569	0.226174882857895	-0.449143218338925	-0.28311049147631	-0.200489403417816	0.293207346330167	0.151279853890789	0.165859545252542	0.156794649343817	0.183579955881557	0.132860681753526	-0.0960156191227668	0.356038802305122	-0.119194326031073	-0.148568043141723	-0.348771023265098	0.0466873141843976	-0.294727449278781	-0.168377776691383	-0.24091632399147	-0.159648126238353	0.355462530136718	-0.244174252369894	0.229001233255197	-0.260415451577214	-0.24461951288254	0.104381056836632	-0.074752412868223	-0.082299970262178	0.13361257665924	-0.277728739929754	-0.0200646173429261	0.196087721195092	-0.300603411071018	-0.441735447703993	0.053210019432234	-0.0937426194202227
KEGG_RIBOFLAVIN_METABOLISM	0.254439506449733	0.00561176882884501	0.145334034845068	-0.0841136565691116	-0.197830735159544	0.256381238451247	-0.228026325044774	0.223327936559429	-0.229764747580268	0.382822772055536	-0.157630919630634	-0.299851749832076	0.0592962666757098	0.202272588054497	-0.232987775135135	-0.0685284920080398	0.138746375112336	-0.238298295943036	0.449539751730107	-0.30275067915807	0.16815322109943	-0.00480305252797364	0.239730352659341	0.401072690358329	-0.278602453000343	0.354501719624714	0.0840237524688446	0.0492404088781961	0.244251846681931	0.259161656124995	-0.167174842804674	0.20802966120265	-0.274294212767314	0.0504903987468112	-0.162960401805943	-0.0714234646457107	-0.215035416744789	-0.197930068734353	-0.0133491109112817	0.152974271250783	0.355294763680339	-0.404581654790959	0.314321390920006	-0.321698488644614	0.14462697302562	-0.212123511347677	0.449567701563544	-0.203996325560408	-0.0377799125697757
KEGG_RIBOSOME	-0.481667113415992	-0.320190965149361	-0.555362661478569	-0.234568598280607	-0.17354617703798	0.18476023509204	0.122636970027066	0.156554912982926	-0.42510662282098	0.294710218794818	0.068001038525023	0.436996567876869	0.266952058714363	-0.0274868422115595	-0.602731373150659	-0.295311729523147	-0.812886004178775	-0.437542723586181	0.112916451358026	-0.11747717279598	-0.441536907444747	-0.147565721366177	0.165535562902963	0.287605714916471	-0.216668254179796	-0.0596661574981743	0.375818814067086	-0.401536122344393	-0.736336929671077	-0.435679830102554	-0.4899747051888	-0.277399418506344	0.264426743391854	-0.326774565573253	-0.182254047783082	-0.421608745001294	-0.669240554319362	-0.359123887112826	-0.364264095062299	-0.226917101691189	0.0635283803439919	0.326046152124068	-0.0128878465821021	0.0427640668370615	0.364200296917479	-0.118479927612129	-0.324473639855783	-0.657215024067524	-0.0415454362373487
KEGG_RIG_I_LIKE_RECEPTOR_SIGNALING_PATHWAY	-0.303540676113316	-0.303185009042104	0.0281124568289234	-0.260748229375898	0.192063309283606	-0.0948931472185028	0.0304774843288981	-0.0596390416781264	0.0564944922818263	-0.161633527318496	-0.103552943098458	-0.105728957690091	-0.282405197771796	-0.180786950781177	-0.140124214240443	0.395165611781218	-0.326855152451132	-0.220947412726689	-0.314434123089115	-0.247335326864228	-0.0909721183373204	0.0146263651532849	-0.136810367796007	0.158299441216365	-0.372026306917796	0.0185274864016972	-0.316712736830424	0.160542064305808	0.093096381295961	0.0571796910401706	0.245272193043167	-0.172552159173197	0.0149636216232515	-0.140603074807551	-0.0866038694290924	-0.121406443667348	-0.140797920076193	0.205389155241051	0.122823105940236	-0.0084619534231285	-0.118538390669373	-0.446521611936791	0.156621403612993	-0.177295022350422	-0.107906523630422	-0.078046768873001	0.22038682070417	-0.173303582625965	0.376710989086592
KEGG_RNA_DEGRADATION	-0.444397055595154	-0.254734413411481	-0.232680740528623	-0.0564956451812066	-0.367968850471516	-0.328883229694222	-0.32341200201519	-0.131299234974985	-0.180563232084723	-0.291941328604869	-0.303631367585156	-0.243801971568886	-0.261712994508309	-0.506023941471618	-0.217270272497228	-0.0338802826720009	-0.42304876646536	-0.435477780024919	-0.32568288874265	-0.428468518734291	-0.447207351456534	-0.514004156117702	-0.300176310241682	-0.222592851673627	-0.490794894440301	-0.340751794651567	-0.351544721040249	-0.475543769692189	-0.263370146032723	-0.180114269290697	-0.224759580594653	-0.272788157283623	-0.25242949389705	-0.354537550758972	-0.182851671092445	-0.499684997374571	-0.132460043683232	-0.371910292529773	-0.229176088929763	-0.182626498917256	-0.348826493817571	-0.540092877489829	-0.0925040982597119	-0.360189366506945	-0.283394646664683	-0.208719983249164	-0.304596945516738	-0.405872368889504	-0.229210137045505
KEGG_RNA_POLYMERASE	0.273424725250846	-0.0597825538386165	-0.229306881202587	0.188360058356111	-0.0683261176450875	0.170837494992251	-0.326335642860742	0.216216137417963	0.111946061309648	0.304066116447657	-0.0800253177847802	0.27415738759827	0.231967815167171	-0.221623289452718	-0.358577215067988	0.0980415272838281	-0.383855375441177	-0.462590377788537	-0.303221857432511	-0.0974248716822972	-0.222219237408714	-0.269991796246156	-0.00559992505760051	0.319141253687833	-0.146774853342671	-0.0804496016160997	0.217530097431484	-0.396001364257574	-0.400555261375899	0.0215541018005755	-0.0773993371541944	0.246697020098669	0.095259876489021	0.123664489198222	0.0771403616628904	-0.412327806290171	-0.0344929130464218	-0.0222487384133166	-0.177169172517886	0.172614735339548	0.336029774517654	0.0920547035028802	0.0741522489171337	-0.105111296625559	0.167234693625582	-0.317255390950625	-0.358039341853802	-0.334517771214236	-0.392207501027834
KEGG_SELENOAMINO_ACID_METABOLISM	-0.292893034548064	-0.0701491776511219	-0.0871107126056461	0.0126244898798461	0.050224485475721	0.260053018034728	-0.0606541377850865	0.0959387715991191	-0.0498202036853373	0.28159213936723	0.136258012914813	0.0646304996408492	0.202828246875953	-0.0971013523276543	0.021226418471577	-0.329476736768983	-0.206652654469674	-0.189594224792142	-0.0913241577359871	-0.268271185358379	-0.27019110402498	-0.292601763234831	-0.174174249105112	0.094380055140151	-0.0812328198087101	0.0969102338007779	-0.235571117362437	-0.159634192059193	-0.386339941974569	0.189591272936993	-0.0729233719547016	0.160889792209783	0.387648535013793	0.123164705466098	-0.0941520207440475	0.0236761081120042	0.33090414971179	-0.0396929010366874	0.0448770421579029	0.27614231933837	0.0589283734814141	0.206319158022302	0.00410790916491297	-0.00695167372659772	-0.0551240323839167	-0.254749529523352	-0.34500407111064	0.343541475511952	-0.0470440207763198
KEGG_SMALL_CELL_LUNG_CANCER	-0.165668616390504	-0.232293029600627	-0.349796205252387	-0.0902109486896864	0.154526921279247	-0.302849398840267	0.0243670563374833	-0.427524083911108	-0.0671238709034225	-0.0260418053253152	-0.125920862288014	0.134152567769333	-0.23815278911969	-0.222935422229658	0.0472836651456163	-0.167196418127985	-0.0443191173159783	-0.297205745739336	0.0873246400399009	-0.353487891804134	-0.162397133357462	-0.206293114134607	-0.178743238867048	-0.268889394628677	-0.110279627447122	-0.286339190112424	0.183537490144943	-0.146358106865007	-0.27864538035827	-0.0206587098802846	0.0583803115455957	-0.0731393483198658	-0.0416526978588094	-0.298989847506274	-0.189535316749727	-0.185243637061301	-0.28178422603732	-0.0607191401073177	-0.110715128648114	-0.272410449989162	-0.173485265625878	0.0807959704539953	-0.148159607576013	0.288812752598896	-0.117915318595729	0.185293978023473	0.027587268457818	-0.0913273216637538	0.230044480322837
KEGG_SNARE_INTERACTIONS_IN_VESICULAR_TRANSPORT	0.155153896558522	-0.0074393635529717	0.216434872357503	-0.148512083149817	0.00317562602056098	0.0382557976186607	-0.271870265939927	0.192919878601322	0.0798939380956576	-0.175651918650573	-0.0371873322567693	-0.228923441477727	-0.286530038501937	-0.40770511523024	0.0516728523260575	0.106890605110747	-0.0250285474651656	-0.136633369569027	-0.348495111811683	-0.181833324799942	-0.154937350370612	-0.172877764916854	-0.281214218024056	0.253921970436448	-0.355012219835802	0.422272577326366	0.113672680195729	-0.15435457068326	0.208622431673167	0.272412036256404	0.0454105631699956	0.274516606190291	0.0152324594600469	0.204496951834964	-0.298162187227783	-0.272891486894476	-0.155369567119201	0.12817516655067	0.307506853281457	0.241511861645832	-0.255004955745851	-0.248025016996204	0.178530235265891	-0.267470601427657	0.322575250951033	0.0508000705494922	0.032048752591765	-0.0808337322715427	0.20407405736856
KEGG_SPHINGOLIPID_METABOLISM	-0.0350246851487236	-0.08650133341043	-0.231611338410766	-0.250684205240236	-0.254363396097875	-0.439199178483693	-0.198927384900328	-0.0800560429473413	-0.123689819591746	-0.304783300927123	-0.507365990885841	-0.560611468205039	-0.539005223330269	-0.266981336185294	-0.435437669404628	-0.57243845901795	-0.178826497980762	-0.391246350962821	-0.219126465996659	-0.0758070773721655	-0.0264669078359247	-0.0936267758293045	-0.0645583047421809	-0.0438062976930649	-0.427456263142752	-0.420707105856606	-0.394251314690258	-0.191656530662089	0.0169597328321834	-0.216956424811687	-0.473346949253952	-0.204447085382439	-0.474392304879934	-0.310752716842853	-0.428853962817102	-0.248287394615703	-0.385127984232957	-0.544805049595428	-0.323520061819726	-0.315551310169168	-0.0340090657787407	-0.351885420103748	-0.107137123747672	-0.128972000932353	-0.182227181487102	-0.339038436869267	0.0290161948261924	-0.434815453745851	-0.169921785940278
KEGG_SPLICEOSOME	-0.276873404661227	-0.258933269059148	0.131229320560167	-0.00862594842198536	-0.287673402844452	-0.304681512348442	-0.0747991901140081	0.0640323642582052	0.0482415631441051	-0.191965211942983	-0.114824046864481	0.139995206720444	-0.264600441604802	-0.335139720732733	-0.306065333206767	0.120796668365231	-0.358278820754361	-0.201804604588274	-0.417108739718404	-0.511581113539884	-0.362718657818395	-0.322043689436645	-0.30125905972329	0.132193216306987	-0.59959247829833	-0.0136907333769193	-0.140977471272505	-0.15444066801474	-0.229111939283456	0.109676633809178	0.121076039359325	0.089088817372365	0.0722119269364945	-0.247191885255097	-0.179445433835888	-0.531162019290878	-0.198057825947399	-0.139684744040308	-0.136321623613601	0.0445179587255571	-0.226151010799372	-0.381237812499096	0.12849069925419	-0.221062940539471	-0.288501042404964	-0.158249853601368	-0.17537075308426	-0.224904744820611	-0.276775557614648
KEGG_STARCH_AND_SUCROSE_METABOLISM	-0.297369007496684	-0.0526699747756511	-0.428099436885494	-0.336765864726779	0.286824032691494	0.0712885509555058	-0.181171816396815	-0.192142701516294	-0.154102528195584	-0.122733202231534	-0.129326973991519	-0.237906123314683	0.144017080522295	0.13990451611969	-0.328532411312369	-0.442523667795867	-0.00537293941296588	-0.171278843162641	-0.0326401057974064	0.182221104386323	0.0103743654448989	-0.218528420196203	-0.0673537566305263	-0.306666197206673	0.180359353354019	-0.0861639944284641	0.244209406924112	0.0615457086756481	-0.224710192910272	-0.200479389553159	-0.0473702218370272	0.069120418349987	-0.453699754484883	0.0874463253572928	-0.247437942395124	-0.0513707154420257	-0.41268168812992	-0.0674987062004404	-0.18926987688755	0.0512408569474744	-0.103888287637014	-0.139807506312338	-0.0896260257625077	0.0869658145971741	-0.261277469678147	0.280349282894376	0.23367140171854	-0.196584515017066	0.244754529140827
KEGG_STEROID_BIOSYNTHESIS	-0.0671846180666479	-0.231084740906408	-0.182211494678828	-0.251658574585747	0.260710058266131	-0.216589094619687	-0.558791117835319	-0.249144081738321	0.24798312590749	0.372436952210027	-0.16803970563744	-0.493141009246789	0.228660242060475	0.328701132698456	-0.590204579205806	-0.142412017765534	-0.472213759978118	0.409041822168228	0.119701182594072	0.220608576010986	0.0393937438773936	0.151051539334814	0.0620461827260643	-0.677122423459843	0.159822994223391	0.236860625110701	0.113738939980044	-0.704870973106416	-0.418264715549175	0.183380135091125	-0.688817355991213	0.361210909030804	-0.122003162421291	0.0825264055586772	0.0972901004099481	-0.0486549862227199	0.152120358718162	-0.23890511819167	0.294887364073772	-0.302187470900647	-0.352110109793679	0.329894831163002	-0.454198358147411	0.0331315209738584	0.169876017450508	-0.667028517163095	-0.368421435328531	-0.00101274457641065	-0.502718661519304
KEGG_STEROID_HORMONE_BIOSYNTHESIS	-0.293746428687754	-0.197465039945021	-0.0724912473654603	-0.135136525780609	-0.533796345290975	0.115760900513505	-0.373366028680806	-0.193470663914756	-0.145332554766462	-0.216948064964185	-0.278055270523833	-0.596410479654956	-0.32990676175358	-0.0483741397216706	-0.609120347488778	-0.534504270222368	-0.358628672231233	0.222625511351714	0.197991218089202	0.161427557161794	-0.209320709702671	-0.221897365155788	-0.253459806063386	-0.1569746301941	-0.071793922828276	-0.0212553233057291	-0.379037912609284	-0.13782375018407	0.0979305910890449	-0.126748567291709	-0.523943875735264	-0.0662535764015206	-0.570313854602892	-0.0332857412276945	0.0595976913620532	-0.00370808823161645	-0.512198792975065	-0.239637488215493	-0.363391910343542	-0.296507861928109	-0.169507756174607	-0.0335946105645894	-0.311672503407909	-0.520612518767372	-0.173079349991699	-0.47509188840219	-0.271267168548131	-0.284130368299421	-0.582005954066699
KEGG_SULFUR_METABOLISM	-0.201464038827216	-4.23984161862789e-05	-0.304911862526044	0.400036876135725	0.0210639948946013	0.0793307130174593	-0.0161908475355813	-0.560121216815143	-0.453666450429141	0.339055612275024	-0.329734590876769	-0.33063738383422	0.361346431366554	0.211161052092494	-0.129775817744962	0.201396300759105	-0.492385657977487	0.0635639957587181	0.283613119055589	-0.161044647758062	0.272041802733069	-0.251271392357624	0.0597525064854712	-0.0863050376667168	0.194404887494517	-0.169147955682211	-0.200878963268371	-0.155757581766381	-0.399077208083595	-0.0218131105098105	-0.29101958890288	-0.180585386343712	0.401144715586967	0.424507820270843	0.143023534986409	0.166711014541449	0.339519278058983	0.502191620971062	0.101979757781881	-0.491295565652472	0.0305955342604168	0.464878186183158	0.197290812517948	-0.0709232679023363	0.175012863846809	-0.197949832577176	-0.25518029064512	-0.0948073896009929	-0.132402012119533
KEGG_SYSTEMIC_LUPUS_ERYTHEMATOSUS	-0.692560002213855	-0.738480706630556	-0.499828850890637	-0.633570350148034	-0.560203640044164	-0.535515144478672	-0.624334011568261	-0.617124863519739	-0.516194310833795	-0.753330777791885	-0.621818011327299	-0.590585844552439	-0.769188248013114	-0.602565899044626	-0.723999363452528	-0.661183596529768	-0.617764813508846	-0.643066157056945	-0.622212257235828	-0.662712384793958	-0.661701249433758	-0.677012410477627	-0.627692258916857	-0.53167526122715	-0.414141668961153	-0.771390141621135	-0.619618086875967	-0.618661650310158	-0.631181011802642	-0.733714063158634	-0.607428168127292	-0.680847502570801	-0.5821914868884	-0.5615826087774	-0.625437261551613	-0.573047746148699	-0.764524609153456	-0.509590051328527	-0.669421236168815	-0.627377122308244	-0.597108157016272	-0.495536954703618	-0.69375623647431	-0.676034064687798	-0.694643742011378	-0.655929401394139	-0.640752652483694	-0.651418266959463	-0.550756679626224
KEGG_T_CELL_RECEPTOR_SIGNALING_PATHWAY	-0.195706127163455	-0.19096192509123	-0.163034735754621	-0.0568686195772201	0.0721805543917848	0.0557310339160629	-0.0474318592185635	-0.162883381838845	0.0145316967021477	-0.345606627562073	-0.193956184654735	0.0340436785810321	-0.235289012670753	-0.291845846716621	-0.0950652148797403	-0.125955914814268	0.145450953983881	-0.226874171599245	-0.208650958617393	-0.192858375860245	-0.0837060250665753	-0.314825538666995	-0.240155605787327	-0.200033729812475	-0.0197573191150973	-0.153874734169442	0.0882168593872993	-0.135361247555332	0.0282728582370927	0.15404549107368	0.0495051567928248	-0.303446847898695	-0.0208320445289028	-0.0479878936673014	-0.208425617025666	-0.136312291420421	-0.258698118366749	0.271663909981233	-0.0525094142030576	-0.113983165960739	-0.275120494786672	-0.278471248395098	0.102617019026002	0.215631758431939	-0.170176143735855	0.210279814781584	-0.0226540748841354	-0.159730152514342	0.346373478623082
KEGG_TASTE_TRANSDUCTION	-0.419250833003148	-0.0444219757425057	-0.0567000565993677	-0.278130224730718	0.0149299333739235	-0.174506073363495	-0.308778099722737	-0.45583312570538	-0.209305720242795	-0.109215099057358	-0.185060199282676	-0.426912105737107	0.069466537062599	-0.276111783621424	-0.0372910087490042	-0.161731310630014	0.0954743030396411	-0.188177201308459	-0.0974938556934803	-0.0124812593542201	-0.00330421418297389	-0.17587711796723	0.0777680668239797	-0.741891989632398	0.125535768787503	-0.497787087525868	-0.0856332271453663	-0.331213251218486	-0.288265283316202	-0.408404636439679	-0.409610068842956	-0.354412614925238	0.0693860868495612	-0.199107210980987	0.0551684204562551	0.123427839717566	-0.132846791537603	0.157222954399712	-0.477542827131008	-0.193963393536747	-0.240235262275677	-0.119761813061906	-0.43769233096033	0.00679904854926702	-0.577465480631204	-0.30084023451539	-0.384304741249259	-0.389881565450145	-0.157008827298847
KEGG_TAURINE_AND_HYPOTAURINE_METABOLISM	-0.100790950619906	-0.0946011036596929	0.0443702299914694	-0.557204738626337	-0.0718858733516787	0.0461065576493274	0.067753001715315	-0.390011067152339	-0.52774834751066	0.282742153874981	-0.385626284937348	-0.0246967910202965	-0.357286219237328	-0.0918811370405323	-0.379550873005735	-0.0134916430950834	0.218493137604636	0.0408752756061543	0.133027121979155	0.242741710837824	0.305152831079017	0.101200686106385	0.604517571527453	0.103192474681707	0.418733999656296	0.333441474677025	-0.216123867121868	0.6378270571194	-0.0454776015396462	-0.226930329317244	-0.404451815314018	0.0118430365421932	-0.081907066915215	-0.0966179267490019	-0.412752034039754	0.0133648411321528	-0.154678477729434	-0.0760895506098427	-0.0930574048251586	-0.125855902929654	0.300361611590815	0.0935156528443609	0.184110501905395	0.52325897037857	0.051109865326331	-0.582514148713205	-0.280815189263966	0.302357929027727	-0.0450970767440872
KEGG_TERPENOID_BACKBONE_BIOSYNTHESIS	0.0243123405202853	-0.490107002361592	-0.256588070220999	0.385591616453086	0.152198190747013	0.00718851561897041	0.246787876099161	-0.200424605382149	0.243688528873372	0.297609951379429	-0.264387390916661	-0.194207265115179	0.455243725754686	0.355210349136927	-0.488958669901436	0.589387860103825	-0.50387236296028	0.0932440952937666	0.0620676766161985	0.276281888786285	-0.50366617357518	0.283441457638897	-0.429382352089722	-0.0249981734260756	0.240250733502873	0.28395249344402	0.195191724158392	-0.575799450844994	-0.324566498725369	0.0123187266534681	-0.279970443716193	0.501315415102415	0.559474908806676	-0.0456254584805834	0.0649087708254401	-0.00834413396247899	0.369973946100085	-0.00214564460642594	0.0879219200740266	-0.27309445187244	0.0719563915013672	0.258276645529298	-0.211125529579769	-0.365034851582374	0.271730846995509	-0.459010157423588	0.0288990661535122	0.444137372584568	-0.451231703343219
KEGG_TGF_BETA_SIGNALING_PATHWAY	-0.0982253525015652	-0.215370075656996	-0.229572490718648	-0.2044472874246	-0.222752611052404	0.297791064851699	0.350136209827153	-0.169801080389473	0.0650788290560986	-0.159195664107375	0.0259201124692709	0.0201379192586695	-0.207204355237502	-0.142501336026773	0.220704329662201	-0.115443239538252	0.0661368602765406	-0.290453512140767	-0.136440896810214	0.111080387940015	0.132965479008609	-0.25499493353816	-0.295260816645686	-0.139778103381902	-0.0676033116480098	0.065296911897911	0.186422701485037	0.10951859409135	-0.0105528983082551	-0.0386858971509237	0.16205671737426	-0.158425006323107	-0.0163065740254424	0.142523657885645	-0.303118069641029	-0.0474563650758038	-0.247589771235202	-0.115304887995763	-0.0440512402917266	-0.164749341095104	-0.162159505867155	0.0754006930384095	-0.187708455974613	0.178393251329697	-0.110422845774296	0.267731211608252	0.287547104617032	0.146738108216165	0.17756681169986
KEGG_THYROID_CANCER	-0.354198990386731	-0.445069058477608	-0.413352778223905	-0.0642841220146534	-0.0485736464585785	-0.307611745271847	0.10910967252477	-0.309242831177269	-0.197609309562179	-0.0347536558749913	-0.360806154103836	0.0893418157925601	-0.407148717549764	-0.333843634626327	-0.22106311368681	-0.410987504256336	-0.264949447318019	-0.44687888708047	-0.0240318097726422	-0.280686158416125	-0.174262100412401	-0.376048816178323	0.0793570874708147	-0.465639610322309	-0.280345223312687	-0.275545522240142	0.13941482440533	-0.512885056939529	-0.343490910855081	-0.137170652881089	-0.244364115522886	-0.0654871364809081	-0.275527534229985	-0.217550973033401	-0.243417483534779	-0.517367769562946	-0.434851328912896	0.090552110936867	0.101016037440228	-0.296688765588745	0.12138125748637	0.0218521988938596	-0.154432317013828	0.310849369769994	-0.14375391859248	0.0769672673408295	-0.20792192413042	0.188221852974901	-0.0067747104006203
KEGG_TIGHT_JUNCTION	-0.191220491264953	-0.0114663281253769	0.00318505629077334	0.03578255011813	-0.326232875769417	-0.0320924824472848	0.0179220623336562	-0.0854674883163534	-0.167343122178137	-0.000645158215545866	-0.2019994423055	-0.165330368671638	-0.142927446801004	-0.147680590727295	-0.201728136010778	-0.216388966629184	-0.132690878411928	-0.153617894906505	-0.162558343930589	0.0162537725351223	-0.00802129063733562	-0.0909566545714987	-0.105398553848068	-0.111338376021712	-0.224292564289905	0.0320859595666349	-0.0636708282961813	-0.179407801067091	0.0137634509901858	0.0501607048527011	-0.143949747408625	-0.146567117118418	-0.159635184024675	-0.119025763039203	-0.263982796795937	-0.0644528140336342	-0.255283792410351	-0.106265106299233	-0.00201061683079795	-0.200069198440125	-0.0527220563945722	-0.0473045208659953	0.0497950742317235	0.013767509335549	0.0314558608621346	-0.144068392539834	-0.162680469616797	-0.0219424614227043	0.0310978695028997
KEGG_TOLL_LIKE_RECEPTOR_SIGNALING_PATHWAY	-0.346697054082932	-0.432591081505972	-0.181050120253164	-0.377860622346564	0.281127054081567	-0.0741982594788005	-0.105505088864296	-0.277560800744571	-0.128063891558503	-0.399750786177415	-0.0679813098478817	0.0103070046754822	-0.234353173629342	-0.172555600228471	-0.285462413861651	0.158098526965599	-0.1599379363293	-0.0905863682263098	-0.105891243759706	-0.184460831339606	-0.0715152175684436	-0.177991945432529	-0.100201655528139	-0.198914004425261	-0.00958101295028688	-0.171151251745186	-0.00336314385123804	-0.0363514078193477	-0.0739115416457976	-0.0777435540983113	0.0158089688510538	-0.339125161820317	-0.169493802330303	0.139044690818869	-0.293467145421163	-0.120090724068054	-0.253330645879909	0.293417072166704	-0.0471013528954982	0.0259511755480414	-0.336212056887289	-0.230168610473266	0.197341314447467	-0.0707535011000943	-0.308401262633648	0.216394484311444	-0.158904422483514	-0.297517057536448	0.39537806197556
KEGG_TRYPTOPHAN_METABOLISM	-0.210718350311213	-0.248658416481934	-0.24733521789734	-0.141081153903176	0.197583626854679	0.312234657013999	0.12403728182991	0.00160708237573756	0.29870608778178	0.393053137257695	0.322462464182941	-0.0442869055291229	0.241701730028369	0.227115897610299	-0.383578765926839	-0.0711596884985194	-0.282358300506977	-0.0182507084924083	0.210799685156736	0.391790337800443	-0.134735362422479	0.13709220425441	0.0221872150990141	-0.258218317684427	0.323574584253512	-0.0118011490994839	0.0193126150370283	-0.0804402192210837	-0.474841623950857	-0.134413972974071	-0.324092006414654	0.0657726143696092	0.0403674837483555	0.313913739721879	-0.00496473514931201	-0.0198360968476833	0.202638194825033	-0.0467051621548462	-0.119363900364865	-0.131105303530165	0.318514698448634	0.287947167156192	-0.252763688864524	-0.129284886560837	0.165051583156264	-0.198803406857754	-0.397134763282871	0.0568966924086201	-0.139423019991295
KEGG_TYPE_I_DIABETES_MELLITUS	-0.784405372456554	-0.786129582535086	-0.694025293719228	-0.749466473910394	-0.786416451432439	-0.721607275530336	-0.778603163725956	-0.786093972759345	-0.798245525528721	-0.842849057944336	-0.812121834583036	-0.786532246704591	-0.806597265181668	-0.79308615731795	-0.845289003742366	-0.777764751157092	-0.781458022868808	-0.790933358746617	-0.762127697405101	-0.797801537498835	-0.80712945876895	-0.821016420524106	-0.789542011738516	-0.760104918070992	-0.741561769072087	-0.847369765821922	-0.727169262108181	-0.769363551021044	-0.763380572477356	-0.841818618031551	-0.747930659480557	-0.812402727938922	-0.790377036670992	-0.767855551726756	-0.751313471522165	-0.781210522552375	-0.825016464310376	-0.684445289185858	-0.813873394616686	-0.79792741889634	-0.75464273725947	-0.799235208768913	-0.788725824133348	-0.775961632375841	-0.812726383628267	-0.802848598932727	-0.818369394038323	-0.782090801962967	-0.707304984181451
KEGG_TYPE_II_DIABETES_MELLITUS	-0.157562526787412	-0.300617435348782	-0.205620662663591	-0.0488911520845899	0.0395186226237468	0.0904521386803478	-0.0844322254844885	-0.133895927346535	-0.100497600153122	-0.121447540572187	-0.301269825782336	-0.148010789926562	0.163160645638067	0.0560542780876925	-0.0139864788742687	-0.334747608248791	-0.23544694366559	0.035963280082485	-0.216793460033996	0.303228093073506	0.176291122313097	-0.244701481506169	-0.187730227802854	-0.243634250703584	0.384946786452097	-0.0899328355349413	0.204925292808234	0.0444621607398997	0.00147960210992426	-0.120374752044106	-0.0862222845641721	-0.360875298785067	0.0944101574458867	-0.0376668708709145	-0.204789664769343	-0.158872223652123	-0.187044205634174	0.0931772789748915	-0.0113542114730515	0.273681089118231	-0.231044582676541	0.163634179781972	-0.0787260756488895	0.237872505662044	0.110421333759496	-0.0728507099688056	-0.0190155243591332	-0.186006285097087	0.283099743899011
KEGG_TYROSINE_METABOLISM	-0.0970330801549145	-0.0801016904974857	0.0831275013467145	-0.292763123407975	0.0774982932315514	0.182798092017211	-0.00257332644780642	0.436611035224234	-0.0878447066742249	0.303662132386134	0.361349497994489	-0.243456951733693	0.430563126075838	0.115187634122517	-0.388095216691638	-0.0892299455819899	-0.122978360433117	0.366315554368089	-0.107332076230749	0.192050483998815	0.222243953297677	0.267227803343494	0.240060449075854	0.259921490540473	0.0502435226078048	0.0790405280154158	-0.0407335860785479	0.0291758285324534	0.0102684506767466	-0.141046149302427	-0.149978543155258	-0.0327736513296308	0.109683062102402	0.188326129941346	-0.188902926764253	0.246781460268261	-0.140517904033528	-0.210879454793936	-0.192557940141657	0.232579104553163	0.0503763564029524	0.0936618603945013	-0.275402152690888	-0.229582850462197	0.267707111388331	-0.450383661640681	-0.176890324070071	-0.151193476936959	-0.42835980896605
KEGG_UBIQUITIN_MEDIATED_PROTEOLYSIS	-0.0725815901133891	-0.0130860432508557	0.0191502538466298	-0.0198862926589787	-0.165073116754725	-0.100994246234633	0.165785823633356	0.0276718705053352	0.206982958190361	-0.115912015479529	-0.00166253257811727	0.0189923894843209	-0.158793450805131	-0.302962606039611	0.213469261384833	0.175890397074546	0.0430964610322507	-0.220840291684796	-0.0281048307260041	-0.281948682367889	-0.380994185898354	-0.161814914946974	-0.291611004924407	0.167455298680616	-0.385600882083323	0.197656998610516	-0.156422367938166	-0.187287559599214	0.092860247084874	0.271521565140967	0.112217865629233	0.128556596374304	0.177549857884132	-0.286126533884272	0.020430066416163	-0.359349846146491	0.0146773555551978	-0.0207374861058092	0.267908143160143	-0.252257842109906	-0.173954264931945	-0.0927061897479715	0.1918528024715	0.157361944815391	-0.256232987154638	0.109358877839327	0.0993800556079398	-0.0252666684708664	0.134796158041546
KEGG_VALINE_LEUCINE_AND_ISOLEUCINE_BIOSYNTHESIS	-0.637223613152804	0.303037024085918	-0.00640728858931344	-0.1174421663791	-0.485752379770184	-0.149443430032449	-0.448536035053844	-0.225827062467518	-0.534226209425047	-0.192225779345285	-0.645645306192488	-0.635437274882633	-0.803039589385213	-0.468660614373376	-0.582615833464515	-0.348194753567786	-0.635318630831153	-0.590044183342953	-0.0814189541523978	-0.770178959940833	-0.737624371797874	-0.618394643204842	-0.395160697762659	-0.282398602516509	-0.720910234358809	-0.586346804414219	-0.638695881781431	-0.310971091013699	-0.186322253808653	-0.539947805796385	-0.200514696261046	-0.304504886773867	-0.658517908806813	-0.453338286281802	-0.410335802557061	-0.507862625355821	-0.104352784849666	-0.161059122688702	-0.49382512786893	-0.0722962952477439	-0.0847586346704572	-0.453818183052099	-0.475324705304777	-0.479946025061686	-0.486538708806111	-0.556873241903726	-0.270035123232733	-0.244638010456483	-0.633514289910611
KEGG_VALINE_LEUCINE_AND_ISOLEUCINE_DEGRADATION	-0.0799235705901641	-0.323347170383216	-0.0516422670870592	0.132560809862249	-0.152375498585137	0.176487933697268	-0.295276387559276	0.0453619468163575	-0.160051675969586	0.508644648325933	0.381334201204658	-0.0272288981080818	0.149657402285365	0.0132430838534825	-0.252314582521457	0.207456615187533	-0.415644561350016	-0.117555318006359	0.309478205891915	0.146912503562893	-0.394693180296575	-0.0109984648033553	-0.23081290510932	-0.0311671762635872	0.035004034876107	0.281280716524141	-0.0318287719607782	-0.266039919112965	-0.377834081914235	-0.129687682305439	-0.374648569179443	0.148648138836881	0.314009426051437	0.144682515411165	0.406014677259223	0.0896569808408074	0.312176756433379	-0.0726714132859335	0.114320863359361	-0.451610059204032	0.0238276442979497	0.416501968735044	-0.116003343064617	-0.259756188145894	-0.239551551093177	-0.378654119611523	-0.449126994429837	0.0277132534493095	-0.351368792372208
KEGG_VASCULAR_SMOOTH_MUSCLE_CONTRACTION	-0.121505276172641	-0.185773152083544	-0.172278057767323	0.128691557079121	-0.15520438768446	0.0428434309511072	-0.124909971860371	-0.327641757724826	-0.056177938668454	0.275564079056812	-0.242754270064015	0.24099648477596	-0.0122896717764747	0.159372508890019	0.243775307404562	-0.292768224846124	-0.305049431109638	0.0226358572865832	-0.195955890883228	0.124767335955817	0.0190482663589197	-0.192958586559863	-0.374235188581565	-0.452368095906466	0.130797066712079	0.243329335105434	0.270013122779393	-0.222036158738622	-0.198609954928348	-0.14734557677696	-0.177874726461777	-0.189406231067877	0.11132403472128	0.271036363402627	0.0986354541653191	0.0486855671481157	0.0125925460825216	0.145478983066	0.104906782581686	-0.3567088419459	-0.190139612968181	0.223797761231639	-0.136694599725032	0.251448271375216	0.157781659672802	-0.21198911428249	-0.279660187841097	0.315946271036618	-0.115346680241115
KEGG_VASOPRESSIN_REGULATED_WATER_REABSORPTION	-0.227761736774226	-0.06439567974481	0.0118982934996722	-0.240435579823373	-0.181107294471049	0.041295534320642	0.134221281593023	-0.198280631472271	0.14819932125453	0.0198721271768734	0.14860945015759	-0.0850594186446031	-0.173894984114924	-0.424554054046156	-0.0198008339160761	-0.264619269414276	0.0183869412208625	-0.410085471770096	-0.251477995187608	0.0450215411940264	-0.0110502970121303	-0.246613608015907	-0.222641368477821	-0.305584779668071	-0.198385908954162	0.0733505113976506	0.0979990566235073	-0.322702389356029	-0.214442673943581	0.235752202716438	0.0338458763459604	0.0490895741729336	0.176225789719828	0.203708016774139	-0.161631295068564	-0.336208821523385	-0.272401948091598	-0.0106432254329412	-0.147334992206011	-0.345658720954969	-0.175474928778656	0.00212880706155644	0.206779361903156	0.0922379160587136	0.00545812537063786	0.252285854223472	-0.175773148224642	-0.197879946979	-0.0101427117891346
KEGG_VEGF_SIGNALING_PATHWAY	-0.0978436763807082	-0.15028039065935	-0.237537606309498	0.171088603663565	0.0661384623119208	-0.0233620985238981	-0.0347514918915217	-0.201847877394187	-0.1582762996915	-0.0678026739734878	-0.278494712587134	0.188468599215649	-0.204953717100464	-0.0231113702899159	0.0132613744551957	-0.21898118077017	-0.0630565732703686	-0.264441370733481	-0.14368725076628	0.0981138372543835	0.0909769560244537	-0.132900254721551	-0.169591517854644	-0.315805003167924	0.0788320015263306	0.030417330696255	0.1105802475993	0.000765079914095357	-0.0898282193801684	-0.203939640414245	-0.000964613656061541	-0.365858781608673	0.0701831380100733	0.167363324651165	-0.233285464153142	0.0346935041049705	-0.137261133630054	0.156143539916667	0.00351301219975772	-0.172682530210227	-0.292462660209444	-0.0290531524720341	0.0634721817534432	0.244277051326663	0.0985145125401256	0.0573875163701141	-0.0916662485775035	0.0795181064730698	0.197862990629987
KEGG_VIBRIO_CHOLERAE_INFECTION	0.0348253830097642	-0.0934789405329833	0.0904585349648161	-0.267455466131539	-0.15420571142913	-0.0546205605311072	-0.0682209200803564	0.202026240894758	-0.0735766635439703	0.372068621094795	-0.344996224406146	-0.149645007012762	-0.0273656469737938	-0.091692792024168	-0.34239443742051	-0.25363307784798	-0.367011325780854	-0.0228090869680238	-0.0592998014493316	0.263538245379976	0.0408639780213329	0.012579036996996	-0.258241430270911	-0.088504195637596	-0.158510708937657	0.419326669658698	-0.163607452978519	-0.370676466818501	-0.361101860914483	0.128168313292199	-0.401239177860191	0.0530910186703948	0.042283516249929	0.191670295644131	0.00485414423699862	-0.281091187299741	-0.307488397377954	-0.153066091344955	-0.323229585602123	-0.0517719410314416	-0.0111237033911237	0.0344161753397523	0.103311652233217	0.0561820605710547	0.376481288069604	0.0984120929030253	0.106032824189179	-0.177494414354346	-0.0889432662193241
KEGG_VIRAL_MYOCARDITIS	-0.648747244168288	-0.607499570722745	-0.496685170128869	-0.653864325518065	-0.562153079510986	-0.500310249224833	-0.568987211316591	-0.644931055248804	-0.631732467708348	-0.711997901790076	-0.654057492098361	-0.623707791313082	-0.713392801595861	-0.637249535639002	-0.710524472860471	-0.594818521849534	-0.641666597022221	-0.668196442456267	-0.616046552785321	-0.651000230614491	-0.701861242992224	-0.655107406432792	-0.677058141932061	-0.638798250058454	-0.549655118060528	-0.707429500766764	-0.588292573989234	-0.602909468302218	-0.642936866804127	-0.693726372529797	-0.507999910204102	-0.703085814604716	-0.590281324629131	-0.667125713391211	-0.606487377124425	-0.596393614741582	-0.698779442006121	-0.569517974042061	-0.696287731843313	-0.670592524111649	-0.581777723990635	-0.602943250520379	-0.649632157820474	-0.636700427306578	-0.694672108276345	-0.639230182761769	-0.670598169285169	-0.6487449292939	-0.577706832706375
KEGG_WNT_SIGNALING_PATHWAY	-0.108522713620707	-0.168486532940002	-0.0821161041840352	0.0819672556110717	-0.192325685908473	0.0880762079778954	0.162294598705746	-0.0475226855942876	-0.132156762326664	-0.141624103755517	-0.0642104610670801	0.199092603756582	0.113946441415105	-0.0539703349731466	0.163440940091026	-0.253092924383912	-0.0566853972730099	-0.112673279628852	-0.133999400949957	-0.121503949952417	0.0525259018423583	-0.187692077207074	-0.205398247876098	-0.297827975463164	0.00811790244754371	-0.163659133948628	0.0290290009093734	-0.0423441547696759	-0.104628667322019	-0.0115078114921337	0.0444777362549259	-0.256700160813065	-0.0484637691882441	-0.110669309374293	-0.188355119774891	-0.0457099665780463	-0.186143663127324	0.119492723997765	-0.00253427963453849	-0.0699082723081561	-0.109471190339588	0.142718342730448	-0.0867778928352318	0.329045676105321	-0.122113106616483	0.200813147664407	-0.00405200967342262	0.0715615385223375	0.0202453249151984
[truncated: 2 more columns]
