# Supplementary material for: Identification of hub glutamine metabolism-associated genes and immune characteristics in pre-eclampsia
Source: PLoS One. 2024 May 8;19(5):e0303471. doi: 10.1371/journal.pone.0303471 (PMC11078374; doi:10.1371/journal.pone.0303471)
Supplement: S1 Dataset — (ZIP) [file pone.0303471.s003.zip › minimal data set/GSVA_Hallmark_enrichment_results.csv]

geneset	GSM2548599	GSM2548600	GSM2548601	GSM2548602	GSM2548603	GSM2548604	GSM2548605	GSM5641743	GSM5641744	GSM5641745	GSM5641746	GSM5641747	GSM5641748	GSM5641749	GSM5641750	GSM5641751	GSM5641752	GSM5641753	GSM5641754	GSM5641755	GSM5641756	GSM5641757	GSM5641758	GSM5641759	GSM5641760	GSM5641761	GSM5641762	GSM5641763	GSM5641764	GSM5641765	GSM5641766	GSM5641767	GSM5641768	GSM5641769	GSM5641770	GSM5641771	GSM5641772	GSM5641773	GSM5641774	GSM5641775	GSM5641776	GSM5641777	GSM5641778	GSM5641779	GSM5641780	GSM5641781	GSM5641782	GSM5641783	GSM5641784
HALLMARK_ADIPOGENESIS	-0.191534895191057	-0.147426549957	0.01487801545209	0.0248764881372957	-0.132409423072839	0.120992687199922	0.0338335964164528	0.113464474505072	-0.164374352567939	0.299869565768417	0.0642615642423244	-0.104922048489874	0.0927691398989202	-0.034050139969881	-0.366200475176482	-0.076352861602556	-0.242740588029801	0.0559341840188702	0.179815367232563	-0.00969418970378136	0.0854738242797667	0.088520106315809	-3.62102944973797e-05	0.187466541220453	-0.311153841439563	0.158383028114191	-0.0486654890113078	-0.235053299227767	-0.106069510692608	0.12057667573229	-0.266659987908957	0.145762788670937	0.127853928249964	-0.0426945542622409	-0.123768488355921	0.0522173223258434	-0.206931124227269	-0.246795728909037	-0.00532669263589197	-0.113739677336656	0.129975538033585	0.132261206298214	0.0560501797911828	-0.0203797839101445	0.196978244831845	-0.142884827907229	0.0282275797785546	-0.190525308883798	-0.237818035927941
HALLMARK_ALLOGRAFT_REJECTION	-0.45064521015821	-0.617557696076168	-0.445708852705791	-0.541609825061829	-0.119632931759446	-0.222097237245753	-0.400254659379084	-0.440932448433867	-0.395300978198942	-0.506470195176869	-0.296174836970703	-0.354060383248269	-0.366060438032524	-0.31646963887564	-0.509986196767937	-0.296465075312681	-0.414639788605946	-0.432966787643411	-0.294914413178876	-0.395793972447405	-0.35534643518756	-0.436933279001655	-0.308668264835439	-0.423787674899515	-0.156885584790005	-0.531705255787937	-0.213987965068081	-0.301316343798713	-0.479657039708151	-0.483977086833038	-0.309861628104542	-0.518598231409575	-0.327970400778518	-0.230517295954829	-0.415944029204982	-0.364355334748439	-0.575190169950108	-0.090787975686102	-0.419325771096651	-0.260075079008859	-0.354547922420885	-0.382021848807198	-0.346193801249598	-0.378051240308558	-0.39972622008344	-0.212503563038092	-0.397419167593657	-0.512589231472574	-0.0932514498865921
HALLMARK_ANDROGEN_RESPONSE	-0.186098514815057	-0.183883738238859	-0.257997222619262	-0.197809409001529	0.0498419827559033	0.124406876827055	0.225405310387918	0.241889997874547	0.116700335079783	0.0227730668003968	0.0784916663303848	-0.136226424853885	-0.212083673030736	0.125882310099731	-0.123259838751629	-0.248612823007588	-0.10911523157151	-0.133938066585036	0.248923787514521	-0.0482977891288771	0.0140028720511345	-0.342938272067773	-0.0017444757237387	0.0701880205156027	-0.291535124980228	0.106809471049397	0.162473028984983	-0.153108622011641	0.0193264929502306	0.201197880805803	0.162702156086295	0.0689576872068427	-0.183992700430576	-0.21556059007963	-0.152180057163273	-0.136244756537602	-0.337454960199334	-0.346145326699857	0.187125216565459	-0.0374159342418722	0.0376677970632137	0.232520306438473	-0.153759429905103	0.156356275762533	0.0433583225631438	0.310415419872419	0.352656564895022	-0.252581713783869	0.175955819807387
HALLMARK_ANGIOGENESIS	-0.284810749303707	-0.370737311854753	-0.535240863803663	-0.242765158215708	0.349809053956061	0.401180046645719	0.345327364938839	-0.10298764929329	-0.0580017829243363	0.127764966547467	-0.114328140612169	0.310367291689719	0.261119064231982	0.459004055419537	-0.00445195209150534	-0.426738832239647	-0.0889480004208243	-0.12515627748355	0.110996497709734	0.138511812064612	0.188779182715381	-0.0404375138363628	-0.279159862585017	-0.373851671418961	0.447501668459494	-0.0547151051482903	0.52064797489883	0.0652806450897251	-0.502962691701296	-0.109789704063858	-0.0240685752462928	-0.0403084101906366	-0.462350594679877	0.331536196277622	-0.45755031852568	0.22160026247499	0.0900610380383104	0.0783290048460403	-0.323495610176747	-0.00835723275497019	0.174850403880315	0.197144723177615	-0.156105126921465	0.403880954373355	0.30541651507664	0.425176510726644	-0.189005633802916	0.0100978377356493	0.0837289039978847
HALLMARK_APICAL_JUNCTION	-0.213385529431222	-0.0237514950478443	-0.213132776091232	-0.17940007032142	-0.0393376760692934	-0.164543616784955	-0.144590089198201	-0.382383512664111	-0.0731198283217645	-0.103855417410921	-0.206523958347137	0.021725982390332	-0.152648040458843	0.0628383706687082	-0.210689782721438	-0.119535447923538	-0.108256748860982	-0.119610808305955	-0.249767244408209	-0.0700495330744234	0.0841474842169162	-0.160632847863053	-0.103635397400764	-0.393298781823587	0.0163846084892668	-0.0860649546087255	0.12205600808693	-0.0658509666105856	-0.131783289941834	-0.130045404693483	-0.0815114911010811	-0.104232499500498	-0.20710207789684	0.137607565293456	-0.29305061589543	-0.0606790523117845	-0.298542203694645	-0.122065535057569	-0.275280426206167	-0.166803333495194	-0.0273565451649113	0.114845951096669	-0.232204507321444	-0.00842259236702661	-0.0397866421723772	0.0580612230570758	-0.122938877603559	-0.0119963414521272	0.049332213060125
HALLMARK_APICAL_SURFACE	0.0111446915804213	-0.101373629687514	-0.16768933111539	-0.0418355982000316	0.0151676909120658	0.0467951648586239	0.0265075604564556	-0.177134449204036	-0.0469669482673979	0.140204863035227	-0.110301663421893	-0.190532868880805	0.246173554987392	0.0666749219675395	-0.163221952641995	-0.315963154054951	-0.0713957025292311	-0.010826225679178	-0.0707881697657213	0.320132877186366	0.290989403172527	0.0931016897768797	0.249457574533611	-0.440311779796025	0.28151600737885	-0.280227702833586	0.127270760514865	-0.204298878795111	-0.241855167510845	-0.418492911691173	-0.369289021270285	0.0231780509784868	-0.000735794391741484	0.0599070767230286	-0.237439775826933	-0.11326147671366	-0.264208209978215	0.194894405725208	-0.33876189073742	-0.103484900218083	0.259696153272647	0.20904670843833	-0.0485740927482336	0.311527405519991	-0.0989464158965952	0.287685118068615	-0.308278387996308	-0.338168210065129	0.0806153138377464
HALLMARK_APOPTOSIS	-0.41945522589305	-0.410161825196955	-0.216471170278485	-0.333849737246248	0.151907272286089	0.11526150458928	0.0896727146035196	-0.249485174276984	-0.14820351569812	-0.109635726150152	0.0158620129851354	-0.077354799320893	-0.0214543154712879	-0.115781608153465	-0.379687346010074	-0.154661356617571	-0.184180372443864	-0.103758634871974	0.0258066026043351	-0.0808815195214947	0.0288163495198818	-0.110691657810773	-0.187432851963381	-0.189433716354873	-0.0311914524702407	-0.192369888295245	-0.119565172840314	-0.179398934977903	-0.178895125096638	-0.00732325597226852	-0.0722975998787716	-0.198568780686664	-0.108846593749261	0.0943644520345483	-0.190886551642401	-0.148481100849797	-0.368457632430679	0.0246181286523697	-0.254116288898419	-0.139335680276209	0.0411631854885615	0.00717926269212382	0.0279367794333961	0.0517815999693106	0.0211688729774914	0.0106529386211993	-0.0208889239502922	-0.163302331063172	0.262579783879149
HALLMARK_BILE_ACID_METABOLISM	0.0605612761114987	-0.142861629806937	-0.319275479207959	0.00184813938063066	0.279575326618643	-0.0415460952525287	-0.133466077739681	-0.106081371420014	-0.194516828999377	0.0102314749477831	0.149585929056249	-0.191364948961431	0.214993152643692	0.158933286337839	-0.206603211579407	0.122895070641409	-0.0657149667632984	0.0513626399381542	0.347952981265398	0.142863157846135	0.0374731817197139	0.035102079982014	0.00482304618404245	-0.226853918753993	0.253946118269777	0.0548252168523092	0.128375339176713	-0.215369498469029	-0.148846917112352	-0.057534891313923	-0.21693607521462	-0.0736744776524062	-0.150088467052409	0.0019485368145645	0.0115061462195679	0.223561213443399	-0.0101623637595135	0.067111672911687	-0.0659846456021419	-0.145750499927042	0.0124950283283354	0.280546012769358	-0.231061696380085	0.00721360991250486	0.0284124426551926	-0.206800687242914	0.000375968454468467	-0.00279827496024304	0.056476682493743
HALLMARK_CHOLESTEROL_HOMEOSTASIS	-0.244576267986223	-0.114759733809606	-0.184998593217836	-0.220456975855953	0.233695514467309	0.0831377640290899	0.0479423193640136	-0.200254920956401	-0.0688975569312419	0.115994412222538	-0.0762752820269582	-0.15886350605428	0.129077922667354	0.187761548537981	-0.439480951012899	-0.0602202877145231	-0.267330887732733	0.0207616425313815	0.150241747958487	0.112329241175761	0.195934374123682	0.146750941510997	0.174713889051712	-0.348312093867804	0.0925682072730124	0.0376861226476941	0.116313947820597	-0.414868496279221	-0.146993555007886	0.151690108870219	-0.354410322970761	0.149590452580599	-0.0497595148867565	0.0666260542271484	-0.0274670154135022	0.0445399787853934	-0.1961257260057	-0.0806617875527932	-0.0498162489222928	0.0132472705375149	0.0115960944332993	0.253037141617921	-0.129621430707787	0.183515795726046	0.0639077477173314	-0.105494256066501	-0.115820406461123	-0.161657522896374	0.0575038560443459
HALLMARK_COAGULATION	-0.422444528483308	-0.34668328944764	-0.331835443963038	-0.462539517782394	0.00907539080528205	0.135252563740994	0.17038931554739	-0.0445870917521845	-0.130434022283853	-0.0920960882334606	-0.226662986041768	-0.130601950859407	-0.141474016780826	0.162275462874394	-0.390896125559101	-0.301602053517609	-0.288818932308601	-0.0623497617106658	0.0764081720108042	0.0364750900929222	0.212779231018451	0.0231443501402443	-0.062452313431115	-0.290890046289845	-0.00886401114801438	-0.235466524478859	-0.0166747203878939	-0.112786825792968	-0.315347502156991	-0.253948525559755	-0.0734426916938152	-0.310927636212705	-0.198552531440577	0.0421085609386292	-0.208284452475958	0.0380329111232508	-0.389883063896335	-0.130107361903154	-0.408665179862693	0.0468596713410596	0.115390309773075	-0.0328683487074456	-0.278981025823045	-0.0894759143560159	0.20683320386747	-0.0669067337663679	-0.0691268928985286	-0.295264517299903	0.0534148766785181
HALLMARK_COMPLEMENT	-0.365688262237356	-0.372357025097488	-0.326802390297594	-0.391096718146806	0.128953430608972	-0.0331454348320846	-0.165706165392699	-0.0742630990898541	-0.161145964843079	-0.205455915053653	0.0174096856923949	-0.251414336752775	-0.201440624497814	-0.0404535777878955	-0.341989664495404	-0.138475347395838	-0.169426964251	-0.113180382014479	-0.0152487146029177	-0.0536280124541302	0.0587698576719305	-0.112917851884387	-0.234977869913941	-0.3051601998966	0.11113812632284	-0.0883872898567115	-0.00366554478761927	-0.208182201659078	-0.194853023587574	-0.296638043046171	-0.106940521501968	-0.180118549136877	-0.168520805946086	0.0794194287148277	-0.162176168987259	-0.0967539708989291	-0.422297339645101	0.0916454274916145	-0.229468490728899	-0.0439794859643611	-0.0314150676972401	-0.0113316273206059	-0.133364981125573	-0.0811403728106337	-0.0554025019614109	0.0937187453617874	-0.0997583391177991	-0.343850598580521	0.149784856275723
HALLMARK_DNA_REPAIR	-0.204923323354518	-0.136387688752782	-0.0705333521404612	0.0518139761751445	-0.0476137310564079	-0.0795440839372132	0.0501191668099754	0.0494056358211804	-0.0619879266579021	0.241326841211402	-0.195489125249909	0.17565618572208	-0.0348094879580529	-0.043154219475465	-0.324945431920919	0.105106310519979	-0.410619033928232	-0.160249488784988	-0.0108883704546716	-0.230367838834907	-0.30381407039045	-0.0325262131234672	0.0011599645542318	0.127524469092101	-0.399175005558073	0.0975109539313421	-0.113619844099831	-0.194165554342451	-0.259961643719474	0.137164335840207	-0.109118070705917	0.244997454747995	0.052963169406768	-0.196387817709574	0.107396175210962	-0.350956789922982	-0.166331875179186	-0.246478156475968	-0.173717062314742	-0.137392171192989	0.0556846017824921	-0.0139181091794898	0.135920204464918	-0.032482021469236	0.0879641614523669	-0.289827300645062	-0.0658175514268712	-0.213911800726633	-0.205067159007997
HALLMARK_E2F_TARGETS	-0.0819131911234302	-0.289995395039734	-0.103731838328669	0.27066302604492	-0.17256173075497	-0.371174344300391	-0.00709719432790264	-0.32160757792262	-0.186446368744581	0.0414676289719222	0.30182462004552	0.213329294522399	0.100070490032417	0.12444848693541	-0.126652901707241	-0.363676032555236	-0.38597215015362	-0.327576602804777	0.404833051556003	-0.480388604905537	-0.476057730880847	0.138888509941364	0.120487474856981	-0.0757844640795961	-0.112148324850055	-0.172876258387293	-0.167630076210904	-0.418731511704303	-0.51720037953509	0.311586929477705	-0.2732441463375	0.452913908519383	0.229998706724165	-0.581934002851125	0.233176827647445	-0.574806771157324	0.187162086318367	-0.233623022108095	-0.0690902372567019	-0.376120526646295	0.257932743153594	0.249416352377611	-0.0423266921075337	0.193547896520974	-0.270407805466329	0.00616692561778136	-0.250916552983503	-0.168472495550173	-0.230785556072217
HALLMARK_EPITHELIAL_MESENCHYMAL_TRANSITION	-0.346110809665252	-0.265858211335527	-0.49371354204486	-0.456862818793747	0.394994368481235	0.375560903854989	0.256638280739634	-0.258310207927832	-0.167591592282689	0.0464412733092508	0.0371419692711639	0.183997789734838	0.154160241083371	0.501733774458165	-0.234867788998683	-0.17250748570262	-0.00757993565443216	-0.0352157379456374	-0.0193355118249911	0.2384769585256	0.305099138470981	-0.14612790077766	-0.164783550542215	-0.300173651415139	0.371144580797933	-0.0351912069740455	0.3733234189882	0.291556597276545	-0.329924729165494	-0.315999895882679	0.0749289944145381	-0.190338045819269	-0.349853238614924	0.494931835569997	-0.335541622160473	0.226688874405964	-0.161435922149788	-0.164578878758649	-0.447045187540709	0.241022467548478	0.32611877309099	0.342990819283895	-0.335253440874243	-0.0400082493080751	0.322776517492894	0.322192413094518	0.0561758274321406	-0.0947802894383082	0.147183986866343
HALLMARK_ESTROGEN_RESPONSE_EARLY	-0.166290232197404	-0.12610541619482	-0.165112272887255	-0.255843841807638	-0.0947302755239431	0.196139026822947	0.175310672720253	-0.13572665886797	-0.199534071617977	-0.0666284672593522	-0.155274668426544	-0.276130763502913	-0.0630757144522288	0.0787031997246578	-0.328722728394999	-0.331612165634537	0.0661031291999054	-0.0503797118966121	0.199811670190458	0.0641900381984543	0.30954568592144	0.237902613576103	0.272599050466586	-0.14776493415379	0.0979035168484088	-0.0033954422852718	-0.097962838135487	-0.0226193658687092	0.131505334634527	-0.0739609590710468	-0.217471904271914	-0.0270803958256277	-0.248364230857532	-0.15150631525265	-0.240181798757171	0.0399801361306175	-0.403136875562235	-0.230915475333275	-0.23851440718461	0.0711760970403485	0.16836702290376	0.052648921969402	0.0071389848767863	0.232188338270378	0.173190501085407	0.00044567396372136	0.0950688493814423	-0.278254070885098	0.019917470801798
HALLMARK_ESTROGEN_RESPONSE_LATE	-0.158393540146102	-0.123916036175741	-0.162029994930977	-0.211398922354034	-0.0228441410523274	0.082349918849969	0.0342975380227581	-0.198113848921283	-0.217488412128541	0.0533939155657849	-0.0214305103643779	-0.147543041329784	0.0756540612444292	0.0935614852598083	-0.359513185402963	-0.328638952621857	-0.115955799173165	-0.0527185535146803	0.272524908573997	0.0700337860274222	0.244759749167114	0.254623170820502	0.247290747445828	-0.241023913763318	0.152060372049225	0.0108173329206848	-0.0510531253635519	-0.0897596465486948	-0.0483021322880876	-0.0475000849726237	-0.303495311589823	0.0952308779001069	-0.212965006999691	-0.284366080734649	-0.176466333972249	-0.0284483996187332	-0.329426748678346	-0.177219737243399	-0.263130072621831	-0.0360825582254225	0.219862886773012	0.129733477055718	-0.0715096915828068	0.206361436957711	0.0919452559330315	-0.0842436937221565	-0.0220460563961825	-0.250179591987214	-0.0183859344361501
HALLMARK_FATTY_ACID_METABOLISM	-0.203443530399059	-0.172028529245352	-0.110024449230249	-0.0188721378641191	0.087273657924354	0.154185848511662	-0.0803007195613196	-0.0231518860518249	-0.0354345064474206	0.323156518314355	0.232455260937792	-0.0976797158588941	0.280564067456798	0.0754502044564229	-0.317272124811902	0.149947398802776	-0.311073517473655	-0.0226944653075078	0.240691342842107	-0.0410432705127828	-0.0924094015172335	-0.0338271801485915	-0.0831679114550445	-0.0487477792444329	-0.0117440953743582	0.227606695264849	0.0859309859153472	-0.299681613230101	-0.218606482360409	-0.0379365983318994	-0.320399592524576	0.156940422928356	0.0403493734078925	-0.0297893362706255	0.209665417887964	-0.0286238342203411	0.087511733230344	-0.161745259057382	0.035686986457539	-0.231559171364841	0.0512910906899188	0.117877308709075	-0.0712850400197202	-0.0305155944748507	-0.0221356175620489	-0.140177627989841	-0.216424837216348	-0.0197483144713061	-0.0335332256246511
HALLMARK_G2M_CHECKPOINT	-0.0763328427944308	-0.250275992062237	-0.0628175376972074	0.268980739865682	-0.0931467305778124	-0.258475443121709	0.00637423654223677	-0.281032341924676	-0.100952631555449	-0.0217481501721237	0.37914819294076	0.285324008661391	0.19425756443934	0.124346624486504	0.136735341284247	-0.334598434235879	-0.206647024047691	-0.327477724565266	0.393147939532479	-0.414449105082283	-0.444737417715733	0.131105530203366	0.108419767973509	-0.233651010558918	-0.0894642285366551	-0.0811299586960887	0.010781217462071	-0.291397256525588	-0.367018126410061	0.422441811881885	-0.201305000836505	0.523660641180681	0.195259623220211	-0.552661549417706	0.233044407023693	-0.541637852204442	0.272176465468651	-0.12280861046758	0.161357389817369	-0.303804191238903	0.335970154057998	0.224531597427832	-0.0483768616584562	0.259654759243352	-0.276537902202242	0.149395142275471	-0.130878618283254	0.0228490282319589	-0.0453491144215963
HALLMARK_GLYCOLYSIS	-0.399492700180117	-0.0682006780026553	-0.3810873717779	-0.309482417102742	0.301444850334281	-0.0103536665312896	0.153928043468567	-0.126357633346807	-0.114587889496207	0.15815244010056	-0.143882930465015	0.0083134230783147	0.108267223889662	0.165825422023504	-0.385632451329348	-0.249622547324873	-0.14049165255949	-0.189412816842408	0.248495142812514	0.165590540870178	0.0986455300746669	-0.0268965156745718	0.0944087157564937	-0.0830259397657638	-0.0139026422094638	-0.162062809099183	0.024985855364426	0.102133794613938	-0.191799610819216	-0.122853438585116	-0.107280392942976	-0.0675702501301403	-0.178441532279801	-0.0808531976266462	-0.0427809398476103	-0.124445314903849	-0.34381627552813	-0.234636491942732	-0.316811235888155	-0.0577683068155655	0.1959800604224	-0.013073715923322	-0.044535576989716	0.151464221960405	0.179239470561694	0.153712566920476	-0.0241829322247378	-0.301510791887321	0.193818404742168
HALLMARK_HEDGEHOG_SIGNALING	-0.0525988054853575	-0.0508531781998784	-0.26074540213894	0.306894337961243	0.0621770579096967	0.0698514194554383	-0.190409719128518	-0.0319339364569835	0.162022593454765	-0.0409575558661228	0.0978430840352098	0.0938283718466239	-0.0266953046534401	0.123648277483591	0.178784272992433	-0.222745922317844	0.196120645238354	-0.0487606361995508	-0.127907574201853	0.115140670102146	0.261791827734847	0.0397575071895278	-0.0454266897872465	-0.416899625958506	0.176021960820021	-0.0329852575351661	-0.359852915173151	-0.0183668885877994	0.0840927941410091	-0.196892182577134	-0.285709281463473	0.10131010032406	0.146338743008807	-0.142184791962536	-0.176485025113581	0.112624416543432	-0.168903371610481	0.0141026965068749	0.0559606871458397	0.0490591142670442	0.163734727248007	0.40746324812892	-0.135198490136092	0.359010402716768	-0.0873868682838159	0.278965603416134	-0.0970312088685734	0.170786809372878	-0.0843597313873804
HALLMARK_HEME_METABOLISM	0.0317764236679963	-0.0772093207494899	-0.109514915344798	-0.0172297970604177	0.128477768066417	-0.101024195506103	-0.0745579429296944	0.0773116523209163	-0.12968787642205	-0.120259028989842	0.0735016837633919	0.16450709962138	0.11724009473907	0.0957058086105915	-0.256757636261007	-0.227016647768613	0.00114959472266268	-0.0663337285406726	0.0236834682938916	0.13900395063197	-0.10023221978842	-0.225839824580577	-0.0219242474601043	-0.122042717707376	-0.200821142325753	-0.0702239334879118	-0.0364499923238402	-0.0114034980070897	-0.064043033580639	0.165596137639112	0.295734484130843	-0.0834478089459689	-0.180424174995827	-0.241799994264545	0.0763670563656958	0.0388325460044003	-0.353753541497006	-0.0904825308371733	-0.233476881776671	-0.155710199908537	0.214971382446208	-0.167178479309591	-0.248233661495451	0.0262590433314987	0.158757223041886	0.214030606648104	0.0335348522595663	0.169468680779217	0.151041351159791
HALLMARK_HYPOXIA	-0.443758577774712	-0.19664157017666	-0.421225488916343	-0.476647773785365	0.303787765034026	0.190030543240519	0.232200797644361	-0.200486291752718	-0.176382784729337	-0.168052429014898	-0.325480967360719	-0.054512570132139	-0.174945516071069	0.0966818103211321	-0.355000721004247	-0.365603701043097	0.0470729827800674	-0.23707459982872	0.0436770865778065	0.188551224263874	0.241245674777563	-0.0333904564940197	0.211164072623903	-0.0575844595732104	0.0586403932935709	-0.290106370495277	0.166979790643312	0.320055343926604	-0.132088680585015	-0.26849381712099	0.102850891738946	-0.37749268226667	-0.27806310882393	0.0698272118346197	-0.247547205180604	-0.00715981883197056	-0.467818475169223	-0.259353287663027	-0.414316168402397	0.198063696296155	0.150206740171963	-0.0733263652717161	-0.162681786000178	0.182629892010689	0.161487714380161	0.268341550863649	0.215332398171234	-0.352111818837441	0.500500650146463
HALLMARK_IL2_STAT5_SIGNALING	-0.192195116658481	-0.204897599876	-0.170776440624949	-0.271846454763381	0.192487171116037	0.0340989897872372	-0.0725354275184446	-0.108458229297876	-0.151352880388787	-0.172737121133816	-0.063825507948433	-0.149947742126573	0.0656498002743356	-0.0693266767885725	-0.289865972448808	-0.254048770967113	-0.00935945122977516	-0.0716311326107136	0.143596170260983	0.0256657174494995	0.145118993177779	-0.0866101299158475	-0.0128164688268823	-0.195885535175162	0.143418787269577	-0.0903652959344326	0.184215797047287	-0.0822181889556908	-0.0792322162881105	-0.0977439716977662	-0.185469890339004	-0.0775982017157628	-0.153305848516883	0.00314629120444909	-0.315229179872047	0.096375826768203	-0.315135382457138	-0.0246988970719164	-0.25171087606844	0.147165430717996	0.102905355172641	0.0695430750107303	-0.057680987258201	0.197261912829361	-0.139342080705754	0.108621227822553	-0.0523347136873556	-0.279329104525798	0.286771997777851
HALLMARK_IL6_JAK_STAT3_SIGNALING	-0.346487788842736	-0.26202377485821	-0.310744278868043	-0.423604258195987	0.48451705657165	0.0152250638942469	-0.0902805325992365	-0.249496700729427	-0.0303629732132652	-0.197070371096271	-0.00329633101460436	-0.0939611409381258	0.0601061574594566	0.177217192996536	-0.387289730064451	0.0202739821677572	-0.165580670924692	-0.101662230825259	-0.013155487987649	0.109868437807294	0.330105936899041	-0.0696227722952327	-0.00886578573152083	-0.284995816586438	0.28551045055878	0.0990085601647259	0.203689146312591	-0.0825459174928751	-0.244069957474338	-0.216518047804047	-0.203640029495896	-0.164713147995664	-0.120912267304201	0.388565219074953	-0.358733116999979	0.0901154069048206	-0.405395485027617	0.384431078922697	-0.0654940028620734	0.0621730682859367	-0.0959441787423125	0.105030299291987	0.0688170637015046	0.0721172933637904	0.121349015020148	0.219532352316272	0.0234415520007175	-0.213758048941692	0.407382725234836
HALLMARK_INFLAMMATORY_RESPONSE	-0.357426479736344	-0.368827678810901	-0.330270196244039	-0.374508837117339	0.342268689673304	-0.0985458183131327	-0.139759596345019	-0.231731512836919	-0.21474586023582	-0.29251284773597	-0.0430956582226337	-0.182731337254537	0.0728004880837623	0.00960735386203126	-0.456339090316547	-0.155869303918773	-0.0146695399293403	-0.096674210960966	0.0984856236648496	0.0061617676222869	0.326016432101029	-0.0695507488673413	0.0370418708092109	-0.340313519374851	0.157958650967471	-0.337907778397461	0.0712552255399443	-0.00215927666140392	-0.240986561873756	-0.371516772077117	-0.129335426292006	-0.383202481197076	-0.225348982905091	0.190182182464847	-0.322478569531202	0.147951626381203	-0.442172263126264	0.332900010967498	-0.26924198742418	0.094328203619245	-0.0541589591708124	0.0937547523455508	-0.071818093755619	-0.159762678202585	-0.0678635215322622	0.24144555974272	0.0192590280121014	-0.381701569933018	0.386202387053306
HALLMARK_INTERFERON_ALPHA_RESPONSE	-0.499681901785511	-0.692250609343518	-0.261876295846653	-0.602183057615247	0.146626090279578	-0.401795660727436	-0.402819337939243	-0.591706707917839	-0.297346669464883	-0.451883005565583	-0.129101857993798	-0.340937623157972	-0.251316337590759	-0.255214592122159	-0.410833152544554	-0.227785862904163	-0.386019959522519	-0.418679723984133	-0.405819486019453	-0.476166432907639	-0.225608662005958	-0.327773852402785	-0.36887364584262	-0.464135025857475	-0.359873192472153	-0.509366423323491	-0.407422067795608	-0.312941860142753	-0.448733276547394	-0.463391113515105	-0.138406360137828	-0.565803722566504	-0.337901338103408	-0.0922247752706337	-0.370031161630789	-0.570943969354458	-0.490892541182333	-0.0263023218476868	-0.0165953487904299	-0.189734422807042	-0.239990437006947	-0.523498100441482	-0.315241385386878	-0.449688462826792	-0.313417500483853	-0.0885554706384508	-0.140108094228901	-0.374632701996162	0.215635128714567
HALLMARK_INTERFERON_GAMMA_RESPONSE	-0.532213720947823	-0.587195637339897	-0.218804163337043	-0.57419950172526	0.0995804383259719	-0.27065441375372	-0.351592389335684	-0.463557844089217	-0.344720968208957	-0.447480189068217	-0.146670062943127	-0.375582580040622	-0.351694262118477	-0.311670071104848	-0.397981810421226	-0.223101333212029	-0.309625262924399	-0.363480855663999	-0.342192904098609	-0.42267582141703	-0.210209174063766	-0.325905380690101	-0.346045250549134	-0.45707230663816	-0.245673154961883	-0.498894735164007	-0.265269547625402	-0.391315249590056	-0.384612657265177	-0.472681146414818	-0.290577523048146	-0.483048634242811	-0.351687041251202	-0.0813616695204958	-0.372019576182724	-0.427647069720701	-0.482353821300209	-0.0337567092921419	-0.135986255205763	-0.20188472374068	-0.237189435265224	-0.417167061718668	-0.293026836870347	-0.388245148581151	-0.339702618786179	-0.143834477720322	-0.368152651089489	-0.41410759843952	0.162136726039262
HALLMARK_KRAS_SIGNALING_DN	0.0430919426342599	-0.0709678851321181	-0.116864470548788	-0.193352474463272	0.0479328328513479	0.148114434568394	-0.109166421403641	-0.177297464335057	-0.224887868503676	-0.0643709077569847	-0.182132386424638	-0.0377584170135553	0.0108230430282102	0.144982182773064	-0.130824174217129	-0.283839447426368	0.121428459416704	0.122406782500352	-0.122092999592171	0.256438345849405	0.29459398521745	0.188110765369803	0.208970349862762	-0.325524224478045	0.317265587106818	0.00213857965509143	0.031639099662999	0.02846399373916	-0.0910178028129102	-0.104139343264954	-0.170259211376204	-0.0489311819122739	-0.190585960603781	0.188621747712472	-0.294368752477032	0.266413569286482	-0.0193331304107117	0.0893292871275512	-0.234400111259463	0.104930724230474	0.131616084426912	0.192416947065642	-0.155839641864362	-0.217865793756125	0.0892535709679349	-0.0261847705619307	0.0228429601851006	0.053104511175367	-0.0723532870319735
HALLMARK_KRAS_SIGNALING_UP	-0.133751919025226	-0.281036255655601	-0.198567783500724	-0.173147650199485	0.098656746214922	0.0256120986885242	-0.0841567278078749	-0.143751051489076	-0.00667121398673101	-0.263361796091232	0.17370914430674	-0.128915731578786	-0.0394694933058093	0.141130369789719	-0.280939612291151	-0.22542699067101	-0.0170049096456277	0.0239640508152564	0.188575944053327	-0.0762051892351757	0.144280968661397	-0.164520986724805	-0.0965434014856516	-0.285228265936339	0.211155268285875	-0.195302499636662	0.0132347597052589	-0.134988557724748	-0.142586101908681	-0.138765518153624	-0.0982612186002697	-0.206261407649366	-0.138126292711837	0.168112553113217	-0.336804247026388	0.146567749385044	-0.333487916257273	0.141055046191127	-0.195654244195376	0.00904890648960774	-0.0850042869519345	0.123419962689193	-0.103219508748302	-0.104003438906791	-0.0717521964625736	0.062498680878846	0.0833967164092777	-0.133204670728597	0.185143606691498
HALLMARK_MITOTIC_SPINDLE	-0.0615477051121939	-0.221866155787471	-0.055656641465358	0.150260444510244	-0.197919901841776	-0.140030368129877	-0.0449141415003168	-0.359056597458876	0.034267888294173	-0.132005576367259	0.0195434167812437	0.152847018529496	-0.122818914486169	-0.0833017932392742	0.232086751293999	-0.272941508025292	-0.048096867221365	-0.284500163278332	-0.0397449715818115	-0.284181123999192	-0.362626333813167	-0.171720889260403	-0.185835293257545	-0.25891040480619	-0.177220073941067	-0.0903185407405088	-0.0183562550877423	-0.258515944513303	-0.194522387024566	0.112268962742559	0.0480892545274084	0.240872031653741	0.0915435413476792	-0.333964547884605	-0.104452047330978	-0.346657907340387	0.0713832767946737	-0.031332706437349	0.084971419933905	-0.264432700432782	0.0521172402024851	-0.0275096783952102	0.0927157446221453	0.188106876129149	-0.224186544951101	0.227118560878618	-0.179356124602215	0.0206092896447298	0.0812709006294144
HALLMARK_MTORC1_SIGNALING	-0.355288833334907	-0.313250922658607	-0.276450229820994	-0.164343162505505	0.291627956388798	-0.00507133268318358	0.0831048299728025	0.0338594982226338	0.0362621054491524	0.181923481090535	0.0129364008618395	-0.111616093923046	0.0844996555711374	0.0852931699066087	-0.429092552633954	-0.236940686719635	-0.247896142722152	-0.321745085015808	0.328314965946021	-0.0200510614266294	-0.0149486963896617	-0.0856452479094241	0.0624057882813674	0.121522581767098	-0.130772276718428	0.017787204174021	0.0986092930422747	-0.252145559958308	-0.286576333504602	0.184740269635393	-0.25613135961829	0.237943288955637	-0.105793249983295	-0.220245197054156	0.0035706823240883	-0.322637289960918	-0.320655945215126	-0.146334115224848	-0.0340367192418478	-0.000220973240796396	0.0918113436488601	-0.00461978108651728	0.101552900830949	0.161522370511184	0.110350783813549	0.156383482857241	0.0810355662572444	-0.322577204393207	0.0579722867945568
HALLMARK_MYC_TARGETS_V1	-0.414432591320617	-0.305961775624306	-0.183934102426115	0.0272411239240244	-0.151839410469676	-0.0488323257990702	0.103071907808565	0.0146756014078921	-0.00753900285426448	0.146004815855019	0.123196571579929	0.157760330918561	0.128719709725157	-0.130369958034021	-0.453179991629948	-0.0152768376711162	-0.434945610105665	-0.365870111480435	0.140656378863945	-0.521651305791125	-0.371882034923935	-0.376108958820697	-0.266415635662406	0.109047641288623	-0.484325509857494	0.0507347719143811	0.0927865887598182	-0.412611711708252	-0.389041190135405	0.174338765710718	-0.304633179038423	0.204757472321292	0.0143017745161441	-0.41822622881491	-0.0150211421864994	-0.541476391917609	-0.34557489126922	-0.313829486168649	-0.0806547202150193	-0.237271609449495	-0.0728779004848081	0.0124633824827601	0.0968657852254792	0.0690684919126018	-0.157494334007464	-0.145697329024923	-0.0985309796783934	-0.32190620756549	-0.312854368259309
HALLMARK_MYC_TARGETS_V2	-0.441391191280157	-0.161490529593227	-0.282405681779919	0.0781969431971362	0.375075581072222	-0.186941387932146	0.290141619874695	-0.267591286037244	-0.204271696820766	0.537945819594097	-0.0346405297922046	0.56095181603027	0.406402788830924	0.449916689493696	-0.36435432349033	0.0732685977352683	-0.461759106048511	-0.234532456787643	0.0620519848552611	-0.375371844958345	-0.269814854073109	-0.0441440657623123	0.0654211868053131	0.148623221645708	-0.199085454678517	0.230524292898426	0.224937915332167	-0.543108910612252	-0.486009709529263	0.236470718047301	-0.270866454974023	0.372889715040044	0.302623737345367	-0.336526691089529	0.383061612617793	-0.427454878748168	0.0852122286334357	-0.0696654718828831	-0.165272515730018	-0.164424739541728	0.414428360674895	0.195032924428873	0.229788882814348	0.460720368003285	0.170836878559364	-0.107730842590639	-0.325382775550488	-0.0188261466882459	-0.451665643957302
HALLMARK_MYOGENESIS	-0.277650835910555	-0.0246052681157092	-0.248775159346365	-0.304521733338017	0.133524095340775	0.12625330301457	-0.0906832854806638	-0.25507629483773	-0.272321148205943	-0.0452731515766902	-0.219802497048625	0.169199390053548	-0.0440954094111977	0.0912620408790604	-0.16588917236542	-0.197904234731239	-0.100934500519899	0.0804017272238851	-0.286789522600375	0.120561043937488	0.227040555049608	-0.0442383489456337	-0.106129069642594	-0.345895745232312	0.165919978964159	0.0497271118271096	0.0296141180956939	-0.0344347537042768	-0.275969479169233	-0.1790618838405	0.0182231520000802	-0.263455850585098	-0.0193230652612964	0.176429636768629	-0.122137991208678	0.167508617072076	-0.148629904651432	-0.0922812818610475	-0.299332431624002	0.00800493460951718	-0.00684327290654102	0.305064325189398	-0.242721363495711	0.100738868006326	0.15946274909967	-0.0566266735590343	-0.0811546838766601	-0.104578646593823	-0.0372965360568484
HALLMARK_NOTCH_SIGNALING	-0.127056020565756	0.0203875249479016	-0.0566862193140986	0.0820058686301915	-0.128400410995995	0.0164869743255483	-0.282061607918492	-0.141148612452324	0.0767565284318604	-0.133577812425256	-0.112220984434233	-0.0740334791868507	0.0860863271563721	-0.239221891740195	0.150532950092415	-0.295497975848697	-0.109022801961504	-0.0351846214035815	-0.268430511338153	-0.0755539135361482	0.0429832357572948	-0.0104606544450949	-0.0997848889948693	-0.255733421651119	-0.0368117558732062	0.140107792723748	0.0635008861183585	0.218824470437316	0.113380829977809	-0.291304162224123	-0.139666029341985	-0.187980244686039	-0.226997688709227	-0.0813116658935757	-0.112833288653727	-0.265844017431989	-0.181545578036117	-0.181237839908502	0.156759457050694	-0.383375848924972	-0.164432201213877	0.0619213805693693	-0.136853590226552	0.17432856872	-0.231027903456375	0.127436981887377	0.0836825571108095	0.287809183643983	-0.166649791173575
HALLMARK_OXIDATIVE_PHOSPHORYLATION	-0.167781088387404	-0.319217021698837	0.109643226301345	0.173267275095491	-0.257083019633485	-0.00539586442604706	-0.224759926458756	0.14968307951957	-0.275982899419062	0.334174533592832	0.0789709808762918	-0.265457603002882	0.191523059493633	-0.149013587402324	-0.456077276734382	0.16004588813338	-0.481854549090149	0.0317968536420985	0.227577913706036	-0.242506460595775	-0.267768283391358	0.000431935660581848	-0.298689909947926	0.268569141972924	-0.454980633384722	0.311466535089343	-0.252291483229934	-0.492048213103135	-0.239373558931686	0.314706702287448	-0.501101039388348	0.200135891114883	0.0311671130305179	-0.139079179946113	0.114531692092921	-0.234575130550994	-0.119177069251169	-0.446442718760409	0.00234724660220983	-0.385185667580714	0.0894897403673207	0.131183499574266	0.00325579557612854	-0.184832878988538	0.0997790290120558	-0.483367741995221	-0.181618561278713	-0.259642483513574	-0.466658088489543
HALLMARK_P53_PATHWAY	-0.286123567601783	-0.2485044014199	-0.146458502105558	-0.211034335666934	0.15325645791546	-0.00917885289489495	0.056230714858174	-0.280184913092736	-0.206670857411669	-0.103079933927161	-0.180839319874627	0.0896816333218217	-0.211555277514488	-0.192087527637866	-0.330664889450688	-0.0665311127030924	-0.0440264078769495	-0.202849374177045	0.000820429699954023	-0.161951599621143	0.0800746793805734	0.208522181606633	0.0557521926634141	-0.115528736862443	-0.00545956648158369	-0.155201461906807	-0.0932394629475043	-0.0276273585860378	-0.0439306344019585	-0.0419482130315428	-0.130065144768007	-0.216533117355347	0.0595554906894084	-0.15618504698922	-0.0703765357671864	-0.151756831531004	-0.31578786780819	-0.0276347945933725	-0.250639010702508	-0.0937167878174836	0.0738028303599729	0.0129476837845172	0.103989917455289	0.152750674781927	0.0365773393617129	-0.0650545438027857	0.00431262918913425	-0.295877594298021	0.294422020574738
HALLMARK_PANCREAS_BETA_CELLS	0.240782993696838	-0.207241256675836	0.0570478721509725	-0.165799098318011	-0.379878388927223	0.397428630447952	-0.133251398550658	0.432887636003759	0.0299663723119645	0.0295648013813093	-0.0979095389858899	-0.148220887284604	-0.146378193758246	-0.240677861371268	-0.337861059242555	-0.38311007903445	-0.391104351051999	-0.256201484026666	-0.0155367945172527	0.273492304335138	0.314829643408574	-0.334352683959489	-0.202982153697652	0.0947290139744901	-0.0712753792661938	0.193371735317514	-0.121936124775394	0.140831476810103	-0.257572433687929	0.147777347572418	-0.086375625875077	-0.0553421544804878	-0.262706898277094	0.354678748401643	-0.302176483875629	0.0841733168469805	-0.403183960359963	-0.00295838173435997	-0.371889734297338	0.0454002470421552	0.335778242397369	-0.0790282565357845	-0.0472400214319542	-0.0863534653845905	0.116017079442561	0.0171988495216894	0.250212292303451	-0.000318148675205715	-0.183536919730774
HALLMARK_PEROXISOME	-0.10156760296468	-0.194130080372267	-0.205713977224081	-0.0371381846292566	0.131527776185126	-0.0637787322643886	0.0152466173937622	-0.199862625976836	-0.282931758844737	0.255261852786983	0.15707935336146	-0.127771232335016	0.149721984265215	0.21733598120765	-0.353220225053552	0.164769320211946	-0.273148524904162	0.150268466256085	0.300626429125164	-0.0127204793383804	-0.227073733430111	0.0716392299858986	-0.117590317530854	-0.0212482542008744	-0.170225841701225	0.168958431031366	-0.0506632067632348	-0.371019457398593	-0.223459819535105	0.126902706529357	-0.391182147049321	0.0957786348298659	-0.0705303568783981	-0.0899159359811161	0.132381611387435	0.00150418128512783	0.0425825381723867	-0.0349146621691422	0.0458491142096029	-0.272947522751898	-0.095037103584858	0.257885691093509	-0.0436202537156697	0.0625460908753684	-0.0566791867208569	-0.246217967465333	-0.109069497994907	-0.00211956797219962	-0.153253681081476
HALLMARK_PI3K_AKT_MTOR_SIGNALING	-0.193200267512908	-0.265296698198325	-0.144040408923103	-0.0895599338880321	0.0125190514401368	0.00223122169287263	0.0028406587509931	-0.0354078649727294	-0.0290020045984676	-0.00728300665338383	-0.114592014343516	-0.129558270834764	-0.0296392113337066	-0.128165725071885	-0.198628921580364	0.0257720279510744	-0.179163885808172	-0.224521856533005	0.0648694023057157	-0.176682325785711	-0.0389408444370841	-0.158936657555337	-0.255773892595913	-0.0280900307350757	-0.336461901939133	0.16387870499167	-0.0750256884124894	-0.227888346899274	-0.0930199934902757	0.153128278826589	0.0212821078221067	0.165939005346281	0.0938044777950897	-0.0804243096616347	-0.240834128579279	-0.192918200000595	-0.210500655043366	-0.0814760318253264	0.116808206156131	-0.134508121993026	-0.175593138604437	-0.0661173091917661	0.115374733496119	-0.00781281635809974	0.0521329129040167	0.149342994815142	-0.0405965220977234	-0.0692331348340616	0.124920400306284
HALLMARK_PROTEIN_SECRETION	0.0112588612173165	0.0167915176568814	0.0571332662333459	-0.225013926530429	-0.114927097846285	0.121537525597392	0.13227216934577	0.470681739346312	0.262243925207638	0.190231711742868	0.228106517913932	-0.270687562262339	-0.33515063439584	-0.229837330337253	0.0474810457864042	-0.216661961349194	-0.270082774014683	-0.337966771059154	0.179612716435814	0.104901339121633	-0.0267769811964657	-0.413489541394447	-0.291417152847221	0.297491623219778	-0.521955804065909	0.316756856918249	-0.15996915951847	-0.147587478828891	0.194344085789034	0.192027188971738	0.252540641580073	0.272121183118006	0.107089078781868	0.0746325704597223	-0.164718975222116	-0.285173006262113	-0.277934712405296	-0.210357970684044	0.139647399047899	-0.171697446865197	-0.0842670297712647	-0.195204164903658	-0.0775549763098241	-0.131991088031438	0.125395882621411	0.351912218305225	0.241205921252318	-0.104321804850452	0.0802655907903394
HALLMARK_REACTIVE_OXYGEN_SPECIES_PATHWAY	-0.319632444348608	-0.375379158121311	-0.355797184673579	-0.173277451026302	0.0495180709433432	-0.0779439757845502	-0.150603499179654	-0.365106655515611	-0.363990091265671	-0.0560308106914021	-0.0959157488974912	-0.208691399314221	0.137951979392146	0.0508911821461416	-0.520621199818612	0.0308265876318458	-0.409627321239563	-0.0441316469185559	0.00153356249293007	-0.0918047044421793	-0.0148305559733206	-0.376369456981893	-0.10790722703565	-0.359200150623359	-0.0263163120238852	0.0229796294762949	-0.0614513964675662	-0.335649024188062	-0.194389086821728	-0.0623127336433127	-0.407250735188975	-0.136541044627464	0.0546995618309332	-0.124641124277718	-0.219175145382495	-0.040661135067429	-0.305078328615498	-0.0979850588553592	-0.232715886379574	-0.20328972783721	0.0569123122923128	0.00352185632687038	-0.235661298007532	-0.0503290352407946	-0.140414479072663	-0.27841831836002	-0.305678624618558	-0.310230899493885	-0.123462770905719
HALLMARK_SPERMATOGENESIS	-0.0199822868883994	-0.136063607978431	-0.0260922559255174	0.144998101434406	-0.237464648978449	0.00339827396934547	-0.0501841635941427	0.0138731274328168	-0.0648520883719831	0.15710681485604	0.124835911372577	0.0417774629317746	0.0843920425825073	0.0600526600419033	-0.166264193809592	-0.221908438846261	-0.103549255290726	-0.275140003360612	0.275168092621072	0.0347511379811264	-0.232507361097242	0.0569234096581418	0.074408581775958	-0.0975383371099333	0.0945985659805823	-0.108391299721958	-0.181686121724152	-0.18401530880432	-0.24414230580428	0.108188501485048	-0.0624674108789282	0.0995047452580802	0.0195804039169522	-0.351206957268598	0.056297485039587	-0.06648020551215	0.0507735950917833	-0.169225726772849	-0.0492576968802431	-0.0642147652662038	0.0494290490716549	0.231368362473503	-0.131539261065998	0.0666305397728216	0.107068104291206	-0.0174015554019861	0.0398785228096407	-0.0579492371715992	-0.159281328528603
HALLMARK_TGF_BETA_SIGNALING	-0.284935827561236	-0.218872328374202	-0.357843002294711	-0.214974852220323	-0.0591827008275577	0.100407691344046	0.242254328068036	-0.141024879036395	0.00459800930119336	-0.359758130564624	-0.145761180017839	-0.0727879409492996	-0.325234417987896	-0.204990233908053	-0.0529294195271814	-0.182292348216141	0.00184645468995828	-0.306474630719124	-0.12801554804941	-0.102842445493207	0.212813235804561	-0.228141523738974	-0.124100490285925	0.00776241354777074	-0.0327396978827221	-0.191416162859242	0.021112749592844	-0.0300859141041309	-0.0551143421156818	-0.10377922365776	0.164440283761343	-0.19390052954232	-0.111386645774693	-0.285078419411309	-0.483974989125308	-0.194537481619415	-0.41101360557515	-0.268941930208871	0.0636913766360443	0.0600663262732445	-0.120275608189444	-0.22988486978661	0.0179617642937782	0.0945911651040337	-0.000616325261222267	0.258080365042441	0.300086623291505	-0.230768881119563	0.187275767836178
HALLMARK_TNFA_SIGNALING_VIA_NFKB	-0.458587745170277	-0.396907787581174	-0.311720261724552	-0.405446523708366	0.240817531425829	-0.00390557454068952	0.161947204935377	-0.314612845825499	-0.316827995121376	-0.389214598556226	-0.19027966233725	0.0617960445325943	-0.133027556754886	-0.0631571110897382	-0.413337136412703	0.00715440877964141	-0.0540018004736824	-0.180094587869578	-0.101803673863812	-0.135684531877469	0.262780422401858	0.060875957246085	0.0957233199946683	-0.225220361158403	0.199700094196552	-0.318851039108001	0.0470329291708627	0.031463146664198	-0.113205383934865	-0.0366885367718033	-0.00576806445029918	-0.400402449910029	-0.272619989940086	-0.168652961760418	-0.468755800240928	-0.117032506090032	-0.460608088792288	0.182709734329796	-0.390551748374861	0.0899489735480907	0.0029696078812721	-0.0278561028562308	0.0701388410912978	-0.0432854156749205	-0.148191134474134	0.144930645383388	0.0511302206088992	-0.450644117149853	0.458030439258101
HALLMARK_UNFOLDED_PROTEIN_RESPONSE	-0.111172933427704	0.032719696827684	0.0162849088634983	-0.392774286356043	-0.000978747750729314	0.130116364413234	0.204651334018135	0.169525576720351	0.15966849163185	0.184060255479692	-0.0993186529532477	0.0465252136231949	-0.0012298198054447	-0.0454612301000222	-0.397189496002138	-0.0451163780222003	-0.197451510404137	-0.0937639575228644	0.160356191261236	-0.10186366875767	0.039541865383161	-0.16616232532939	0.0738285974212737	0.289493352933726	-0.381422872235991	0.164469372153138	0.0310755631402237	-0.0169120199847554	0.0779454968036089	0.147971793051454	-0.00228307862494478	0.148146958540151	-0.0928229196951122	-0.124154298613461	-0.182384872494375	-0.345213488673432	-0.356158139584787	-0.395022181264749	0.0643128791135785	0.283865619219334	0.0375474412235834	-0.0581406874970739	0.307052115936125	-0.058621412291973	0.261149626252019	0.21037526755105	0.107532154839402	-0.290939182867336	0.0354774235557729
HALLMARK_UV_RESPONSE_DN	-0.12424623487054	-0.17389595983183	-0.27637591462942	0.136008874314134	-0.1598269843475	0.108840956684842	0.00123176920338752	-0.149852919748474	0.0421482678352604	-0.135788818896476	0.0534181041219438	0.108528514575734	-0.0862399677080367	-0.123671351560998	0.23514275154737	-0.310770067976718	0.00562568860535165	-0.165143061898158	-0.11487997746818	0.0345486665253489	-0.120210496967441	-0.358008032999938	-0.307448326970253	-0.354081077875791	0.0844180731546845	-0.12116789973939	0.138549503576407	-0.0196932440022819	-0.12100692109184	-0.144497624224227	0.0936725085042161	-0.149765346939235	-0.155891713907991	0.210432063651378	-0.206158717671374	0.0458762784826237	-0.0887308627143521	-0.0247310423036838	-0.0322415090585829	-0.0776462440908119	-0.274865787953246	0.0335582055082143	-0.28290447880536	0.194002525378401	-0.219473695915698	0.250309022099611	-0.0970812940328799	0.107682507868632	0.0930265539422462
HALLMARK_UV_RESPONSE_UP	-0.285114502959711	-0.24845145958535	-0.07101002768515	-0.356409791077476	-0.0400392544959946	-0.130931960581719	-0.0361761690000553	-0.0521866421246956	-0.26152671370827	0.0283975279311783	-0.292395219719632	-0.121522860704419	-0.209462652664793	-0.139146206123455	-0.381478223959088	-0.152473978572796	-0.229822041778362	-0.0852004770239453	0.086628248333484	-0.00104353058497683	0.123769170494473	0.00776763367875324	-0.140603945868034	-0.116569605297503	-0.14376439603071	-0.218936245436368	-0.122226116830388	-0.127949301055381	-0.144871325497466	-0.0294037575100082	-0.291278546473574	-0.245646355260258	-0.249007889093444	-0.286493105933752	-0.324256185286217	-0.188659232595262	-0.400108230667365	-0.244327261444582	-0.352486669405099	-0.0731057793733829	0.19184812783678	-0.0310114428488657	0.019472515932233	-0.0319796478590232	0.0970690568331334	-0.172620671820324	-0.0166518048663853	-0.274114372227582	-0.0991002281627241
HALLMARK_WNT_BETA_CATENIN_SIGNALING	-0.414606356065565	-0.264728407820941	-0.184274227663505	-0.0174091299804082	-0.311533245943499	-0.0891939256305125	-0.251352453270016	-0.375687144879413	-0.0153311302071184	-0.110779468652713	-0.338929792908762	0.165294635056585	-0.101885118623381	-0.129478741938413	-0.00166780708731032	-0.531591015819609	-0.0940635859308233	-0.363636704062413	-0.378058687276546	-0.229274209004007	-0.15891052587763	0.0298763249236521	-0.348764557151327	-0.569812178557825	-0.0263683180007502	-0.104937430604009	-0.0340104953317001	-0.109680377584664	-0.231574121437574	-0.333953617313864	-0.336728688166147	-0.321409965736721	-0.208648019105377	-0.209291527783174	-0.372445169768439	-0.479699716382867	-0.279798454776707	0.0588538273177014	-0.100420650153342	-0.286414827030222	-0.116255078585702	0.120226270600819	-0.111264038398737	0.198235142232228	-0.180847820143886	0.0116035787687491	-0.208291486369686	0.195493163253909	-0.0863130261626804
HALLMARK_XENOBIOTIC_METABOLISM	-0.200986931838342	-0.259249576616873	-0.252003223228859	-0.165899291262856	0.0755722211217463	0.147639098096002	-0.0147894889098335	-0.189686804145173	-0.192916776054058	0.238594944157353	-0.216193893675009	-0.107458469763607	0.132584260751679	-0.0243686870859329	-0.350177268609339	-0.0647844925837208	-0.155311084946903	0.0527861115816574	0.112239171499142	-0.00326800679929187	0.0475297681965538	0.0993684490956332	0.0885665195853534	-0.201144918390819	-0.0536481317903686	0.0459858528915457	-0.0577233945391913	-0.107541106702234	-0.126004586858843	-0.190403566631641	-0.373822660224742	-0.0708029584723969	-0.189783143736185	-0.00743570863022083	-0.187135160368391	-0.105223272076153	-0.228593209865603	-0.0650857210783171	-0.241796826879665	-0.0375550644227647	0.045086689087141	0.159652193471893	-0.0859018343607181	-0.000816049137449509	0.0270796103322806	-0.125660203228404	-0.153430188226138	-0.192950095852109	-0.147359477874885
[truncated: 2 more columns]
