# Supplementary material for: Identification of hub glutamine metabolism-associated genes and immune characteristics in pre-eclampsia
Source: PLoS One. 2024 May 8;19(5):e0303471. doi: 10.1371/journal.pone.0303471 (PMC11078374; doi:10.1371/journal.pone.0303471)
Supplement: S1 Dataset — (ZIP) [file pone.0303471.s003.zip › minimal data set/hub genes_IHC_samples.xls]

## Sheet: ACSS1
HC	PE
14.317	1.797
10.981	3.514
10.759	6.637
8.012	3.246
10.508	3.199
8.213	3.536
11.542	3.803
13.437	3.03
12.386	4.046
8.831	5.676
	2.205
	1.51

## Sheet: ADAMT
HC	PE
10.68	3.305
12.192	2.318
8.871	4.737
11.257	6.495
9.002	6.161
9.381	3.276
8.676	3.136
9.158	4.263
10.004	2.743
11.241	2.9

## Sheet: LGR5
HC	PE
9.146	4.438
4.159	4.858
9.681	6.188
9.627	10.162
10.227	5.781
13.389	4.604
9.894	8.801
9.075	8.534
10.863	3.626
9.011	5.082

## Sheet: SLC27A2
HC	PE
12.568	3.969
9.269	3.522
10.311	4.463
16.179	4.676
13.402	4.882
18.417	3.091
14.954	3.796
21.704	4.742
13.658	2.15
9.782	5.253
