# Supplementary material for: Identification of hub glutamine metabolism-associated genes and immune characteristics in pre-eclampsia
Source: PLoS One. 2024 May 8;19(5):e0303471. doi: 10.1371/journal.pone.0303471 (PMC11078374; doi:10.1371/journal.pone.0303471)
Supplement: S1 Dataset — (ZIP) [file pone.0303471.s003.zip › minimal data set/hub genes_PCR_clinical samples.xls]

## Sheet: ACSS1
Control	PE
1.05268	0.448348
0.753032	0.421734
0.529092	0.00504535
1.61147	0.00839318
1.47957	0.00167047
	0.00224071

## Sheet: LGR5
Control	PE
2.50603	0.107839
2.23429	0.259574
1.96629	0.186223
0.410792	0.0713854
0.56087	0.0449977
0.394222	0.0530767

## Sheet: SLC27A2
control	PE
1.62377	0.359952
2.20175	0.380001
0.733625	0.120057
0.535572	0.137273
0.713786	0.37774
0.997355	0.426695

## Sheet: ADAMT
Control	PE
2.32991	0.157466
1.85775	0.170267
1.00766	0.116692
1.27389	0.107791
0.334529	0.0245595
0.538015	0.0475487
