# Supplementary material for: Identification of hub glutamine metabolism-associated genes and immune characteristics in pre-eclampsia
Source: PLoS One. 2024 May 8;19(5):e0303471. doi: 10.1371/journal.pone.0303471 (PMC11078374; doi:10.1371/journal.pone.0303471)
Supplement: S1 Dataset — (ZIP) [file pone.0303471.s003.zip › minimal data set/hubgene_expr.csv]

	SLC27A2	LGR5	SLC13A4	ADAMTS19	ILDR1	SLC13A3	ACSS1	type
GSM2548599	5.66809430652948	5.49827094696962	6.40081421383287	3.60341903594722	2.94031912874724	5.33957275718681	6.99241723817052	0
GSM2548600	5.38183493632221	5.17263134543315	5.95979809873241	3.19946869815449	2.60862074704451	4.77771035922139	6.91938135814863	0
GSM2548601	5.4809454125059	5.53130539223169	6.32610682866191	3.78516051156607	2.80925270670765	4.97031252250816	7.12302879767478	0
GSM2548602	6.40420988579465	5.98908799453789	6.71171827266637	3.70149246744926	3.39508564398346	5.58371141576285	7.27103505891887	0
GSM2548603	3.44102037676704	2.98591327065519	4.15880087501748	1.49093380955588	1.21033674061372	4.2106481158821	5.1659151662219	1
GSM2548604	3.94521753635549	4.51755200371153	5.78267679540225	2.49450583971395	1.64526864338325	4.3377021200395	6.79482917209737	1
GSM2548605	4.36382124949468	4.76605707266887	5.67993328004265	2.54872061935981	2.34719908424998	4.82234616774929	6.4034645745462	1
GSM5641743	4.89244896448002	4.85294094563192	5.14215997114783	2.06773236385336	1.85242523218075	3.85273430705413	6.51269000803429	1
GSM5641744	4.54807871772812	4.08820536877927	5.36897178977768	2.79978201127973	1.70703624707013	4.73097923419223	6.65365057989472	1
GSM5641745	5.67453745245504	5.54596870960713	6.80920209121087	3.24824058167398	2.67523355340404	5.05902430230767	7.15529211994673	1
GSM5641746	5.80243355169216	5.33737379525561	6.28866720488446	3.60649652539691	3.34636021817055	5.44383440500527	6.77881827875551	0
GSM5641747	5.88302507694729	6.06182314731081	6.40148357697044	3.16105033555442	3.13040237201674	5.37277919090943	7.20567042792691	1
GSM5641748	6.02113073614275	5.44020706086541	6.2777361312569	3.85439541146866	3.84807859854571	5.1880948833686	6.92073530577736	1
GSM5641749	5.17320606248408	5.12359950122984	6.02712201666412	2.77773937941716	2.2239720605602	4.62452325934854	6.01446158764013	1
GSM5641750	5.61075071947407	6.0433852869299	6.43604911270125	3.96227672027838	2.25652355194965	5.88762498316477	7.08785332046264	1
GSM5641751	5.56529019978238	5.40436142172325	6.65257569731218	3.07974183167944	2.76349707112308	4.25275634256032	7.1856848887073	1
GSM5641752	4.1959188374318	5.07140950293245	5.45432448075225	2.96619829340818	2.29899277897392	4.9992921424991	6.77606303579971	0
GSM5641753	5.6679135077952	5.18293959127868	6.26801071313456	2.94457142078729	2.28147638797397	5.09223684473104	6.84817274093109	0
GSM5641754	5.87959328355692	5.48050239067501	5.78988838832639	3.58578769392129	3.10745517218009	5.1467265776876	6.22790909876543	0
GSM5641755	4.96230474319105	4.30789024778905	5.74893378091102	2.56356341709695	2.12107239868415	4.17433995954904	6.26078268888178	1
GSM5641756	3.12221273282743	3.90453938260964	4.89880180894592	1.73454258627609	1.61154132011026	3.83508749568006	6.26890150479239	1
GSM5641757	5.46186187565608	4.55472172776668	6.08443211640317	3.13918083892389	2.38005083226721	5.47724045691229	6.70073375034505	0
GSM5641758	4.2837161874	4.46708359773713	5.46307215226481	2.59911118787441	2.37355915834463	4.99749438417035	5.84298456173482	1
GSM5641759	4.10673198744371	4.68029759660094	5.42553236399617	2.53428413232874	2.35537053821804	4.46358139094781	6.11961763385757	1
GSM5641760	4.90284966230467	4.75241676095001	5.98273334639476	3.24323147197664	2.64474345829469	5.25578782272308	6.77388502922338	0
GSM5641761	5.49323051800747	4.97046874974174	6.34678289900676	2.77851856856216	2.29973516850492	4.31338324624488	7.30012956156405	0
GSM5641762	5.1084989898425	5.24650876702112	6.13115837120131	3.63543311463064	2.97648651151184	5.1581630068206	6.98064478336042	0
GSM5641763	4.431880223799	4.30480056999902	4.7266856719902	1.74329127687862	1.48431202684726	3.94705738229442	5.81780113710489	1
GSM5641764	4.69782288508353	4.25866816890315	5.38611679337497	2.5916988410287	2.253343380304	4.31500014590878	6.5349636566565	0
GSM5641765	5.41853977064671	5.32921101145836	6.00333053455291	3.87323056530434	3.24738811001697	5.4332270940065	7.01912174375915	0
GSM5641766	3.24216271817473	4.43587112300091	4.79120480806506	2.45293512089145	1.38046194055573	4.17106971248889	5.81497964666923	1
GSM5641767	6.00446814980858	5.88031669548656	6.35418130552102	4.24988263792061	3.37084143280883	5.8511730282053	7.30550768260699	0
GSM5641768	5.2763623907016	4.39864645479823	6.75331699962014	2.57083186643089	2.42391218812523	4.96101160274507	7.18184119536152	1
GSM5641769	4.27912422564483	4.95483646402755	6.10516191644841	2.5790219239767	1.3160833579346	4.2534067032903	6.90596578794143	0
GSM5641770	5.72972977007918	5.86749059657006	6.20576565507649	3.59124409478115	3.36572147595617	5.43830609465885	6.89720982096949	1
GSM5641771	4.08866578768477	4.12761033547436	5.57640829533199	2.00384827183092	1.70854061137725	3.88789513018693	6.00135673431631	1
GSM5641772	5.73574180981534	5.91917701218575	6.59009452664519	4.16755465670372	3.3097494183175	5.56849269036027	7.31343541775644	1
GSM5641773	4.56843717741094	5.16074449055177	5.46966567519686	3.03414130222676	2.42947376110452	4.90234928898223	6.77803287933596	0
GSM5641774	5.49614931966451	5.79449372811894	6.38278666481899	3.5897822964013	2.48167120630519	5.30849164759894	7.01326666954711	1
GSM5641775	2.38920607433897	3.33086998168323	4.16190702205828	2.01338613543768	1.53599139304918	3.6807946761688	6.00225930507653	1
GSM5641776	5.45624851804183	5.12179519166166	5.83949297593701	3.10993451545037	2.79797808179789	5.34396410388241	6.40296887476644	0
GSM5641777	6.18741693280064	4.82129419232712	6.83945309307505	2.62074669512069	2.53057681252694	5.34008392311388	7.57453050083531	0
GSM5641778	4.9098419876639	5.03180042970225	6.03864116590041	2.74925203571148	2.38301748015148	4.8170582224277	6.7763981311148	0
GSM5641779	6.29606590549634	6.47242311498895	7.62100876570085	4.58648746723819	3.48237632732319	6.19166354203853	8.04501697951381	0
GSM5641780	4.56876300667205	3.7141351312326	5.94075737246215	2.24846499553952	2.00880929345201	4.35331711411576	6.20073347329766	1
GSM5641781	4.33154897818146	4.74997932698455	5.05427761878877	2.95567316525353	2.19615994009668	4.87670069626064	6.39646045186677	1
GSM5641782	4.38602324417593	4.63512047988301	5.35653001456149	2.82417732640207	2.57729774219167	4.66307190321817	5.9551614733322	1
GSM5641783	5.3911645695377	5.22491291932856	5.93206966189225	3.71130681710966	2.31184862140144	5.03902398798676	6.99450744772341	1
GSM5641784	2.90386413704599	2.87749077423492	4.15058344021318	1.90437339507165	1.19266832101176	4.41249465821617	5.27552220172211	1
GSM5641785	4.99161589567209	4.95543694195325	5.55124833483378	3.21285812999178	2.16698290766538	4.80102400382585	6.82215250293674	1
GSM5641786	6.58487199720869	6.40344456841293	6.66503657278898	3.60667263477138	3.40124571879581	5.75869980219531	7.46264116420373	0
