# Supplementary material for: Identification of hub glutamine metabolism-associated genes and immune characteristics in pre-eclampsia
Source: PLoS One. 2024 May 8;19(5):e0303471. doi: 10.1371/journal.pone.0303471 (PMC11078374; doi:10.1371/journal.pone.0303471)
Supplement: S1 Dataset — (ZIP) [file pone.0303471.s003.zip › minimal data set/ssGSEA_immunecell.csv]

	GSM2548599	GSM2548600	GSM2548601	GSM2548602	GSM2548603	GSM2548604	GSM2548605	GSM5641743	GSM5641744	GSM5641745	GSM5641746	GSM5641747	GSM5641748	GSM5641749	GSM5641750	GSM5641751	GSM5641752	GSM5641753	GSM5641754	GSM5641755	GSM5641756	GSM5641757	GSM5641758	GSM5641759	GSM5641760	GSM5641761	GSM5641762	GSM5641763	GSM5641764	GSM5641765	GSM5641766	GSM5641767	GSM5641768	GSM5641769	GSM5641770	GSM5641771	GSM5641772	GSM5641773	GSM5641774	GSM5641775	GSM5641776	GSM5641777	GSM5641778	GSM5641779	GSM5641780	GSM5641781	GSM5641782	GSM5641783	GSM5641784
Activated CD8 T cell	0.0295168919042699	0.0511709492730074	-0.0278537816008655	-0.0108575780286155	0.116785105545261	0.0524674316042614	0.0694141599364484	0.0285737771129516	0.0089977193456397	0.0366587915069773	0.0112631759996634	0.0635306793133753	0.0606302840235611	0.0517626957438184	-0.0248969086113532	0.0146922523283125	0.0447303823103368	0.00504123856708674	0.0540574256300836	0.0322564519831694	0.0149057991191455	0.0375899283819297	0.0367662109185631	0.0434455125011505	0.0178952368138223	-0.0121749696259946	0.062087770549915	0.0623452801654171	-0.0136601677844552	-0.0182050452539497	0.0348476016498474	-0.00122917526299188	0.0230250374154425	0.100778277553718	0.0523602057389213	0.0210049892352962	-0.00165577441252603	0.0325623052324184	0.0109793914859424	0.092759672882089	0.0984064469740945	0.0298004810703554	0.0206563688943332	0.0421164042752217	0.0381603729893759	0.0847928051718695	0.0520993952985463	-0.0126639077935166	0.156885843240344
Central memory CD8 T cell	0.295425555845686	0.292764179614026	0.306691355341072	0.309453152319656	0.366107932385668	0.319669211788518	0.299373632914504	0.297655248492266	0.292504001568794	0.31859720916709	0.353639581332103	0.351499095174428	0.348777139268504	0.313701185563148	0.312813597772171	0.312259925946491	0.312793750034447	0.324131979919254	0.344855101901113	0.279505671129814	0.309418064080491	0.281694766395783	0.272756787599035	0.271886874125342	0.366498211623292	0.333499621314806	0.343057363528373	0.28819957172351	0.296053695047424	0.312980023969155	0.311769842278837	0.314320163863199	0.324474341883565	0.329527097120572	0.313028688798122	0.301101399114643	0.28626961094145	0.379341596021971	0.317905464950826	0.298854836830944	0.272889601067179	0.338533649493148	0.317421426476508	0.344758849198947	0.298804914828645	0.36664782535066	0.310646414462321	0.318236099968979	0.391093653561984
Effector memeory CD8 T cell	0.060967295843552	0.0126677051464047	0.0311635364562462	0.0545632202309266	0.186333109868915	0.0423878260811596	0.0415209676356956	0.00518149126822376	0.0362375679512564	0.0392123764805458	0.0942299940282306	0.0977042074738598	0.0556698841680817	0.0415962210608456	0.0504201641966244	0.0667164275744882	0.0594443953392992	0.0224382647491563	0.0378042110847418	0.0203419739650679	0.0457594589949351	0.0337963773498041	0.0170700449759625	-0.0165315380610866	0.0626435098158662	0.0632614383361236	0.075075123125761	0.0100213797872635	0.0324980119474213	0.00241761299601286	0.091074303983682	0.0155282602431702	0.0800243808655851	0.114864375632569	0.0653033273190946	0.0150683062100205	0.0407494307495713	0.200163021912855	0.123959842451903	0.0683094777028303	-0.00736690789542061	0.0708085738998703	0.103006938370765	0.0668403188585602	0.0598768356507084	0.133658688397323	0.0393501303143666	0.0865273137867204	0.317961101638024
Activated CD4 T cell	-0.26804642953244	-0.319385627677655	-0.293744442128049	-0.224458371105188	-0.106644614549375	-0.299656743186516	-0.274557967969634	-0.328849211987379	-0.269018069748099	-0.252639333830668	-0.200488539172979	-0.215417825811	-0.191201326799075	-0.233738549465893	-0.272077997694885	-0.271745689452884	-0.302717516598113	-0.319083392207368	-0.189104627780965	-0.313375757834881	-0.311741110624532	-0.23720357294943	-0.259361694976781	-0.286998607718038	-0.246053999600708	-0.300076804890277	-0.274023177178373	-0.342139279327784	-0.3614467903956	-0.240734545772845	-0.284041752747696	-0.189377308928038	-0.244322319413558	-0.32715937009192	-0.216461249427888	-0.316666695580825	-0.24247131379623	-0.147692795477324	-0.24641048723547	-0.302124066471599	-0.237713328065615	-0.234580396071476	-0.246821923869199	-0.24739247434678	-0.302254515847294	-0.214473799070822	-0.322544865976053	-0.28677641586343	-0.00477224650893743
Central memory CD4 T cell	0.392291956014886	0.390168391166972	0.395473513054705	0.389768068748447	0.434143102430417	0.4188050713385	0.420167590559905	0.393706371466296	0.394327537065426	0.383943205614011	0.419309460226959	0.390351300232243	0.396387320179964	0.423008550152591	0.359594077097819	0.411913112644211	0.408946879895243	0.372192682786789	0.420908906539714	0.398782086831284	0.427837113377592	0.392908347805223	0.411417452689686	0.393980444993612	0.4245713191813	0.418084683698669	0.419242330940105	0.407474319924982	0.395824489481043	0.399495446216379	0.449893603180649	0.375314597731478	0.397282772309121	0.379923005872783	0.417365872667849	0.410582731173107	0.352053830136003	0.409673706285264	0.409100446366388	0.422258542046054	0.397068488617084	0.419604651046443	0.399070108099498	0.38084149314511	0.406776289232395	0.425715892257353	0.438696664295179	0.372911316607509	0.483703738122321
Effector memeory CD4 T cell	0.0190850210533898	0.0224611740941269	-0.00869016222427944	-0.0196388330599704	0.0338184546266001	-0.0394861983247838	-0.0193097628224844	0.0033149951241182	-0.0392553918858685	-0.0334096384466068	0.0269794330862719	-0.0114897853574776	-0.0397903751053461	-0.0381456377647022	0.00885809060918774	-0.0227281453762078	-0.0118117053293327	-0.0203155005742508	0.0103359724667159	-0.0199127344360146	-0.0335381839658794	-0.0279819200436541	0.0091142024291738	0.0214354149185672	-0.0480530216633962	-0.0211717254361611	0.00216746470578569	-0.000669131340083552	-0.0542818893214536	-0.0239453199892829	-0.00658403442698053	0.00243186795925252	-0.00396628840001078	-0.0227957060187367	0.0175021655246069	-0.010430148055499	-0.0102354703456838	0.0057754637856802	-0.030108398787149	-0.017714130714782	-0.010525373402288	-0.0319222695184978	0.00200609825022052	-0.0294561944124676	-0.018699028267951	0.034205925487407	-0.0357489833241805	-0.0331787709168267	0.0624035801612186
T follicular helper cell	0.224344521353715	0.233446740110604	0.227962712747173	0.238568798309365	0.333120808624574	0.253494966390374	0.251570283830065	0.239215279088991	0.240019504142397	0.23425155848766	0.249668660576936	0.26937111504985	0.250566852563667	0.256315372209356	0.247124909949099	0.27575690953497	0.236298701298563	0.218981988344839	0.247601640022622	0.250610366534519	0.25467260886969	0.216037596125775	0.245402225568042	0.245534349563474	0.278224998915647	0.21582353255598	0.265325424786654	0.246803719839858	0.223361230980202	0.215476760175358	0.268429100144093	0.211382422249986	0.256648661518283	0.265113618448825	0.233282567568906	0.253835218805153	0.217839149912553	0.328022094524896	0.245399689734275	0.267012728023282	0.241524783491259	0.246346314426834	0.247986540381369	0.257606086372605	0.241780648106594	0.294435957737202	0.265021688180327	0.223175236502389	0.381966637495201
Gamma delta T cell	0.219711908725972	0.196882284042285	0.212284037543129	0.222157935094687	0.255166038188082	0.183803194624745	0.218286431012863	0.228195539607361	0.226116673757985	0.228256975243686	0.241614944217164	0.216454687341026	0.231860293201725	0.19714195043807	0.208910836019036	0.223575123366106	0.18526786893142	0.23557027417343	0.233486038320033	0.211229538647147	0.196079548711687	0.195418642287617	0.205573357937134	0.16874075150448	0.258928237223798	0.210909012602423	0.214357063836603	0.168731648267264	0.166858853014547	0.214486792639958	0.157096660033468	0.221144558635837	0.20777617461262	0.220628232761773	0.243591510128522	0.200874235177624	0.211627816687158	0.284244849816911	0.22123252432506	0.179197460778153	0.212610071300569	0.213087688019171	0.230326571978044	0.22053206927884	0.229545730442884	0.238454986717799	0.208501851489623	0.231428155802971	0.255400643800933
Type 1 T helper cell	0.0878717872427421	0.071018175880115	0.0859387195985125	0.0837043039864261	0.168808389454267	0.12024311595985	0.0718334858867938	0.0791841450312903	0.107896831904847	0.0882771384853491	0.101669245064781	0.0905760497222752	0.106759513762752	0.110096064206412	0.1121388824431	0.0784698636170294	0.0733322150876886	0.0787344042853338	0.101329322065348	0.0644815593876856	0.0986677612664809	0.0846882750654542	0.0686562383253648	0.073180204644155	0.115044926380381	0.0974472332512733	0.0993542185384566	0.0828500868560569	0.0889986250636507	0.0693462995933884	0.131600216003681	0.0663559117738383	0.10051116124541	0.144462358320886	0.111410311304335	0.0919097126940634	0.0952728988094242	0.134559940039096	0.124977392338355	0.079833080619061	0.0939483842347915	0.0946441114810753	0.073245325997971	0.0932653157832503	0.0879977168143167	0.108038546471	0.0920775365664764	0.0993893193381503	0.198917172926312
Type 17 T helper cell	-0.150113762607385	-0.146647382685142	-0.209351172426155	-0.184636225957244	-0.109234445851632	-0.165928978743996	-0.137914383235296	-0.118394966706446	-0.212628796570779	-0.123193358680122	-0.200654246142139	-0.159654960902341	-0.121145553612168	-0.143456007329926	-0.179088067204327	-0.175419044150316	-0.136329012845644	-0.176708188857855	-0.169132568891074	-0.166753601139389	-0.146784423949934	-0.161282149537474	-0.157721605185504	-0.18202480941415	-0.17413407164255	-0.154444237886971	-0.149417022185315	-0.14869170113087	-0.214743300857638	-0.146280886231346	-0.156652094745545	-0.15469714482423	-0.149253582800977	-0.188348187752717	-0.142293275945962	-0.148488775610267	-0.162815155933381	-0.186876668471959	-0.223725796460981	-0.146499958564764	-0.176108444241559	-0.113118331354583	-0.172169905367756	-0.110752871745235	-0.137336271049958	-0.207718402425583	-0.209686273880388	-0.15428854206577	-0.101246389881981
Type 2 T helper cell	0.000487914108768239	0.00273524590065229	-0.0124999602910138	0.00944995506813147	0.0229796240248851	0.00661494272676867	0.0101640205442138	-0.010147552444575	-0.00744085676435555	0.00443362107412937	0.0365544914382393	0.0583921374156038	0.0238094510496107	0.055480703726838	0.0208043150219153	-0.0134865015207047	-0.0360109402117149	-0.0447547130524783	0.0442635681409757	-0.00717747319894989	-0.054410648662484	-0.0150992608756241	-0.00593019214816762	-0.00606524872271268	-0.00443850495882996	0.0146203668016811	0.0288163384835297	0.0117053903635593	-0.0532448834590511	0.00555989027628804	0.0642289069432079	0.0169820821058573	-0.015104298727677	-0.0222836011573298	0.0523417678718865	-0.0378291629696186	0.021178402330471	-0.00163901479122882	0.00978465186905332	-0.0341194498113068	0.0371729377075356	0.0388714602483501	0.0172151345344655	0.0719556997706506	-0.00215327584133871	0.0407851273981529	-0.0145115626082694	-0.0181280122534514	0.0442314026098705
Regulatory T cell	0.0902056665828851	0.0632306166962671	0.094711307245436	0.133270645567266	0.265981332063532	0.117119727150902	0.0345897717551453	0.0390019035445072	0.132159132869046	0.102902582062866	0.130306130029517	0.152552324022807	0.109609301498267	0.192637917899871	0.126686658748478	0.149167485443701	0.0460990592441514	0.0808385833679795	0.124170946463176	0.121347829731773	0.0974865999028761	-0.0348306429097528	0.0195119666580592	0.0221758533515492	0.164717249697584	0.153904355291879	0.142468326878558	0.0327268040274248	0.0140087522376312	0.0717504928849588	0.0976701090109365	0.0939696199565778	0.0973897434797538	0.210433493134593	0.125023762488187	0.103625254470649	0.102041365233728	0.242458382673998	0.147035574223039	0.0928866365897492	0.102166151205865	0.114035702136884	0.121485945648505	0.142283267243249	0.0976799169845413	0.133781323497014	0.0787481724968915	0.102579819116443	0.298787995703165
Activated B cell	-0.483245215372934	-0.455602288234005	-0.474355472064295	-0.446938531178057	-0.229134766858375	-0.408280631514169	-0.442859032373084	-0.442584930880704	-0.42102999827489	-0.421703536968602	-0.447092065969654	-0.396705915038914	-0.408433605953156	-0.445971787071765	-0.394258588109575	-0.457016047777318	-0.391761549349789	-0.46742256864746	-0.472539917866973	-0.408394655829446	-0.412173495926196	-0.467032391096801	-0.441062243113736	-0.460216915209932	-0.401557794741264	-0.451651645201077	-0.417609284666867	-0.396388834520747	-0.480143791947278	-0.490286159732847	-0.382527422410211	-0.4516345438735	-0.399347647519831	-0.386637715603867	-0.434050159116348	-0.452969676736012	-0.426479782832427	-0.365914729712989	-0.459636025943862	-0.416512492341265	-0.456321303354541	-0.44567056742954	-0.39823728210002	-0.36134089534514	-0.396416160384427	-0.356731267019658	-0.424948654244095	-0.471074149382968	-0.152752802883844
Immature B cell	-0.116282296910018	-0.124283912422114	-0.101457772184868	-0.123821287924591	0.0893083950305397	-0.136072036849172	-0.12697343575286	-0.143266292554275	-0.123333533825952	-0.152971466477189	-0.0849646046003666	-0.0993852847748628	-0.0904041812075733	-0.105838528083391	-0.115719865329681	-0.041356817455849	-0.0859101806242828	-0.135381832471901	-0.0934232080242893	-0.14121887081657	-0.104158103003081	-0.185070056907727	-0.135228318812312	-0.129672261396063	-0.0748852488260334	-0.128550205059784	-0.0946924610631988	-0.102123502277709	-0.098574864223974	-0.134753658534477	-0.0439466222120258	-0.139783235086728	-0.129373919896873	-0.0866668174017125	-0.13476002109326	-0.100882001460941	-0.161264476927723	0.120332448677618	-0.0898266625920752	-0.0717401826820213	-0.125101356578861	-0.131605311417772	-0.0628281078410046	-0.116996729638126	-0.153806597749249	-0.0288800016477352	-0.0816241647873052	-0.136896909222219	0.277078758907572
Memory B cell	0.0672425358910743	0.00512198417473348	0.0373456364394482	0.0461559842900778	-0.00487109638529811	0.0646431673593624	0.0333907708522962	-0.00859045464428626	-0.0181596724341076	0.0263540366356949	0.0983377533364458	0.115506137882417	0.091490401040369	0.0623194748278623	0.0715735471607275	0.0221681668835147	0.0303356046434345	0.0359294243983458	0.0708301987667906	0.00832669844507595	-0.027267476662722	-0.01306283922534	-0.00215161271323892	-0.00332250767026612	0.107584850109916	0.0682192428970751	0.0470385126855984	0.0351048910851096	0.0129140103072967	0.0915571054477887	0.00774715968460041	0.10549657755505	0.0272789854557716	0.0281550713817448	-0.0141307393150378	0.0389265879639814	0.0422341549767804	0.0481033982814368	0.0253351664641444	0.0101187796976018	0.0516937423891306	0.16911698066303	-0.00183302474530393	0.0630217245576267	0.0254459458053055	0.0153336038381479	0.015771597730321	0.0497948275216935	-0.0232532662832506
Natural killer cell	0.338098994301998	0.351235956345097	0.345679234468599	0.360699710066572	0.445696404696579	0.368974251887649	0.367426180996205	0.354382495306	0.401668100536598	0.37569463216681	0.389006285766301	0.376985070816691	0.391347559652102	0.384301074348064	0.36819357178756	0.400836917852169	0.344281231026167	0.399715286789976	0.356799021628036	0.390849004760331	0.384790727885008	0.352586443437774	0.341334810602872	0.34007865561658	0.411689857638635	0.353885041564568	0.392588744833512	0.347077508590256	0.328601964977906	0.365508171183416	0.350320239588319	0.3615543830893	0.388027454297015	0.394705500274146	0.362680945881521	0.391569618440253	0.380038896812672	0.399290742295994	0.385498788388692	0.345781223901948	0.387225433718235	0.368320200048381	0.372389098962441	0.402072844691985	0.367782188796796	0.380037044500787	0.390207232242943	0.356215698724791	0.425761006588634
CD56bright natural killer cell	0.128027460864518	0.144306553286653	0.138772026089158	0.116516675295214	0.145059481694156	0.150651920069104	0.130188696128445	0.156197182037124	0.120831475599827	0.14345833219216	0.159232830381925	0.13037628217537	0.145860203025297	0.118054926370634	0.134704580611006	0.111761886302668	0.129147642977635	0.162947036192503	0.172772820421201	0.134743632522781	0.147390746029822	0.152067872332652	0.132293533218201	0.156672106436516	0.129162993904751	0.13968898578169	0.121462062686951	0.133557254649541	0.15007975876609	0.16150837615765	0.12915976472463	0.141826450482685	0.129649420520117	0.142988551233092	0.116205929447206	0.145073402712064	0.101565170979345	0.149847145240238	0.1182251288436	0.129255992148395	0.152838094423057	0.151185573865792	0.165062768449137	0.129363104791584	0.13426897585138	0.128975715409813	0.14070327575994	0.142124484429531	0.152860454840441
CD56dim natural killer cell	0.224193615960671	0.240449123907753	0.24311513538282	0.241017654040877	0.20438145611076	0.170050484542043	0.201743554649482	0.192163050527969	0.197951009764331	0.213034801110748	0.183136384844761	0.18350311233741	0.232666692191418	0.232877206509937	0.191463791304813	0.20661618180356	0.198577978943468	0.226981489873455	0.21228541865754	0.19707785567351	0.247403747947858	0.229221214935295	0.192734386815107	0.223901668390513	0.238754552525334	0.21895215376958	0.193801767741767	0.205139934447615	0.224568320224495	0.19474894246192	0.219863737915894	0.218823551238464	0.201395381125296	0.239064176576256	0.201156987860238	0.234023568164907	0.231472987949501	0.256430078380667	0.215503078100156	0.221308713301129	0.248967125974716	0.207694459305487	0.247991062895426	0.20470820566243	0.236927061675627	0.19095499684684	0.201178100938704	0.226117526854963	0.232229108269937
Myeloid derived suppressor cell	0.147036008324965	0.116547221088026	0.146495617166119	0.165386115074254	0.363909364749701	0.138703903030031	0.0880111924970464	0.0860386093352502	0.169797568481086	0.147566205690722	0.182350572620354	0.210300585794502	0.197636935495129	0.131291353537559	0.147920284700403	0.111992032835965	0.186710491386313	0.17356746682379	0.195519362340471	0.112789299613047	0.146213806688641	0.102290251086695	0.122101226683395	0.0660825478304897	0.240528420249946	0.196093084696754	0.223060877308959	0.132636596811449	0.0901726592166071	0.100912361503329	0.145783063264436	0.160392093249448	0.192207123178857	0.192810156210238	0.153481408552487	0.15747871431223	0.118970752368451	0.338344239325876	0.187574552046068	0.166573405334042	0.11806472872178	0.22890815467488	0.157460621974097	0.215275937918766	0.124534830699494	0.210319315193585	0.151569923410797	0.200076493414368	0.377780594460597
Natural killer T cell	0.135551742063889	0.13882988477223	0.130207609284	0.170999621430498	0.212464465885831	0.162918784399876	0.185238961612682	0.143000388737248	0.160447752174725	0.16880291942134	0.188104655551519	0.209427477193874	0.176114893655171	0.176731701314385	0.169997312812637	0.208760903920456	0.14829251033426	0.152064156075701	0.157286197140131	0.13841052276442	0.132516515463526	0.111770038477108	0.113761158616373	0.0952340758985367	0.193333782045847	0.163447255523288	0.195140480446526	0.147597416832971	0.0983248999720607	0.134314860386708	0.147931916575676	0.157578672818381	0.143081307336254	0.199965778211837	0.168950569116875	0.159375008395057	0.173355200374689	0.21345731681183	0.170990405870781	0.140099154504284	0.154164460270585	0.163238831628577	0.169923240282712	0.189134226680252	0.133896476449101	0.18962534232488	0.131975795582808	0.169500529412108	0.201493826329339
Activated dendritic cell	0.388267773591805	0.402953836274668	0.359106435864872	0.376852601869498	0.509713840267153	0.404464843138176	0.387577688789434	0.427401368416048	0.397036272248873	0.372518788854512	0.400662586887139	0.44677931852482	0.40337445238919	0.401189945057753	0.353540708582634	0.385558757845579	0.417817778466693	0.380307518711975	0.379166061117428	0.399740716684461	0.407184308185319	0.35406788512641	0.420825128909546	0.412494602640939	0.41589848453308	0.418453508802579	0.429031378336498	0.405260520970062	0.380982855059725	0.394596362706026	0.397464094409494	0.354767802749005	0.407723001172077	0.43116449974596	0.362046950277418	0.408784244579181	0.36914521825327	0.456775266741178	0.374488893506276	0.470983712993852	0.418639023125221	0.389563788624731	0.462898576506752	0.358647394430395	0.441063015561563	0.452766977914541	0.406944331164296	0.392952442869131	0.497067890305187
Plasmacytoid dendritic cell	0.333922692279823	0.326967510063036	0.330596733942177	0.340326313690515	0.370530995800489	0.356498936611777	0.350734712048385	0.361418583183544	0.327863863794158	0.351523304133542	0.347767263599672	0.351414328899408	0.340017894965972	0.359010795564671	0.333032791239414	0.345332897264639	0.317655670431855	0.346959745024942	0.344736104993421	0.327069297319398	0.340617072044663	0.331572278982753	0.350507037815374	0.325480584551121	0.337522963763821	0.384802012981289	0.341370270717826	0.367647252201334	0.319091987101967	0.350266104740769	0.337108277661728	0.342641477215447	0.3470437296825	0.33931571437418	0.339726561386736	0.348118650939809	0.330316445549501	0.361156254490472	0.339658937977806	0.337097462599444	0.343542105591012	0.358717406937235	0.370643172671887	0.350561856001481	0.361645107819386	0.342582775855086	0.330549241608058	0.327046598620049	0.341598901862138
Immature dendritic cell	0.321012027128438	0.2850420608062	0.315412875002152	0.341283076942109	0.352108352266835	0.297076302735524	0.323026113244811	0.324699657662639	0.312917127091287	0.332331517929506	0.309638887180466	0.32640708864232	0.30819855329	0.296966167373019	0.321023549265849	0.310416824333206	0.283403100722367	0.304042410393132	0.364334939425748	0.331959879186824	0.299192600485755	0.326734925880206	0.308269184879633	0.310227619520457	0.327528776334087	0.316481099441425	0.308393726594567	0.313665201417666	0.280057235162556	0.297932338838336	0.278900358616617	0.351178902533695	0.320368310001114	0.332483930722168	0.336127028551226	0.275165566109548	0.32581817379348	0.308087030014868	0.297215381464999	0.327968778943967	0.303982042987391	0.330735522068336	0.335111318895177	0.330084738009287	0.280409674722105	0.336685269568665	0.3107903313333	0.282079277074915	0.324247055319909
Macrophage	-0.0197182309559637	-0.0439709307385865	-0.0137719239559611	0.00192888887838663	0.131518247121431	-0.0210055505466858	-0.0619106202977256	-0.0846770219139855	-0.0631561742386188	-0.0276517458858451	0.0248399982705417	0.0516840267339606	0.0272977200105026	-0.00598841936031125	-0.0431359888933114	0.0572615030038729	-0.0326652332634081	0.00645947279722956	-0.00456237158615394	-0.0591809782773583	-0.0359549265765368	-0.0715814554889349	-0.0447340625191221	-0.110723566314309	0.0787450172243601	0.0147112087738981	0.0416079618005473	-0.029137114531778	-0.0382610452488686	-0.0208790531606661	-0.0624984204796061	-0.0473523609933362	-0.0311764053493401	0.0515779993941074	-0.0177825562035815	-0.0121385069149688	-0.0206731171093209	0.14796408821243	-0.0134988058784675	-0.0121004200742971	-0.0692308368043103	0.0192779302321148	0.026410585020324	0.00264152399774682	-0.0333911786441733	0.0207982557669245	-0.035607636208548	-0.0284853595782474	0.139610036784836
Eosinophil	-0.0506815887549734	-0.117746835950907	-0.0541577758071289	-0.0730007769249741	-0.0526017424475439	-0.0506955100128691	0.0104855810727046	-0.139522206109015	-0.0361057107812571	-0.0912548005267335	-0.0457000981873671	-0.0507491501745653	-0.0563432497070906	-0.0241230359859244	0.0368717878281466	-0.0380240714526791	-0.0495541214139291	-0.0500356028337014	-0.0345422260795712	-0.0780172001557375	-0.0559859368439206	-0.0855492541590277	-0.120159018173742	-0.0841519427350814	-0.063648254550448	-0.122852538914992	-0.00817432915232064	-0.119238123324417	-0.14195192042635	0.00163286251571498	-0.0887974562603358	-0.0855484044691123	-0.0247207313872355	-0.0225042314891589	-0.00912926887018802	-0.0759035164724347	0.0138285244030207	-0.0247560755098688	-0.0817396279016132	-0.149343634834636	-0.0526958216323626	-0.0652467285451611	-0.10061497718435	-0.0639884192595595	-0.154083389013775	-0.0513157811109635	-0.0616663196828296	-0.0179680642587972	0.0908120930425236
Mast cell	0.0574404077347208	0.0299832321758654	0.034184025489809	0.0415892839836933	0.0911984331737539	0.051018499286822	0.0266746904200965	-0.0179678666592604	0.0536520340609466	0.00648721024917049	0.0540823309960296	0.0541920259691276	0.0988585955216362	0.0578893172173642	0.0626493847939803	0.02652459723328	0.0963124616478238	0.0222745332662538	0.0512490504866761	-0.0332207498289513	0.037004637586291	0.057626951388176	0.0420158068676339	0.0226737955161123	0.0761028172877503	0.0124724401645403	0.0380641450616726	0.0212626560022551	0.0120542337127977	0.0041100892891954	0.0420973687232173	0.068238661242737	0.067185033763289	0.0810003538988894	0.0279807553310327	0.0440440351986291	0.0313115205406373	0.190164809728253	0.067072599330498	0.0265626334389503	-0.0147634106300302	0.0555724796992712	0.0779333705873961	0.0585463563741792	-0.022688574070563	0.147047042533994	0.0694621135024333	0.0476940090403479	0.208242935266634
Monocyte	0.336201539819003	0.340734008353676	0.331109413508167	0.324603696752138	0.357549804963535	0.285084473586442	0.289802839930206	0.333800256955882	0.332433773866903	0.335780928345286	0.311709144443093	0.297747833347549	0.328300841827849	0.325915983496812	0.295795154616353	0.294162424189114	0.319190552944746	0.342369441925206	0.3300594099021	0.337244374787239	0.343736221753983	0.3318837850043	0.326994592928638	0.308857589724009	0.316569907384656	0.322254735282973	0.319187751089851	0.29452674196803	0.340441834676943	0.340723906718205	0.284793584849007	0.34817093778483	0.306350202147472	0.323295785069718	0.325103549308219	0.333810019868747	0.327292984025524	0.331159154502285	0.317854225794961	0.315599001303402	0.328146755596806	0.328630528673545	0.331883748393172	0.341388219410149	0.32912254099499	0.311613433485175	0.297228546327218	0.314525555547028	0.305586413478072
Neutrophil	-0.196979790107389	-0.174280203192676	-0.150378569930853	-0.23117971512435	-0.0482848944389286	-0.177462397701217	-0.139049082068282	-0.171210761491522	-0.155957923255912	-0.224801991803134	-0.17794791306365	-0.301733917227765	-0.0279539600877817	-0.292560260847966	-0.258671485212723	-0.143681055053004	0.0408140612601741	-0.192243364927785	-0.183199942593041	-0.170811649746193	-0.113616088081014	-0.194611955478863	-0.179136728994024	-0.269391860870304	-0.0715720180360941	-0.165768157172669	-0.158051360741313	-0.180512116359776	-0.136718124942178	-0.172704811247541	-0.213006918170312	-0.167192993674271	-0.193975836899443	-0.204932412071496	-0.246198398954983	-0.230649425524328	-0.236419353210097	-0.0655162852682623	-0.182990349177437	-0.109505936318757	-0.157362614856284	-0.186711749258178	-0.199679499484504	-0.226033199118478	-0.169463164847497	0.0721352103234995	-0.159367090244053	-0.195708620400538	0.0812746852085564
[truncated: 2 more columns]
