# Supplementary material for: Identification of hub glutamine metabolism-associated genes and immune characteristics in pre-eclampsia
Source: PLoS One. 2024 May 8;19(5):e0303471. doi: 10.1371/journal.pone.0303471 (PMC11078374; doi:10.1371/journal.pone.0303471)
Supplement: S1 Dataset — (ZIP) [file pone.0303471.s003.zip › minimal data set/WGCNA PREE GLN gene1.csv]

	x
1	SLC27A2
2	LGR5
3	SLC13A4
4	ADAMTS19
5	ILDR1
6	SLC13A3
7	ACSS1
